# Supplementary material for: Metabolic diversification of nitrogen‐containing metabolites by the expression of a heterologous lysine decarboxylase gene in Arabidopsis
Source: Plant J. 2019 Aug 27;100(3):505–21. doi: 10.1111/tpj.14454 (PMC6899585; doi:10.1111/tpj.14454)
Supplement: Supplementary file 17 — Table S1. All detected peaks. [file TPJ-100-505-s017.xlsx]

## Sheet: RPLC-mode
Table S1. All detected peaks
All detected peaks in RPLC-mode
Peak ID	Retention time (min)	Detected mass	DC21-1 (intensity)	DC21-2 (intensity)	DC21-3 (intensity)	DC29-1 (intensity)	DC29-2 (intensity)	DC29-3 (intensity)	DC42-1 (intensity)	DC42-2 (intensity)	DC42-3 (intensity)	Col-0-1 (intensity)	Col-0-2 (intensity)	Col-0-3 (intensity)
RP_0.05/86.0605	0.05	86.0605	7999	7999	7999	17492	26911	35815.2	7999	7999	24119.4	7999	7999	7999
RP_1.58/58.066	1.58	58.066	7999	7999	7999	330950	497960	448193	7999	7999	7999	7999	180544	7999
RP_1.59/170.0662	1.59	170.066	287754	7999	230144	7999	174453	180376	255624	7999	7999	112658	598275	266328
RP_1.59/284.0465	1.59	284.046	18398.2	31949.8	24505.8	13621.2	7999	7999	7999	7999	29030.4	7999	58980	21353.7
RP_1.59/84.0119	1.59	84.0119	185159	206373	198696	108065	97827.9	123782	7999	189590	216744	160293	331479	227976
RP_1.59/184.0819	1.59	184.082	78671.6	73792.8	61024	41257.5	51506.3	44875.1	56501.6	56192.3	58135.5	37971.9	103905	67585.8
RP_1.59/83.0152	1.59	83.0152	166166	176377	181477	97629.4	92089.7	103899	170205	189019	189925	145041	308719	207421
RP_1.6/261.0304	1.6	261.03	56730.3	65283.7	34393.7	7999	29614.5	19597.1	43524.4	50344	7999	7999	108079	48612.6
RP_1.6/207.0978	1.6	207.098	21525	19400.4	19212.4	7999	7999	7999	24360.4	24701.8	20817	7999	38136.3	24343.5
RP_1.6/286.9935	1.6	286.993	29131.1	28229.8	18426.9	7999	7999	7999	26145.1	32394.2	7999	7999	39457.9	14563.1
RP_1.6/86.9933	1.6	86.9933	88346.3	94877	79423.5	51762.1	68243.3	58916.6	92786	83056.7	108268	61410.2	129586	82295.1
RP_1.6/82.0144	1.6	82.0144	1.35742e+06	1.46103e+06	1.49709e+06	862123	906237	979941	1.52718e+06	1.6334e+06	1.76137e+06	1.21782e+06	2.46894e+06	1.63751e+06
RP_1.6/265.93	1.6	265.93	35852.8	33304	24308.4	7999	20200.8	18765.7	12543.9	36160.5	36022.5	14841.7	27742.1	23513.9
RP_1.6/62.0244	1.6	62.0244	163427	207229	192446	103090	112242	124889	176534	226031	284200	167253	320306	217907
RP_1.6/121.9581	1.6	121.958	7999	33509	32541.5	30642.1	32967.6	37329.2	7999	40766.2	44028.7	26780.2	36564.9	31982.5
RP_1.6/71.5314	1.6	71.5314	264260	253367	268888	106295	168296	184278	280784	286590	340057	237888	453962	308864
RP_1.6/111.0098	1.6	111.01	270802	289090	289000	181721	214891	237440	285024	300309	378183	226613	493244	318625
RP_1.6/112.0065	1.6	112.007	322690	345912	327310	218623	228195	256410	344564	384140	398670	223428	552148	348180
RP_1.6/72.0319	1.6	72.0319	54513.8	67065.9	65602.1	37855.5	7999	40333.2	62913.9	7999	85098.5	56539.7	94948.8	73970.6
RP_1.6/71.5284	1.6	71.5284	33687	42923.4	7999	16844.8	7999	7999	40448.9	7999	59543.5	41104.4	70591.3	57080.2
RP_1.6/110.009	1.6	110.009	2.36438e+06	2.47885e+06	2.32588e+06	1.4836e+06	1.6502e+06	1.74722e+06	2.27405e+06	2.50443e+06	3.08667e+06	1.91152e+06	3.86259e+06	2.53453e+06
RP_1.6/112.1123	1.6	112.112	101345	181534	130999	130354	91801.8	27868.8	118942	22088.1	112955	147937	198772	102496
RP_1.6/72.5303	1.6	72.5303	7999	18044.1	44732.5	7999	7999	7999	7999	46434.3	51854.4	31784.9	66118	37645.6
RP_1.6/263.933	1.6	263.933	47371.1	42413.5	39464.4	26911.9	38813.6	7999	39027.9	49081.4	59785.3	22809.2	54587.3	43564.3
RP_1.6/72.0286	1.6	72.0286	962275	951072	969138	599977	636071	658238	937711	1.1208e+06	1.28876e+06	877965	1.56298e+06	1.12314e+06
RP_1.6/241.9995	1.6	242	282797	280859	279926	159546	172461	184475	226640	322721	413810	326408	507219	308391
RP_1.6/62.5249	1.6	62.5249	29193.6	7999	7999	7999	7999	7999	7999	7999	33346.6	15369.4	38785.9	25062.6
RP_1.6/71.5302	1.6	71.5302	790952	836949	847003	534526	560736	553074	808719	999387	1.08518e+06	748132	1.37799e+06	996363
RP_1.61/243.0003	1.61	243	61499.2	72587.6	61971.5	35890.7	40295.7	7999	55702.1	73140.4	94587.6	75276.5	111849	73530.4
RP_1.61/286.958	1.61	286.958	32295.1	23637.9	21216.9	7999	7999	7999	29862.3	35740.3	32928.4	20007.9	30806.9	26835.4
RP_1.61/243.997	1.61	243.997	79156.3	82086.6	69870.7	37948.1	46723	48821.1	63106.4	83772.5	137348	84116.6	145483	77973
RP_1.61/218.9836	1.61	218.984	169131	178128	149895	99227.8	109652	111233	132979	193495	230690	159302	288156	175191
RP_1.61/265.0154	1.61	265.015	7999	33947.9	31111.4	18218.8	7999	7999	30082.3	37434.1	47625.6	46742.4	57893.7	35256.7
RP_1.61/281.9436	1.61	281.944	48363.8	39833.7	33148.8	28196.5	34315.6	28615.2	32756.3	44928.7	46780.5	30347	41166	43536.7
RP_1.61/220.9811	1.61	220.981	35762.3	44938.1	36415.2	7999	27100.1	7999	38501.8	47660.4	63097.6	49892.2	83014.8	44140.7
RP_1.61/89.1078	1.61	89.1078	223262	511431	468832	1.33589e+06	1.79675e+06	1.8053e+06	7999	502137	304613	127448	190790	142043
RP_1.61/92.053	1.61	92.053	140271	128393	126771	22052.3	80124.3	80017.4	120655	154331	152227	65139.9	194773	132132
RP_1.61/123.0405	1.61	123.04	126210	107405	120204	82204.4	71741.3	70793.9	111666	133425	134568	113673	197342	125384
RP_1.61/219.9843	1.61	219.984	41475.6	40231.2	36550.9	25228.9	7999	7999	33629.4	43459.5	37814.5	43739.2	59026.1	36857.9
RP_1.61/283.9406	1.61	283.941	28719.6	26310.9	21910.5	7999	7999	7999	28713.5	30339.5	32735.4	21839.8	31573.7	19965
RP_1.61/216.9506	1.61	216.951	78135.8	73585.6	69328.6	52901.8	59374.4	7999	58988.9	55530.6	96541.8	85535.4	114771	52301.8
RP_1.61/257.9769	1.61	257.977	23390.4	23012.4	20214.4	7999	7999	7999	15643.4	16849	19030.3	34270.2	31444	7999
RP_1.61/89.5454	1.61	89.5454	44866.8	70309.8	71566.4	7999	40899.1	7999	60929.6	7999	69273.4	66846.3	101923	82767
RP_1.61/129.1388	1.61	129.139	33105.5	171457	195244	187681	183376	7999	158032	168197	135467	231753	243701	7999
RP_1.61/58.9987	1.61	58.9987	20776.2	24540.1	11754.9	7999	8883.56	11484.7	19675	25322.2	22658.4	7999	46197.9	29159.7
RP_1.61/84.0381	1.61	84.0381	73454.8	81213.6	82194.1	7999	38586.3	44066	71414.6	91311.7	112884	77683.3	142922	96317
RP_1.61/101.0255	1.61	101.025	102241	107141	132176	83096.9	78325.8	78174.6	109479	140050	148267	120083	199611	145204
RP_1.61/73.5323	1.61	73.5323	112964	132690	147426	85933.4	90605.1	101291	131505	147742	181306	140188	241655	171434
RP_1.61/100.0247	1.61	100.025	995952	1.03399e+06	1.00877e+06	594222	684987	665863	979776	1.14461e+06	1.28731e+06	1.03331e+06	1.63016e+06	1.21594e+06
RP_1.61/103.5609	1.61	103.561	149978	175381	159297	112078	95674.5	107674	153232	187469	208776	92096.7	258753	166165
RP_1.61/152.036	1.61	152.036	116273	112061	103360	66601.8	81586.7	79645.3	112343	126539	145034	107395	173893	122474
RP_1.61/83.5397	1.61	83.5397	85329.9	83280.2	99483.6	56720.8	7999	57875.3	92186.5	96027.1	117034	83642.7	142941	96727.2
RP_1.61/83.5364	1.61	83.5364	1.26509e+06	1.26623e+06	1.28652e+06	835136	809068	890837	1.20299e+06	1.52244e+06	1.63463e+06	1.3674e+06	2.0348e+06	1.41998e+06
RP_1.61/81.015	1.61	81.015	7999	43914.6	7999	7999	12789.7	7999	35090.4	28064.2	45169.5	35695	56968.1	7999
RP_1.61/83.0381	1.61	83.0381	1.0569e+06	1.07709e+06	1.10669e+06	690011	694575	741826	991989	1.16156e+06	1.3449e+06	1.11266e+06	1.71963e+06	1.18662e+06
RP_1.61/73.5305	1.61	73.5305	35463.8	31449.2	7999	26895.4	7999	7999	7999	45641.5	7999	23395.4	38169.3	25694.2
RP_1.61/153.0328	1.61	153.033	138775	125923	138761	96102.8	93483.7	107624	143964	147941	170964	136683	206051	155379
RP_1.61/102.0223	1.61	102.022	118696	143200	140675	84912	89999.3	89470.5	128390	158621	173405	133656	218473	156704
RP_1.61/83.0363	1.61	83.0363	51719.1	87657	101564	7999	55756.8	57258.4	76800	98585.3	96437.3	84141.4	115539	94344
RP_1.61/82.5377	1.61	82.5377	8.47795e+06	8.45084e+06	8.96089e+06	5.52003e+06	5.60318e+06	5.78865e+06	7.89097e+06	10000000	10900000	9.17934e+06	14000000	9.6419e+06
RP_1.61/151.0353	1.61	151.035	990299	1.01051e+06	1.01902e+06	644434	708892	712150	961542	1.1338e+06	1.25896e+06	1.15318e+06	1.62106e+06	1.13979e+06
RP_1.61/107.9602	1.61	107.96	75266.5	64337.9	61988.8	58811.7	73307.7	75767.2	63511.7	71535.9	64863.4	37154.6	61941.6	61612.2
RP_1.61/234.9611	1.61	234.961	25039	38855.5	31187.7	21279.1	7999	7999	7999	7999	13391	53248.8	59576.1	26677.4
RP_1.61/141.0508	1.61	141.051	33762.4	33183.8	7999	7999	7999	8703.51	29694.9	37506.3	7999	26313.8	54784.6	35420
RP_1.61/129.0202	1.61	129.02	438581	436590	392455	264895	304867	304472	394311	432463	530094	440242	672021	467124
RP_1.61/152.9507	1.61	152.951	43077.1	30759.7	34212.5	7999	42119.6	33202.1	38635	40120.3	42528.5	7999	34140.7	35291.5
RP_1.61/83.0393	1.61	83.0393	518294	509439	529376	343247	336825	383813	501630	624867	687657	555217	844290	605370
RP_1.61/188.0768	1.61	188.077	69457.4	65651.4	48795.2	48824.7	43583	31967.1	76231.8	54697.6	60126.8	7999	114010	63672.1
RP_1.61/94.5472	1.61	94.5472	7999	12455.3	41530.7	7999	7999	16296.5	25589.3	7999	7999	38306.6	38521.4	12920.8
RP_1.62/81.0371	1.62	81.0371	29770.4	7999	7999	7999	7999	7999	25328.4	32756.3	26296.2	7999	7999	7999
RP_1.62/109.959	1.62	109.959	52656.1	53778.4	48495.8	15429.6	55435.2	54642.2	48262	51853.1	46410.7	28022.5	45809.2	43292
RP_1.62/130.0169	1.62	130.017	508100	500887	470369	308545	357806	359152	467354	548868	624486	502993	745920	530241
RP_1.62/192.9764	1.62	192.976	49258.7	35057.7	41669.7	39136.2	42386.6	44955.7	44417.4	45020.7	49873	46326.7	46623.5	43324.2
RP_1.62/128.0194	1.62	128.019	3.40392e+06	3.26972e+06	3.41964e+06	2.29484e+06	2.50458e+06	2.52725e+06	3.26992e+06	3.73392e+06	4.52909e+06	3.66045e+06	5.46527e+06	3.72219e+06
RP_1.62/157.0823	1.62	157.082	7999	7999	7999	76411.9	118663	121788	7999	20000.7	7999	7999	7999	7999
RP_1.62/79.5202	1.62	79.5202	75535.2	64068.8	7999	44555.1	45753.9	46131.5	67534.7	54619.3	81381.1	82348.4	101348	77639.2
RP_1.62/194.975	1.62	194.975	7999	28598.8	27502.4	8635.93	7999	35296.6	28121.7	23454.9	29439.9	7999	7999	22336.2
RP_1.62/244.9467	1.62	244.947	51906.5	37163.5	41973.3	7999	29438.7	18191.9	42144.9	52421.8	46572.6	82725.4	59687.2	7999
RP_1.62/80.5354	1.62	80.5354	272181	268979	286800	168510	205551	193901	294369	318232	362664	293447	442122	291366
RP_1.62/153.9485	1.62	153.948	197823	191985	187313	169841	207959	216447	190052	204852	190240	120080	170498	176619
RP_1.62/105.9633	1.62	105.963	110569	106029	94041.2	92585.2	111896	109139	90766.9	104058	102221	66192.7	94368.6	94592.3
RP_1.62/112.5661	1.62	112.566	31967.6	31976.8	7999	7999	7999	7999	27120.7	10743.2	33557.3	15825.9	46946.6	7999
RP_1.62/80.5367	1.62	80.5367	64426.9	83119.7	102132	65731.4	69112.6	61591	87538.3	105484	7999	101990	157234	100835
RP_1.62/105.0036	1.62	105.004	43544.2	37816.2	32816.4	7999	7999	7999	38035.4	33548.1	47722	28300.9	65612.3	42827
RP_1.62/58.5053	1.62	58.5053	7999	7999	7999	7999	7999	7999	7999	8273.93	40667.3	30464.8	19539.2	27963.6
RP_1.62/190.9793	1.62	190.979	88307	69993.6	64442.4	64436.3	74604.4	80442.8	70950.4	74982.7	71642.9	53750.7	66370.5	70051.9
RP_1.62/95.0443	1.62	95.0443	7999	43989	70739.6	7999	7999	55623.9	50478.7	79172.6	74437.8	77160.4	98374.3	51541.1
RP_1.62/81.0338	1.62	81.0338	336089	344491	316515	219122	223046	235044	345106	388034	447098	349343	530306	386260
RP_1.62/72.0815	1.62	72.0815	1.53685e+06	2.29309e+06	2.94033e+06	6.38394e+06	8.69382e+06	8.03452e+06	1.01749e+06	2.67887e+06	2.08957e+06	1.31055e+06	958516	1.47344e+06
RP_1.62/80.035	1.62	80.035	2.08557e+06	2.32318e+06	2.20637e+06	1.41894e+06	1.58373e+06	1.49598e+06	2.15427e+06	2.59953e+06	2.79727e+06	2.3277e+06	3.62237e+06	2.5499e+06
RP_1.62/146.1652	1.62	146.165	7999	7999	849923	642528	722677	7999	672737	723651	962100	1.08641e+06	1.23709e+06	7999
RP_1.62/92.0445	1.62	92.0445	71174.4	74509.2	76510.5	7999	35475.1	7999	64298.7	74748.5	84951.1	74961.3	7999	73737.1
RP_1.62/94.0455	1.62	94.0455	374301	399911	486585	285222	302453	305578	380992	479822	556794	551219	656524	489175
RP_1.62/90.5264	1.62	90.5264	199928	7999	219604	139994	116370	123740	153231	147059	230899	217482	270685	168170
RP_1.62/94.5459	1.62	94.5459	39743.5	56472.1	64346.7	25403.4	7999	7999	42055	68457.7	76715.2	62615.3	76072.7	50563.9
RP_1.62/148.0273	1.62	148.027	42040.9	42477	7999	7999	19477.6	19276.7	38792.2	39728.9	54548.9	7999	64546.5	46867.5
RP_1.62/169.0458	1.62	169.046	94424.4	96507.6	93255.4	64541.1	63978.4	60829.9	89766.2	97957.7	114063	103227	142656	103049
RP_1.62/211.0419	1.62	211.042	7999	7999	7999	68420.4	92552.9	95857.2	7999	7999	7999	7999	7999	7999
RP_1.62/171.959	1.62	171.959	48371.1	42695.9	48516.7	49886.1	55799.5	50515.6	37407.4	50919.1	51053.5	31638.6	28131.4	39587.3
RP_1.63/169.9603	1.63	169.96	90707	68098.3	65834.4	68077.9	79614.4	75979.9	60543.1	70406.9	68839.9	48335.3	57597.6	61100.9
RP_1.63/92.0432	1.63	92.0432	152778	117486	167790	104268	99418.2	91096.2	149403	185524	167816	153937	260048	172010
RP_1.63/118.0351	1.63	118.035	107609	107601	110273	66252.5	67959.8	69453.9	89986.2	109380	128015	125827	176496	124920
RP_1.63/52.066	1.63	52.066	386210	615951	653820	2.24167e+06	2.78125e+06	2.76238e+06	158075	244235	204407	7999	7999	7999
RP_1.63/167.9634	1.63	167.963	133195	126352	116856	108475	126207	140550	104676	130123	116175	89837.3	105805	113670
RP_1.63/92.5416	1.63	92.5416	166492	173115	204658	110289	146910	106240	179156	229162	221878	203339	306298	190522
RP_1.63/272.9415	1.63	272.942	7999	7999	22347.2	7999	7999	7999	18978.1	7999	20623.5	35556.1	27726.7	17306
RP_1.63/52.5677	1.63	52.5677	7999	35888	42250.5	153850	169553	164551	7999	7999	7999	7999	7999	7999
RP_1.63/91.5428	1.63	91.5428	1.18909e+06	1.26681e+06	1.2943e+06	809051	837017	792877	1.16435e+06	1.39557e+06	1.4959e+06	1.32045e+06	2.01803e+06	1.42315e+06
RP_1.63/143.9968	1.63	143.997	179671	182233	175855	118418	113183	117439	148788	139186	179601	198062	249405	149586
RP_1.63/87.094	1.63	87.094	7999	7999	7999	83098.2	93397.3	86574.4	7999	7999	7999	7999	7999	7999
RP_1.63/146.0298	1.63	146.03	334739	313993	286497	196681	228370	208927	301703	331542	391522	322394	496969	364215
RP_1.63/90.0201	1.63	90.0201	34366.2	7999	35801.2	7999	7999	7999	7999	7999	27411.3	35027.3	45398.6	42098.1
RP_1.63/303.0886	1.63	303.089	7999	7999	7999	19195.8	26116.3	24629.3	7999	7999	7999	7999	7999	7999
RP_1.63/147.0305	1.63	147.03	31687.9	36908	28183.8	7999	7999	7999	27424.7	12746.9	44107.3	38324.3	50315.7	7999
RP_1.63/173.0955	1.63	173.095	7999	7999	7999	36700	45108.1	41046.6	7999	7999	7999	7999	7999	7999
RP_1.63/88.5253	1.63	88.5253	64527.1	63576.5	69416.3	43618	50290.5	14751.1	51427.1	51994.8	73426.7	78656.9	91816.8	61557.4
RP_1.63/104.1204	1.63	104.12	7999	7999	7999	52168.3	57156.1	53375.7	7999	7999	7999	7999	7999	7999
RP_1.63/103.1233	1.63	103.123	1.25454e+06	1.94836e+06	1.77108e+06	7.9024e+06	9.32841e+06	8.07003e+06	534403	666521	581012	7999	7999	7999
RP_1.63/86.097	1.63	86.097	4.09517e+06	6.20704e+06	5.89193e+06	23200000	28400000	25800000	1.61496e+06	2.36411e+06	2.06696e+06	7999	7999	7999
RP_1.64/171.0978	1.64	171.098	33399	55576.2	56749.3	297254	363784	345682	7999	7999	7999	7999	7999	7999
RP_1.64/142.0975	1.64	142.097	54745	76447.6	62762.2	62778.1	75797.8	66546.2	86841.8	94495.6	91744.1	70811.4	64056.2	65797.1
RP_1.64/187.0754	1.64	187.075	7999	7999	7999	52161.4	65974.7	60913	7999	7999	7999	7999	7999	7999
RP_1.64/102.9706	1.64	102.971	7999	7999	7999	7999	7999	7999	17511.5	7999	32411.8	34343.3	34711.9	19436.8
RP_1.64/99.5315	1.64	99.5315	186994	197379	198814	135872	131078	95008.2	170481	141191	203543	272246	288591	183787
RP_1.64/67.5106	1.64	67.5106	75975.4	7999	67353.5	50053.6	7999	38381.4	58966	47436.1	75931.8	65438.7	92725.4	53994.7
RP_1.64/89.0402	1.64	89.0402	37014.9	47297.4	38163.8	7999	7999	7999	35868.9	49322.2	50797	44463.7	71377.4	51344
RP_1.65/76.5158	1.65	76.5158	66160.7	52658.7	48878.2	28803.3	7999	7999	42522.2	50670.9	55929.1	44354.1	70028.7	53411.1
RP_1.66/158.9614	1.66	158.961	119665	110384	142153	111409	107481	128479	117662	136778	138505	355000	132384	143379
RP_1.66/224.0759	1.66	224.076	7999	7999	7999	36279.4	34935.5	7999	37266.7	42193.5	43862	7999	45168.3	45205.8
RP_1.66/72.0564	1.66	72.0564	31804.8	7999	77353	39590.3	30733.3	19968.3	34494.6	48708.3	36369.3	40824.7	27468.8	43676.8
RP_1.67/66.069	1.67	66.069	1.22634e+06	1.21942e+06	2.82989e+06	1.99253e+06	1.70784e+06	1.72997e+06	2.02929e+06	2.16931e+06	2.2578e+06	1.40322e+06	2.12228e+06	2.43965e+06
RP_1.67/100.1124	1.67	100.112	7999	21184.8	7999	61960.7	77039.8	95974	7999	7999	7999	7999	7999	7999
RP_1.67/66.5707	1.67	66.5707	66232.2	7999	93097.4	95887.4	23426.5	44105.3	84645.6	116649	66631.7	74437.5	103896	152053
RP_1.67/97.0765	1.67	97.0765	59362.7	79046.7	92428.2	63342.3	33885.5	7999	67762.2	29522.3	31392.8	39130.7	33958.1	74687.3
RP_1.67/86.0718	1.67	86.0718	105349	99705.7	262726	94962	136456	171952	172857	190154	113349	123524	182895	225478
RP_1.67/148.977	1.67	148.977	46112.4	7999	47439	16408.6	7999	34835	7999	41610.8	41946.3	98619.5	38035.5	55669.3
RP_1.67/146.9613	1.67	146.961	7999	7999	7999	7999	7999	7999	11368.2	19549.4	7999	40871.8	13530.9	13397.3
RP_1.67/57.5558	1.67	57.5558	45564.5	7999	101423	62382.1	41809.3	49535.2	41000.9	54675.9	63950.6	63421.1	56281.3	78061.6
RP_1.67/115.0998	1.67	115.1	22074.8	26396.7	7999	7999	7999	71085.7	7999	7999	7999	26379.1	24168.5	17347.1
RP_1.67/66.5675	1.67	66.5675	25372.3	7999	33470.5	26347.2	20826.9	7999	19868.8	15800.7	14033.6	7999	7999	31960.3
RP_1.68/114.1028	1.68	114.103	1.97908e+06	9.68156e+06	2.77016e+06	8.61328e+06	7.58891e+06	7.91543e+06	2.04141e+06	7.75911e+06	7999	5.88993e+06	7999	8.12751e+06
RP_1.69/248.208	1.69	248.208	33546.8	24828.3	33188.9	23564.9	40793.1	28894.8	28476.3	23998.1	21983.3	31844.8	26319.8	32357.9
RP_1.7/70.0659	1.7	70.0659	7999	120655	72103.3	7999	7999	7999	105736	117439	121615	130044	115408	124873
RP_1.7/129.1024	1.7	129.102	7999	7999	7999	7999	7999	7999	11011.4	13293.8	14255.2	14880.6	7999	7999
RP_1.7/115.0868	1.7	115.087	79404.3	184356	107336	89700.6	83593.5	79391.3	168582	142095	191530	181960	191410	198687
RP_1.7/133.0972	1.7	133.097	304040	760833	433633	375217	396893	398568	792577	649089	908134	834533	871675	875272
RP_1.7/117.0742	1.7	117.074	7999	7999	16931.9	16552.1	15693	16277.1	38654.7	7999	7999	7999	7999	7999
RP_1.7/147.1128	1.7	147.113	260485	309384	273776	269537	316333	313305	408428	431498	453208	586929	596566	631588
RP_1.7/130.0864	1.7	130.086	164223	185916	167002	181384	190135	207623	291611	277109	290250	326573	401094	377756
RP_1.71/201.072	1.71	201.072	7999	35161.8	18176.3	7999	7999	18703.5	31157.4	30413.1	34256.4	48854.6	51899	30263.9
RP_1.71/244.1654	1.71	244.165	7999	7999	7999	7999	7999	7999	13134.9	22612	7999	14555.5	15368.5	21861.1
RP_1.74/236.9047	1.74	236.905	60083.6	49937.2	48375.5	7999	35432.9	30548.8	43854.9	43965.4	50464	46297.8	60595.9	43705.9
RP_1.74/322.8638	1.74	322.864	53260.1	44757.8	7999	26310.6	7999	7999	36693.5	36748.2	42768.8	35329	43719	7999
RP_1.75/320.8661	1.75	320.866	167446	121934	97886.3	79446.7	76075.6	83481.3	108410	108207	117066	114364	142244	95921.4
RP_1.75/404.8275	1.75	404.827	45268.3	32976.5	7999	7999	7999	7999	7999	22319	27405.2	25496.7	38040.8	21335.4
RP_1.75/209.0089	1.75	209.009	100947	229101	140887	132191	99580	134109	231819	168976	259146	246564	245311	238393
RP_1.75/292.9702	1.75	292.97	7999	7999	22575	15290.5	7999	7999	35462.1	7999	41486	37545.8	37708.6	37784.1
RP_1.75/171.053	1.75	171.053	7999	29757.3	27268.9	23336.7	24000.4	22819	44672.8	36519.7	45835.7	46690.1	44939	48015.4
RP_1.75/211.0071	1.75	211.007	13270.9	36411.3	18810	14243.9	16568.3	15091.7	30245.3	24783	34333.9	32354.6	34690.3	34478.6
RP_1.75/225.0226	1.75	225.023	7999	7999	7999	7999	7999	7999	7999	7999	7999	9762.91	11207.1	10474.8
RP_1.75/336.8436	1.75	336.844	72766.3	7999	52115.4	39489	42019.5	31431.2	47545.9	44250.1	45012.6	44755.7	62101.7	47273
RP_1.75/376.9315	1.75	376.932	28919.1	64142.6	7999	32523.6	31955.9	33665.2	55246	59518.8	68372.6	63995.6	64289.8	67424.7
RP_1.75/223.0245	1.75	223.024	45833	47127.4	47817.2	49042.6	61059.4	54673.8	64798.2	65250.9	73385.8	91099.4	81015.3	86572.1
RP_1.76/185.0688	1.76	185.069	7999	7999	7999	7999	7999	7999	7999	7999	11092.1	12741	9401.78	11842.8
RP_1.76/131.1292	1.76	131.129	18300000	18400000	19700000	17900000	15800000	15800000	17800000	15000000	17600000	7999	18000000	15500000
RP_1.78/410.9855	1.78	410.986	37725.4	31550.8	36070.4	43299.9	53353.6	51047.3	43099.4	43901.1	41862.3	38087.5	48195	38435.3
RP_1.78/528.7561	1.78	528.756	21391.3	28249.5	20609.6	7999	22241.8	13730.2	24750.8	23438.8	22690.4	22927	21364.2	26375.8
RP_1.78/526.758	1.78	526.758	67421.4	65945.4	58059.5	55214.1	53911.7	41149.6	55179.6	66475.4	55957.3	64056	61574.9	61495.2
RP_1.78/442.7963	1.78	442.796	59797.2	59977	45357.4	42682	45604.2	39063	50855.8	56426.4	44097.2	54408	54111.9	46657
RP_1.78/212.8425	1.78	212.843	84991.1	79381.1	83011.7	182160	193498	197647	183840	198316	119826	110966	96387.1	106574
RP_1.79/626.6934	1.79	626.693	132542	102425	95915.7	83096	77191.3	79464.4	87837	95308.6	87517.2	90403.6	114020	100619
RP_1.79/296.8037	1.79	296.804	18573.3	14045.6	7999	7999	7999	27769.6	27489.1	31145.5	22500.2	20218.3	16731.8	7999
RP_1.79/546.7283	1.79	546.728	101783	79739.9	66938.6	7999	7999	50880.1	67746.9	69425.7	64996.4	71984.3	83621.6	73786.5
RP_1.79/274.8732	1.79	274.873	158828	160113	133264	123127	120772	113557	142688	155545	146869	150167	146411	143854
RP_1.79/190.912	1.79	190.912	43240.8	44367	41851	37334.6	35735.9	33385.1	42929.2	39867.9	35201.6	46222.1	44559.1	39298.2
RP_1.79/202.0299	1.79	202.03	12396.8	7999	9076.72	30229.6	31523	28061.4	17108.4	22704	22438.8	7999	21132.3	21819.9
RP_1.79/628.6915	1.79	628.692	78135.6	64844.6	55495.3	48968	7999	47507.4	56199.3	55844.9	50249.1	51606.6	71002.6	54845.4
RP_1.79/542.732	1.79	542.732	899628	663672	618807	533202	550603	509643	630755	644378	603761	699179	784075	700639
RP_1.79/544.7301	1.79	544.73	442018	341729	316527	265116	263131	249083	335251	324491	305688	348300	394887	357180
RP_1.79/276.8714	1.79	276.871	28896.4	27202	25481.3	25285.9	25656.7	28434.9	32900.7	31625.9	31798.9	28991.8	31057.6	27537.6
RP_1.79/169.0851	1.79	169.085	79699.2	70772.6	80920.9	57009.9	53013.2	52079.5	65661.3	59337.1	78792.7	82727.4	71733.2	64907.1
RP_1.79/458.7702	1.79	458.77	838188	638921	535279	511414	469035	459296	595195	591189	543554	648068	699575	631427
RP_1.79/460.7682	1.79	460.768	348317	265258	225299	219572	193273	190016	248246	233605	242682	280646	300397	265429
RP_1.79/336.9487	1.79	336.949	7999	7999	55256.7	56495.2	136813	73363.9	74036.9	128880	71280.5	86130.1	7999	71382.7
RP_1.79/458.8661	1.79	458.866	21476.1	20515.3	23596.8	7999	28154.1	29708.7	36350.2	25070.6	33480.2	24684.2	24194.3	24379.2
RP_1.79/374.9046	1.79	374.905	41989.4	53517.6	58200.9	75557.3	73701.1	68953.4	73459.5	71929.4	77979.8	55726.8	51493.5	57860.2
RP_1.79/462.7661	1.79	462.766	63397.2	46576	7999	7999	7999	37687.2	45109.1	40205.9	40353.4	47283.8	56257.7	42874
RP_1.79/140.0109	1.79	140.011	12449.9	17705.5	15315.6	25830.5	37905.5	29689.5	22550	35484.3	29862	28111.7	30885	27912.5
RP_1.79/376.8065	1.79	376.807	97206.8	83806.4	7999	64686.2	63505.5	60494.2	78705.5	78044.1	72907.1	88539.4	90514.8	82970.2
RP_1.79/374.8086	1.79	374.809	280424	236221	219270	185499	172801	178084	219747	194420	218748	234333	249759	217075
RP_1.8/358.8344	1.8	358.834	7999	42407.3	7999	7999	26916.7	14885.3	7999	7999	7999	42897.2	39369.4	16696.5
RP_1.8/208.884	1.8	208.884	874030	741222	681202	583506	566117	589493	661872	652461	706366	720743	776402	672990
RP_1.8/290.8471	1.8	290.847	4.96978e+06	4.28782e+06	3.58208e+06	3.31062e+06	3.31883e+06	3.40307e+06	3.91037e+06	3.67746e+06	3.83404e+06	4.19539e+06	4.50535e+06	3.69532e+06
RP_1.8/292.8452	1.8	292.845	1.42352e+06	1.24005e+06	997164	927294	933446	930415	1.08689e+06	1.07946e+06	1.04562e+06	1.15913e+06	1.22522e+06	1.04755e+06
RP_1.8/206.8859	1.8	206.886	4.02421e+06	3.51725e+06	3.1114e+06	2.66988e+06	2.66911e+06	2.72279e+06	3.132e+06	2.94671e+06	3.21825e+06	3.36811e+06	3.64041e+06	3.00723e+06
RP_1.8/210.8822	1.8	210.882	55297	51528.1	45511.8	35834.5	35376.6	36196.6	43493.4	44470.1	44576.5	47196.8	47823.9	46553.6
RP_1.8/164.074	1.8	164.074	181459	509382	48598.4	777445	908523	790728	546404	732029	585475	578613	622040	690078
RP_1.8/294.8432	1.8	294.843	139452	116130	101676	96230.6	90350.2	91901.7	109504	115622	106625	119001	128495	101812
RP_1.8/126.9209	1.8	126.921	33542.2	34779.5	24511.8	19784.4	7999	26437.3	27123.2	28095.7	27195.2	32375.5	30376.7	28186.7
RP_1.8/124.9228	1.8	124.923	1.04769e+06	972166	902260	772158	774679	783487	877031	867756	920029	941791	1.00921e+06	825881
RP_1.8/122.9247	1.8	122.925	7.11396e+06	6.44919e+06	5.9953e+06	5.2053e+06	5.05805e+06	5.27338e+06	5.81014e+06	5.61522e+06	6.06927e+06	6.12952e+06	6.63531e+06	5.64559e+06
RP_1.8/315.9499	1.8	315.95	7999	7999	20072.6	27104.6	29752.3	28510.7	18869.8	29131.1	20074.7	20131.6	20172.6	25103.7
RP_1.8/124.9289	1.8	124.929	7999	7999	23032.7	21603.7	18529.9	20902.1	7999	7999	7999	25981.2	24770.6	7999
RP_1.81/380.0619	1.81	380.062	7999	35464.9	7999	7999	7999	39056.5	7999	41989	31879.1	30579.7	25865.9	18407.3
RP_1.81/380.7747	1.81	380.775	119943	153138	173810	188575	185220	191693	203905	154830	208997	173625	179642	171607
RP_1.81/298.811	1.81	298.811	26977.7	7999	7999	49608	55967.8	51864.5	7999	41145.6	58598.8	42217.7	42353.6	7999
RP_1.81/296.813	1.81	296.813	107129	136238	7999	168273	7999	173425	189669	146355	183811	148916	139978	150514
RP_1.81/429.2403	1.81	429.24	50763.3	7999	43724.7	7999	7999	38258.5	40978.9	38889.5	44102.4	184573	49743.5	35205.2
RP_1.82/216.8481	1.82	216.848	7999	7999	17232.3	7999	31619.5	7999	27627.6	23094.2	27592.3	23821.7	21859.4	25885.4
RP_1.82/231.9885	1.82	231.988	103081	121373	110521	161761	182042	154453	119968	149355	127978	111909	119275	123283
RP_1.82/348.7845	1.82	348.784	10158	7999	7999	47591.8	39028.8	46501.7	47880.6	30407.9	36690.2	7999	24023.7	35182.2
RP_1.82/212.8518	1.82	212.852	1.03303e+06	1.41654e+06	1.77587e+06	1.89018e+06	1.98113e+06	2.16831e+06	2.34755e+06	1.688e+06	1.88822e+06	1.49552e+06	1.83164e+06	1.38777e+06
RP_1.82/214.8498	1.82	214.85	207701	348977	7999	383512	357171	414150	505289	336739	395040	296135	402838	365258
RP_1.82/342.106	1.82	342.106	75257.7	7999	7999	7999	7999	92267.2	75599.4	83125.6	7999	51173.6	52100.9	56365.5
RP_1.83/502.9151	1.83	502.915	15333.8	19124.4	7999	7999	7999	7999	13895.8	12124.2	13667.6	22338.5	25542.3	22631.5
RP_1.83/196.878	1.83	196.878	7999	28474.6	7999	40536.8	7999	7999	57422.9	30989.1	42751.5	7999	39693.6	46272.4
RP_1.83/420.9515	1.83	420.952	19192.6	23125.4	7999	25261.8	15139.9	7999	15674.4	21620.8	17076.7	23362.3	25577.3	27365.8
RP_1.83/418.9535	1.83	418.954	79077.1	77414.9	87975.6	89346.7	66036.2	66116.7	62128.1	76900.3	58224.1	91126.3	98237.5	77410.6
RP_1.84/280.8184	1.84	280.818	330603	369282	318077	210359	188638	211165	268473	255040	328879	373606	390444	179002
RP_1.84/336.99	1.84	336.99	16094	7999	18362	20901	14115.7	16969	7999	7999	11770.3	19023.2	19576.4	16644.2
RP_1.84/227.1156	1.84	227.116	12307.9	24543	22962.5	22087.5	24778.1	24795.1	24266.6	24457.6	27848.8	27112.3	25795.3	27985.5
RP_1.84/334.992	1.84	334.992	78063	90661.8	81318.1	112957	70186.9	78569.5	77304.4	82342.7	66914	97044.5	114296	84330.8
RP_1.84/114.8929	1.84	114.893	268541	318482	280244	175058	178508	204832	262175	194619	275022	275351	287912	226223
RP_1.84/112.896	1.84	112.896	906875	1.074e+06	986438	707535	635280	713084	829723	713359	957987	947143	1.02172e+06	767776
RP_1.85/251.0306	1.85	251.031	1.10393e+06	1.07432e+06	1.13311e+06	1.44918e+06	1.15833e+06	1.13052e+06	1.21565e+06	970999	1.16922e+06	1.33227e+06	1.49487e+06	1.2537e+06
RP_1.85/116.8911	1.85	116.891	33460.1	45328.8	35616.8	7999	7999	7999	7999	7999	7999	7999	42229.9	7999
RP_1.85/253.0287	1.85	253.029	142240	133186	148975	183793	154110	162148	163057	125753	162285	188609	199794	167395
RP_1.85/194.0328	1.85	194.033	7999	7999	48798.2	81866.5	88931.5	65913.1	58204.2	68441.2	64616.2	51483.8	7999	7999
RP_1.85/151.9511	1.85	151.951	45348.5	202814	7999	164087	181036	163855	221502	322103	289281	175078	227448	246034
RP_1.86/235.0566	1.86	235.057	15641.6	17395.3	18307.6	7999	19465.7	11936	7999	7999	12465.3	20336.4	22011.5	15582.8
RP_1.86/255.894	1.86	255.894	7999	7999	29165.9	35662.4	7999	27032.8	36839.3	7999	36358.8	38040.2	39654.6	23421.9
RP_1.86/189.1598	1.86	189.16	1.36753e+06	1.14061e+06	1.12725e+06	1.28566e+06	1.49243e+06	1.25036e+06	1.55643e+06	1.28549e+06	1.34394e+06	1.39304e+06	1.46934e+06	1.30284e+06
RP_1.86/181.9616	1.86	181.962	891793	710610	636636	7999	804905	839691	702907	635895	737073	771796	980988	554202
RP_1.86/183.9598	1.86	183.96	128814	90157.8	72143.8	7999	7999	126979	7999	7999	112050	7999	7999	7999
RP_1.86/196.0483	1.86	196.048	93294.6	113347	125728	145343	117196	120172	105584	109569	119070	103426	143598	118593
RP_1.86/214.0721	1.86	214.072	18321.5	16340.3	17444.5	28263.8	19073.8	7999	22140.4	17403.3	15724.2	16764.9	7999	23522
RP_1.87/215.073	1.87	215.073	110278	122719	113161	145913	121265	115618	116459	98572.3	127376	155937	146412	100538
RP_1.87/213.0748	1.87	213.075	1.51874e+06	1.79004e+06	1.70979e+06	2.20468e+06	1.72287e+06	1.78791e+06	1.79893e+06	1.32842e+06	1.82108e+06	1.61172e+06	1.99666e+06	1.31528e+06
RP_1.87/210.9707	1.87	210.971	195532	274317	270954	231307	218503	221628	201902	186958	230076	181470	229712	189901
RP_1.87/208.9726	1.87	208.973	1.62353e+06	1.87554e+06	1.89812e+06	1.62421e+06	1.4902e+06	7999	1.42366e+06	1.35011e+06	1.42924e+06	1.57025e+06	1.64162e+06	1.14765e+06
RP_1.88/176.8941	1.88	176.894	50933.6	7999	149689	79517.9	185654	197024	206603	130675	94075.9	7999	149291	108057
RP_1.88/344.9051	1.88	344.905	7999	42063.3	7999	92585.1	59662.1	51047	64673.1	7999	49287.8	41369	44765.1	7999
RP_1.88/298.9927	1.88	298.993	7999	12528.2	7999	43385.7	23420.6	16762.1	7999	7999	7999	7999	7999	36450.4
RP_1.88/349.0074	1.88	349.007	17142.7	28288.2	7999	54682.2	49685.7	56896.7	61733.2	36609	46463.2	24370.9	31412	59028.6
RP_1.88/174.8961	1.88	174.896	258880	7999	1.05957e+06	1.34342e+06	1.2366e+06	1.36121e+06	1.44689e+06	1.12407e+06	1.22557e+06	485701	956636	1.24911e+06
RP_1.88/209.9565	1.88	209.957	91211.8	64551.6	60716.9	48349.5	55437.2	64169	7999	59860.1	68328.8	79062.3	72067.1	44606.3
RP_1.89/62.0609	1.89	62.0609	156049	120180	140152	197749	229574	187664	240812	212153	173679	118173	126818	220681
RP_1.89/171.0167	1.89	171.017	232543	368270	380332	450690	491777	522567	76286.8	359354	331334	296797	261493	380245
RP_1.89/175.144	1.89	175.144	7999	181084	156876	268097	282257	314355	180187	207174	208026	109157	176955	192576
RP_1.89/145.1449	1.89	145.145	292142	308909	252871	264570	298332	276815	295861	216257	299531	191389	246327	311386
RP_1.89/128.1184	1.89	128.118	37346.7	7999	28597.6	36360.6	42372.7	39562.2	7999	7999	7999	7999	7999	39578
RP_1.89/156.0768	1.89	156.077	7999	7999	7999	382467	276303	367808	7999	7999	181894	7999	7999	608153
RP_1.89/76.04	1.89	76.04	7999	7999	351219	566171	671340	627419	626486	1.29326e+06	511797	386575	444472	868098
RP_1.89/112.0873	1.89	112.087	7999	7999	7999	12118.1	13610.5	8870.25	9865.84	7999	7999	7999	7999	12044.6
RP_1.9/110.0716	1.9	110.072	29850.4	25307.8	31636.8	78170.4	7999	74231.7	7999	7999	74972	7999	7999	155014
RP_1.9/222.0292	1.9	222.029	1.30486e+06	1.1692e+06	1.12906e+06	1.45778e+06	1.5603e+06	1.50216e+06	1.42496e+06	1.13442e+06	1.1995e+06	1.17522e+06	1.17862e+06	1.209e+06
RP_1.9/407.013	1.9	407.013	7999	7999	7999	7999	7999	128433	7999	7999	7999	92329.1	89316.3	71830.8
RP_1.9/130.0976	1.9	130.098	145455	219179	220761	380916	330176	411330	281466	232735	237173	181109	269057	253188
RP_1.9/224.0273	1.9	224.027	89641.4	83146.5	62944.3	94677.9	106022	100709	98132.3	70938.3	83682.4	82401.6	90413.4	79119.5
RP_1.9/322.9695	1.9	322.969	51603.2	34976.6	7999	121471	82874.8	69916	55490.4	47786.4	49740.5	34498.5	46524.9	43104.4
RP_1.9/158.0925	1.9	158.093	187039	270069	298693	552691	421391	499712	293493	346050	279489	170571	301703	311497
RP_1.9/177.123	1.9	177.123	26807.9	61850.8	76685.3	119644	96067	73382.4	76853.1	83483.3	61317.7	51257.2	65153.5	83216.5
RP_1.9/157.1084	1.9	157.108	29642.9	35744.3	46215.2	55829.5	52030.6	56126.2	41990.3	41657	32065.6	30942.8	46133.7	46404.7
RP_1.9/175.119	1.9	175.119	13700000	16600000	22600000	34200000	29800000	27600000	22800000	22400000	19400000	14100000	22400000	24300000
RP_1.9/176.1164	1.9	176.116	186085	237430	7999	589746	453299	407926	319329	291635	280465	228165	313578	394219
RP_1.9/106.0502	1.9	106.05	1.04101e+06	817480	990821	2.11886e+06	2.84934e+06	2.3598e+06	1.70535e+06	1.19519e+06	1.02873e+06	884127	1.0314e+06	1.61057e+06
RP_1.9/87.0558	1.9	87.0558	145335	234517	194175	267325	364551	351662	232139	226962	225569	119640	150548	292116
RP_1.9/133.0608	1.9	133.061	1.30575e+06	1.86179e+06	7999	3.08289e+06	2.87576e+06	2.77663e+06	2.07657e+06	753710	7999	1.64942e+06	1.73705e+06	2.45409e+06
RP_1.91/123.5944	1.91	123.594	10437.5	7999	7999	35860.4	25159.1	25135.5	7999	7999	7999	7999	7999	35531.2
RP_1.91/70.0295	1.91	70.0295	15839.5	13734.8	7999	37330.3	7999	44878.2	7999	29763.6	7999	10788.8	24015.6	31385.1
RP_1.91/74.0244	1.91	74.0244	41488.9	32723.5	7999	16685.5	54987.9	77814.9	60449.5	99120	57304.6	7999	51823.1	121367
RP_1.91/88.0399	1.91	88.0399	275828	268300	193048	334934	304519	294886	277201	288169	220945	180717	256642	335298
RP_1.91/116.0345	1.91	116.034	112243	102531	222312	176369	206182	182908	201419	276116	198512	81350.9	150278	294212
RP_1.91/310.8285	1.91	310.829	16162.4	21573.1	7999	161601	49211.9	132687	138007	37669.3	7999	7999	22788.1	89236.2
RP_1.91/358.9209	1.91	358.921	35133.2	78902.3	115114	161926	148261	117711	118406	106798	103551	32271.6	71774	111240
RP_1.92/134.0448	1.92	134.045	374628	336571	238452	307139	544133	375935	546128	553198	514950	348542	318582	648773
RP_1.92/296.066	1.92	296.066	7999	167966	229227	560411	378517	402104	346470	196292	177380	175037	287109	280107
RP_1.92/167.0219	1.92	167.022	158061	217755	228298	209234	316567	290135	241911	273240	281929	155303	168963	229060
RP_1.92/185.0324	1.92	185.032	3.19697e+06	4.4668e+06	5.09652e+06	7.01237e+06	6.9348e+06	5.88439e+06	5.388e+06	5.96142e+06	5.74501e+06	3.49802e+06	3.78204e+06	4.61957e+06
RP_1.92/187.0305	1.92	187.03	201255	337064	399031	506916	486613	404790	360854	431862	374813	203910	283556	347611
RP_1.92/222.9882	1.92	222.988	3.34307e+06	4.78785e+06	4.8663e+06	4.44522e+06	4.10479e+06	4.58643e+06	3.78707e+06	4272436	4.76699e+06	3.79076e+06	3.96678e+06	3.25974e+06
RP_1.92/224.9863	1.92	224.986	475666	675953	639799	621235	567254	639368	520040	610617	640098	491602	538883	433820
RP_1.92/218.1499	1.92	218.15	7999	7999	7999	28425.9	58537.7	20589.5	7999	7999	7999	7999	7999	7999
RP_1.92/285.0136	1.92	285.014	37188	27386.5	41088.2	73160	62474.5	61278.4	46532.2	7999	21658	21839.4	30502	57742.1
RP_1.92/168.0058	1.92	168.006	20534.8	62376.3	80642.3	52435.6	78473.2	65767.7	65798.4	90843.7	89087.5	60510.1	45921.6	69030.1
RP_1.93/184.0734	1.93	184.073	1.46341e+06	1.12547e+06	1.35772e+06	2.17176e+06	1.93791e+06	1.8323e+06	1.51368e+06	1.46753e+06	1.65986e+06	960061	997674	1.50658e+06
RP_1.93/331.1014	1.93	331.101	7999	7999	51244.3	61321.6	70179.3	49015.5	39456.7	66294.2	50102.4	7999	7999	7999
RP_1.93/320.9647	1.93	320.965	7999	8732.97	7999	36680.8	54197.2	39164.7	7999	38452.6	40414.8	7999	14205.5	59069
RP_1.93/188.1758	1.93	188.176	212182	185144	283557	224329	181117	200382	357844	323617	230508	279351	401796	477181
RP_1.93/147.0764	1.93	147.076	11400000	19700000	21700000	45700000	39300000	38600000	17000000	31900000	22100000	13100000	11700000	20500000
RP_1.93/130.05	1.93	130.05	11800000	20800000	24300000	19000000	40400000	34200000	22700000	30400000	24000000	15500000	11900000	21300000
RP_1.93/132.0542	1.93	132.054	49095.1	142085	151965	328525	291141	208686	125932	185821	120538	7999	46433.9	142429
RP_1.93/148.0735	1.93	148.073	119021	159576	164179	279505	297731	242015	124779	281580	186521	95104.6	82526.3	177022
RP_1.93/101.0714	1.93	101.071	247402	534579	577311	819136	979513	785471	379882	816736	557196	313538	247846	486237
RP_1.93/131.0471	1.93	131.047	50865.7	20382	41825.4	169411	88897.7	65019.5	60720.6	106006	83441.1	85140	57426.7	7999
RP_1.93/246.1812	1.93	246.181	35855.9	29630.1	13206.9	7999	66230.3	7999	38268.7	35499.5	7999	17022.8	7999	42770.7
RP_1.93/76.0764	1.93	76.0764	7999	7999	38452.5	29003.7	54133.5	56012.2	30735.6	52134.7	57716.9	42162.1	36188.4	43337.5
RP_1.93/149.0807	1.93	149.081	70207	126681	150387	228951	185267	214056	9992.62	156413	169438	7999	63634.2	146423
RP_1.94/314.0263	1.94	314.026	50835.9	39101.7	34533.8	7999	7999	7999	7999	7999	38821	51702.5	47329.7	7999
RP_1.94/258.1101	1.94	258.11	406101	344163	613078	1.07496e+06	829333	709885	847270	417570	613509	7999	667653	667742
RP_1.94/459.8726	1.94	459.873	33592.2	46230	57214.1	38820.5	45573.7	58856.3	55792.3	39112.6	45731.4	39870.5	50513.9	39822.7
RP_1.94/90.0555	1.94	90.0555	614414	691844	835607	1.4204e+06	1.272e+06	1.2014e+06	7999	1.30724e+06	1.17962e+06	842098	749069	934571
RP_1.94/84.045	1.94	84.045	1.83154e+06	7999	2.73297e+06	1.64025e+06	1.58778e+06	3.46144e+06	1.59189e+06	2.74511e+06	7999	2.16017e+06	1.84167e+06	1.77622e+06
RP_1.94/426.8896	1.94	426.89	50805.8	42766.4	40346.6	7999	7999	7999	24925.7	7999	51848.2	45472.8	61453.2	7999
RP_1.95/525.8432	1.95	525.843	58995	46148.6	7999	7999	7999	7999	25253	7999	50142.4	64620.1	67192.9	19957.8
RP_1.95/424.8913	1.95	424.891	174327	127567	148311	35042.9	53934.5	62066.9	97858.5	90805.2	164133	181614	159665	7999
RP_1.95/323.9397	1.95	323.94	554967	560456	450304	329437	313408	312286	369534	438306	621717	583770	525452	303880
RP_1.95/325.9377	1.95	325.938	132985	118450	97615.3	52446.5	58797.7	39252.7	82715.3	87834.5	87472.6	96866.4	122323	52982.5
RP_1.96/169.0584	1.96	169.058	7999	217023	7999	13881.9	7999	318138	221720	273814	114297	7999	7999	246424
RP_1.97/120.0657	1.97	120.066	699437	681072	899111	1.16976e+06	1.46835e+06	1.12828e+06	862821	988683	772310	697737	639483	745998
RP_1.98/74.0608	1.98	74.0608	237160	222137	263920	7999	346644	321693	270921	287808	287831	273870	182816	292956
RP_1.98/207.0143	1.98	207.014	190789	277925	313718	350114	358002	304859	261022	301934	293649	234963	224704	259688
RP_1.98/60.0452	1.98	60.0452	3.49939e+06	2.25888e+06	2.35795e+06	7999	7999	7999	1.16415e+06	3.79561e+06	7999	2.62595e+06	7999	1.91678e+06
RP_1.98/395.0586	1.98	395.059	32691	7999	7999	7999	25635.9	7999	37037.6	46852.7	18708.2	7999	37690.1	47256.2
RP_2/113.0001	2	113	167705	140697	148190	132615	127806	150434	99366.2	166410	135687	107700	181526	133338
RP_2/399.1446	2	399.145	45759.8	20141.4	44834.6	7999	77288.7	80909.3	61898.8	85243.1	49247.3	36750.4	60239.9	57547.2
RP_2/102.0554	2	102.055	506057	469547	577165	762181	906238	825836	489811	676671	560311	413289	430377	409569
RP_2.01/189.1346	2.01	189.135	206099	226861	238346	403083	429376	411492	222872	225380	220783	185955	177324	259838
RP_2.01/104.1074	2.01	104.107	13500000	12900000	14300000	14500000	14300000	14600000	14900000	15200000	13100000	12600000	13200000	13100000
RP_2.01/270.2022	2.01	270.202	32010.6	23586.9	19478.1	7999	7999	7999	36221.1	22486.9	7999	21265.7	25226.2	24389.3
RP_2.01/105.1044	2.01	105.104	52340.3	41386.5	60591.5	50546.8	46315.4	53035.1	54038.1	67078.1	45866.6	7999	50520.1	45486.1
RP_2.01/104.1352	2.01	104.135	11679.3	7999	7999	7999	12897.2	7999	25152.8	27098.5	19044.6	21098.4	22408.8	18841.9
RP_2.01/106.1116	2.01	106.112	35069.5	7999	34389	27079.7	32404	7999	35341.4	35229.2	30344.6	17999.5	32578.4	31607.2
RP_2.02/150.0647	2.02	150.065	48684.3	53483.6	23900.1	61103.5	63676.9	79689.6	7999	37049.2	7999	7999	7999	25743.2
RP_2.02/148.0604	2.02	148.06	5.00727e+06	5.49127e+06	4.95449e+06	7.10108e+06	7.15646e+06	6.97355e+06	4.29821e+06	5.22184e+06	4.68805e+06	3.29745e+06	3.24516e+06	4.25429e+06
RP_2.02/60.0816	2.02	60.0816	52406.6	50341.2	33272.6	54721.9	52049.5	7999	34532.6	52050.4	57012.7	50983.6	46679.6	52203.4
RP_2.02/149.0575	2.02	149.058	17518.6	7999	12834.5	16034.3	28982.7	14687.8	7999	7999	7999	7999	7999	7999
RP_2.02/223.9722	2.02	223.972	210379	152083	122809	91170.7	88594.6	131853	98883.5	123513	138234	98014.2	125584	78852.3
RP_2.02/186.0164	2.02	186.016	139794	109278	110432	102382	92665.6	102273	105244	90449.4	92907	80952	83160.5	80494.7
RP_2.03/252.0147	2.03	252.015	60987	96103.8	123015	116275	80731.8	89619.5	72770.7	86953	128653	121135	114938	113248
RP_2.03/216.0571	2.03	216.057	38798	55042.8	59998.5	74364.1	40543.5	7999	37887.5	51826.2	54803.9	43089.7	38682.6	48583.6
RP_2.03/214.0589	2.03	214.059	478709	812071	882961	955157	849737	805234	548075	740505	832433	746735	757398	799336
RP_2.03/113.0713	2.03	113.071	42231.9	88268.3	94259	107622	58904.3	89608.8	74586.1	89434.5	88126	66031.9	69898.2	77691.7
RP_2.03/159.0765	2.03	159.077	604068	984663	1.21278e+06	1.28658e+06	1.17672e+06	972834	643382	852956	980996	971308	786520	932440
RP_2.03/176.1031	2.03	176.103	559386	850651	1.05446e+06	1.16155e+06	1.01302e+06	814418	674569	766403	994273	839585	799414	944242
RP_2.03/98.9846	2.03	98.9846	257056	316012	482503	465422	469535	541349	672031	563673	667466	309709	437036	727683
RP_2.03/84.0814	2.03	84.0814	7999	7999	2.2053e+06	4.42886e+06	1.63428e+06	1.53547e+06	2.33772e+06	7999	2.03532e+06	7999	7999	7999
RP_2.04/166.0533	2.04	166.053	14106	26042.8	39335.5	42739.4	43366.4	43196.9	15742	34312.9	41008.8	33014.9	18742.8	26555.4
RP_2.04/198.085	2.04	198.085	7999	7999	32661.2	31371.3	7999	7999	17154.4	25708.8	7999	22083.5	19635.5	26076.6
RP_2.05/206.1025	2.05	206.102	32380.7	29456.6	14381.4	7999	7999	7999	7999	7999	7999	18119.6	7999	7999
RP_2.05/388.9064	2.05	388.906	22576.5	7999	41714.7	39541.3	7999	26976	40887	27050.9	35947.4	17709.2	33983.2	31521.7
RP_2.05/86.0606	2.05	86.0606	236861	296825	292235	319385	441034	391132	330760	443706	368493	166869	258483	272376
RP_2.06/104.071	2.06	104.071	947249	1.206e+06	1.06944e+06	1.31604e+06	1.93704e+06	1.72163e+06	1.41677e+06	1.77476e+06	1.35032e+06	784557	1.03546e+06	967910
RP_2.06/252.9735	2.06	252.974	282014	410455	466215	334214	260951	264479	346882	287631	363471	293383	342021	283199
RP_2.06/254.9717	2.06	254.972	36389.4	52173.4	59860.9	7999	25657.9	35390.6	54999.8	38305.7	50795.6	39795.7	48901.8	34945.8
RP_2.06/133.5613	2.06	133.561	103048	7999	117246	224857	459892	216020	148566	237766	206211	81753.5	120389	259317
RP_2.06/217.0159	2.06	217.016	19227.3	18103.1	28362.2	26757	7999	7999	29851.7	16966.3	21581.5	7999	23869.2	7999
RP_2.06/177.0619	2.06	177.062	189896	187010	185836	163252	141732	138856	228781	138362	189474	142229	194696	142746
RP_2.06/267.1074	2.06	267.107	22690.7	196310	149132	207679	155226	123947	70225.3	127911	111756	36045.6	41940.7	149854
RP_2.06/87.0446	2.06	87.0446	294347	347192	349801	364638	660546	470376	339196	522985	367792	209554	295221	256311
RP_2.06/123.0793	2.06	123.079	48341.5	58391.9	60576.8	94405	182914	156348	54643	74787.9	54618.2	7999	49779.2	68252.8
RP_2.07/122.0715	2.07	122.072	7999	1.82635e+06	1.60171e+06	1.47487e+06	1.73315e+06	2.30848e+06	714622	540454	774030	489804	578364	1.25599e+06
RP_2.07/144.0478	2.07	144.048	7999	7999	7999	723738	1.03213e+06	1.04436e+06	325989	417748	403432	231464	7999	311514
RP_2.07/133.5586	2.07	133.559	7999	7999	7999	28961.7	34548.1	22488.3	7999	25414.2	7999	7999	7999	8054.97
RP_2.07/215.0177	2.07	215.018	320309	406311	475945	356568	310603	269893	404553	304119	368589	305827	365218	326224
RP_2.07/265.1117	2.07	265.112	7999	4.65395e+06	1.94081e+06	4.94983e+06	4.27668e+06	5.78511e+06	1.4648e+06	1.42132e+06	1.82019e+06	1.53111e+06	1.19394e+06	2.89237e+06
RP_2.07/249.0371	2.07	249.037	130426	83462.6	66937.6	7999	7999	67542.4	7999	7999	93030.2	7999	105596	7999
RP_2.07/88.0762	2.07	88.0762	3.9818e+06	4.09118e+06	3.71956e+06	3.92255e+06	4.34525e+06	3.59799e+06	5.18893e+06	4.02515e+06	4.70925e+06	3.82225e+06	4.03752e+06	3.864e+06
RP_2.07/98.996	2.07	98.996	31607.9	42643.7	44654.4	25102.3	32961.4	26224.9	41186	28712.4	39451.9	29594.7	38296.9	32690
RP_2.07/455.1164	2.07	455.116	26594	16154.9	19710.2	30932.6	7999	7999	16809.3	29110.4	20366.5	25894.2	34399.9	23185.7
RP_2.08/219.0266	2.08	219.027	328112	364243	327401	268326	403414	353161	410939	538720	427847	356697	427248	408400
RP_2.08/277.0319	2.08	277.032	38925.4	7999	7999	7999	7999	7999	7999	35600.8	34125.6	33954.5	24695.2	21795.2
RP_2.08/132.1133	2.08	132.113	37284	50982.4	64432.2	110922	108393	86721.6	36307.4	35670.1	33112.2	18932.6	23445	16690.6
RP_2.09/275.1348	2.09	275.135	7999	7999	7999	32843.3	29029.1	21533.2	10016.2	7999	9602.07	7999	7999	7999
RP_2.09/203.0526	2.09	203.053	84424.4	86527.6	91706.2	87622.1	112160	92951.4	130577	126539	7999	74667.6	110774	122046
RP_2.09/112.0219	2.09	112.022	7999	30851.2	22233.7	47687.7	62060.2	45290.6	36358.4	40305.4	40868.3	7999	28505.4	19562.5
RP_2.1/115.0869	2.1	115.087	7999	75746.5	120967	119454	98626.8	85171.5	75495	112937	55386.2	70953.3	64877.3	52162.7
RP_2.1/263.0872	2.1	263.087	20299.4	7999	7999	29829.3	37607.8	13635.8	86169.2	23816.3	35127.4	28193.3	7999	64132.4
RP_2.11/353.0844	2.11	353.084	152097	146490	144165	139329	136205	137610	116097	100144	149144	117175	149594	106353
RP_2.12/129.066	2.12	129.066	50609.2	77843.2	71166.5	98863.1	145880	100892	67760.5	62240.3	72089.4	84430.3	78643	29653.8
RP_2.12/120.081	2.12	120.081	23102.4	27738.1	19192.3	7999	27942.9	27111	7999	7999	7999	7999	7999	18352.5
RP_2.12/232.1655	2.12	232.166	7999	7999	7999	149975	185412	151046	7999	7999	7999	7999	7999	7999
RP_2.12/93.5841	2.12	93.5841	7999	7999	7999	65242.1	98042.4	86322.8	7999	7999	7999	7999	7999	7999
RP_2.12/157.0972	2.12	157.097	7999	62640.3	41320.1	7999	7999	7999	42791.2	61031.3	44044.9	36682.1	55317.2	56623.8
RP_2.12/205.082	2.12	205.082	28318.1	22812.7	7999	38593	64170.5	33394.7	14719.7	32578.3	34318	7999	7999	37914
RP_2.13/69.0343	2.13	69.0343	212804	7999	202352	7999	271402	278869	240684	240636	238836	195409	184883	219773
RP_2.13/191.1027	2.13	191.103	428619	579080	550091	663000	801966	724771	562935	564158	562479	495105	468684	529540
RP_2.13/180.0689	2.13	180.069	18792.2	23004	7999	38109.1	39296.8	33458	18121.1	26132.4	27444.5	20259.4	7999	7999
RP_2.14/323.0738	2.14	323.074	256228	218885	165690	246808	18357.8	261104	228832	155570	275900	207600	265133	182436
RP_2.14/293.0631	2.14	293.063	7999	44219.6	7999	7999	7999	67984.2	73573.2	95662.5	90110	88887.1	102710	116749
RP_2.15/143.0816	2.15	143.082	7999	174279	120754	105984	137265	115244	150838	71819.4	146928	68600.2	152699	89964.2
RP_2.15/119.0527	2.15	119.053	27724.8	83304.2	85716.2	7999	112756	109660	74323.4	7999	55870.2	24777.6	44090.1	60802.5
RP_2.16/136.0791	2.16	136.079	246598	331643	311447	333033	463952	468262	290430	414530	391375	142789	331380	339474
RP_2.17/427.0952	2.17	427.095	34068.6	19469.6	47396	67398.4	76989.9	67650.4	65218.2	87074.4	74747	77530.7	73220.7	51188.3
RP_2.17/160.0968	2.17	160.097	34654.9	7999	45432.4	26621.6	30914.9	55044.2	7999	11372.3	7999	48870.8	13247	7999
RP_2.17/118.075	2.17	118.075	24394.6	7999	25434.7	102307	44366.2	34810.9	37647.1	35530.8	33033	36758.3	33787.4	36611.3
RP_2.17/116.0708	2.17	116.071	7.66884e+06	8.07264e+06	8.33615e+06	22800000	12400000	10200000	9.30862e+06	10100000	10400000	8.5585e+06	9.71198e+06	8.74827e+06
RP_2.17/70.0659	2.17	70.0659	934525	981523	926693	2.67637e+06	1.45094e+06	1.38711e+06	1.11076e+06	1.21866e+06	1.26303e+06	952188	1.06377e+06	1.02873e+06
RP_2.18/386.1592	2.18	386.159	34730.6	79384.2	69384.6	7999	79089.2	69261.3	47097.2	64204.7	59290.1	49510	58623.5	64405.6
RP_2.18/370.1641	2.18	370.164	7999	81487.7	51048.2	7999	7999	7999	46772.9	69499.8	79485	65188	73214.3	52662.3
RP_2.19/203.1503	2.19	203.15	261926	287400	256121	568702	696041	607580	311382	368236	352850	114646	327237	337184
RP_2.19/331.1353	2.19	331.135	58770.4	96184.1	87195.1	66147.3	90516.1	105474	63875.5	97559	96310.3	67094.8	92356.1	103564
RP_2.19/662.0894	2.19	662.089	7999	7999	40239.2	37689	7999	7999	7999	7999	34455.8	37931.4	58250.1	42896.9
RP_2.19/117.0548	2.19	117.055	20218.5	25224.7	21613.3	8289.09	17559.5	7999	15027.6	20056.2	18387.4	7999	23075.7	12311.3
RP_2.19/246.0607	2.19	246.061	26317.7	7999	7999	7999	7999	7999	7999	7999	7999	22837.8	27139.4	25079.7
RP_2.19/313.1227	2.19	313.123	96980.1	103916	110887	205201	144456	115350	98148.3	108356	109811	91299	104216	107316
RP_2.19/313.1319	2.19	313.132	34263	32380.4	33125.3	65833.7	39347.3	7999	35267.8	37178.1	7999	23003.1	37146.3	7999
RP_2.19/311.127	2.19	311.127	2.46832e+06	2.9764e+06	2.81499e+06	5.35383e+06	3.15899e+06	2.90238e+06	2.64051e+06	2.71765e+06	2.97551e+06	2.2403e+06	3.12848e+06	2.79726e+06
RP_2.19/372.1183	2.19	372.118	34950.7	46930.8	58864.2	46206	7999	32017.6	7999	40692.4	48315.5	33891.2	55399.3	49253.6
RP_2.19/458.1866	2.19	458.187	24835.1	30693.1	7999	85627.1	41852.9	24798	26993.1	36404.9	47559.3	7999	30511.3	7999
RP_2.19/134.0576	2.19	134.058	46520.4	7999	36772.3	64092.4	127600	103972	20686.2	31168.8	71884.4	62718	36817.3	26450.3
RP_2.19/276.1189	2.19	276.119	27456.7	81996.2	54285.7	153000	164528	116861	61264.3	89445.1	56772.6	33602	44390.2	36506.8
RP_2.19/343.1168	2.19	343.117	657359	706311	583405	774762	734409	899670	497217	680322	602981	333034	473972	489308
RP_2.2/299.127	2.2	299.127	178120	199862	177799	179184	231792	266198	192818	252702	209517	134324	184217	144633
RP_2.2/431.0725	2.2	431.072	110551	120503	153282	115429	113953	126689	117823	101715	124253	107976	156571	154933
RP_2.2/283.1321	2.2	283.132	500994	454287	404075	263690	323611	310581	432576	380920	504163	456612	502355	381932
RP_2.2/429.0764	2.2	429.076	778402	1.13646e+06	1.11147e+06	834681	778884	973952	832005	883826	877883	813987	1.10694e+06	1.06894e+06
RP_2.2/152.0377	2.2	152.038	23218.8	36305.2	26584.4	7999	7999	22410.4	7999	29284.4	7999	30740.8	26656.3	30247.8
RP_2.2/286.092	2.2	286.092	1.28233e+06	1.43433e+06	1.07923e+06	1.11022e+06	1.3697e+06	1.3665e+06	1.07654e+06	1.00543e+06	985357	852037	1.11871e+06	861052
RP_2.2/345.1122	2.2	345.112	7999	7999	7999	23204.5	20218	30463.5	7999	22557.2	7999	9643.52	7999	7999
RP_2.2/315.1218	2.2	315.122	52968.7	66566.1	73867.2	89271.6	104976	102200	53794.1	63212	64296.6	42197.8	63240.4	50513.2
RP_2.2/138.055	2.2	138.055	32636.3	37739.2	42958	21911.4	8063.01	30166.8	40454.8	48297.3	20120.7	7999	47569.8	42051.5
RP_2.2/344.138	2.2	344.138	7999	32625.8	28709.6	57812	56251.4	55631.7	7999	41444.5	43304.1	17339.1	7999	27718.6
RP_2.2/391.1203	2.2	391.12	1.60957e+06	2.72454e+06	2.76562e+06	2.32133e+06	2.00136e+06	2.65861e+06	1.96581e+06	2.15786e+06	2.45503e+06	1.98882e+06	2.62959e+06	2.86248e+06
RP_2.2/393.1154	2.2	393.115	122658	193251	199847	173203	153802	189163	156405	156789	178940	170263	186573	203915
RP_2.2/342.1328	2.2	342.133	1.47211e+06	3.46946e+06	3.3747e+06	4.33209e+06	4.52917e+06	4.39869e+06	2.80766e+06	3.3259e+06	3.0264e+06	1.7142e+06	2.2039e+06	2.58316e+06
RP_2.2/196.0639	2.2	196.064	17700000	22000000	19600000	19000000	17100000	20900000	20000000	20100000	19000000	19900000	20800000	19600000
RP_2.2/236.0239	2.2	236.024	54285.2	77278.5	57305.9	7999	47784.6	52502.2	39310.8	49631.5	73592.8	53933.6	68741.6	7999
RP_2.2/198.0596	2.2	198.06	781179	908575	905844	784243	758106	871015	809393	903328	773909	902360	965263	877694
RP_2.2/329.1012	2.2	329.101	47621.9	41660.9	52896.8	53690.7	50307.9	69536.4	7999	62789.6	50901	39682.8	56057	69141.1
RP_2.2/344.1287	2.2	344.129	42940.3	112671	116729	146335	149692	133661	83919.7	100028	83079.6	58969.2	87002.5	7999
RP_2.2/198.0678	2.2	198.068	132873	148261	146288	125356	123749	154046	139656	145408	139642	130680	157218	132252
RP_2.2/356.1486	2.2	356.149	18435.6	29562.9	13182.6	7999	7999	7999	20407.9	7999	7999	7999	7999	7999
RP_2.2/236.0174	2.2	236.017	1.06644e+06	1.14122e+06	1.11944e+06	886095	883675	956119	970301	923348	1.0072e+06	922893	1.05535e+06	938953
RP_2.2/197.0632	2.2	197.063	95411.5	109400	101093	105774	94221.4	104089	95829.7	111255	105801	103327	107779	111048
RP_2.2/238.0135	2.2	238.013	38932	43237.2	35215.8	25170.6	29090.9	9208.1	7999	36350.7	37711.1	31814.7	42191.6	38587.8
RP_2.2/53.4459	2.2	53.4459	17578.6	15580.2	17005	7999	8996.34	7999	7999	7999	7999	13809	7999	16579.6
RP_2.2/234.0196	2.2	234.02	13400000	14700000	14600000	11800000	11700000	13200000	13200000	12300000	13500000	12400000	14100000	12000000
RP_2.2/413.1023	2.2	413.102	107600	150392	176380	119889	128353	145460	127080	156166	136392	144521	170111	178229
RP_2.2/301.1063	2.2	301.106	139207	115948	124306	191506	224333	231288	122171	141427	131800	135051	151702	120214
RP_2.2/490.1771	2.2	490.177	96108	110917	68966.4	137463	130606	137107	78659.4	105612	97866.8	43413.3	41023.3	7999
RP_2.21/328.1171	2.21	328.117	257073	440634	402080	492244	511329	481725	336807	399211	320512	278901	319205	360078
RP_2.21/285.1114	2.21	285.111	7999	35528.1	33637.3	42807.3	50438.1	54960.8	26782.4	41293.3	7999	7999	31618.1	38117.9
RP_2.21/576.1367	2.21	576.137	623666	786500	643891	618829	628888	635770	617834	635967	682220	434543	590644	458696
RP_2.21/99.0445	2.21	99.0445	7999	51457.6	7999	92469	81929.2	68935.9	76046.4	7999	94239.1	7999	7999	71052
RP_2.21/156.0329	2.21	156.033	67942.3	75292.8	92974.4	7999	54023.9	88629.6	7999	76003.7	7999	7999	108967	104447
RP_2.21/578.1344	2.21	578.134	74211.4	93091	75142.2	71422	65747.8	87229.5	75543.8	72068.2	83965.3	60541.6	65971	57429.4
RP_2.21/357.1326	2.21	357.133	7999	7999	7999	7999	7999	7999	20010.2	7999	24503.6	14172.8	32951.4	31147.3
RP_2.21/213.0903	2.21	213.09	33071.9	40594.2	34913.7	40539.8	25027.6	7999	38221.4	39871.5	40580	68709.8	35989.2	31708.8
RP_2.21/370.1755	2.21	370.175	166042	233702	239683	7999	227907	275403	176924	172215	185941	221175	225939	203081
RP_2.21/298.1794	2.21	298.179	36803.6	43802.8	57762.8	198900	201602	203073	7999	7999	7999	7999	7999	7999
RP_2.21/284.1638	2.21	284.164	7999	7999	10689.7	88467.1	98363.2	99001.9	7999	7999	7999	7999	7999	7999
RP_2.21/218.0457	2.21	218.046	488563	535025	590762	533636	467198	493058	494591	530015	461114	547457	688762	604085
RP_2.21/288.567	2.21	288.567	91498	107933	90205	102823	97226.4	104652	105415	99047.8	113960	52891.5	85668.9	105804
RP_2.21/560.1628	2.21	560.163	201962	290028	247282	255199	257505	269563	231831	274386	259351	179927	235633	205159
RP_2.22/386.0954	2.22	386.095	54858.8	7999	80198.2	75880.7	60882	67341.5	64050.1	7999	63584.4	52325.5	7999	67803.4
RP_2.22/85.029	2.22	85.029	94056.5	124386	112709	140979	174033	100784	95617.6	124419	131394	127985	81162.6	57682.4
RP_2.22/459.6254	2.22	459.625	36028	48261.5	31159.9	53283.6	7999	7999	32099.8	56192.2	48477.5	18367	36331.8	7999
RP_2.22/381.0793	2.22	381.079	4.36527e+06	4.78463e+06	3.61702e+06	4.29918e+06	4.34616e+06	4.14899e+06	3.95388e+06	4.20613e+06	4.87924e+06	3.01989e+06	3.30445e+06	2.65411e+06
RP_2.22/383.0764	2.22	383.076	271137	305892	206421	260020	264211	245472	232416	258972	296988	179603	209793	159973
RP_2.22/158.0813	2.22	158.081	15265.2	50749.2	20015.6	7999	7999	7999	14471.2	40719.7	59401.4	7999	17735.1	7999
RP_2.22/289.0917	2.22	289.092	28815.7	39174.7	18888.8	7999	40058.7	31023.9	34019.2	32543.1	7999	42734.2	29557.7	7999
RP_2.22/145.0495	2.22	145.049	163451	138855	79258.9	163994	144898	176772	153387	131376	117167	153316	94096.1	96936.8
RP_2.22/204.0867	2.22	204.087	27955.2	58820.6	46639.5	33220.7	75314.6	58196.1	29858.4	49916.2	41754.5	29468.7	38886.2	7999
RP_2.22/325.1129	2.22	325.113	101974	111520	77036.8	125070	117642	96529.3	108274	107746	110817	125275	72114.1	73005
RP_2.22/151.0979	2.22	151.098	108679	153017	155123	7999	158467	144796	119429	7999	185455	7999	7999	124951
RP_2.22/180.0866	2.22	180.087	24317.1	30273.1	24008.9	7999	7999	7999	15825.8	47673	7999	37912.6	7999	7999
RP_2.22/418.1553	2.22	418.155	7999	46152.6	7999	7999	67023	60798.3	46783.3	121282	71252.8	7999	17870.9	7999
RP_2.22/175.108	2.22	175.108	104837	381868	257357	201581	7999	7999	7999	409012	493999	332474	7999	987419
RP_2.22/448.1662	2.22	448.166	76031.5	76880.9	72125.2	169117	174778	128606	89501.8	102905	94197.9	76404.8	64756.3	58273
RP_2.22/127.0391	2.22	127.039	223094	278382	214614	245890	302935	271031	234720	266910	307174	214811	185048	193674
RP_2.22/161.0921	2.22	161.092	88415.1	94793.8	116403	115703	125719	127806	75440.9	98801.3	96626.6	7999	76109.8	75941.3
RP_2.22/109.0287	2.22	109.029	41586.2	46584	37445.2	47717.4	7999	56069.5	54077.5	61005.9	66396.2	46406.9	7999	30766.3
RP_2.22/97.0289	2.22	97.0289	124731	124314	110192	134271	246208	152669	109937	161801	168877	97622.2	97306	119317
RP_2.23/163.0601	2.23	163.06	76946.4	58186.4	63875.1	60661	59908.9	73497.6	73474.7	73806	62211.6	64828.6	28478.4	60422.9
RP_2.23/241.1215	2.23	241.121	25176.5	90144.5	156197	7999	89540	132604	50010.6	92706.8	141140	214875	81352.4	133336
RP_2.23/144.0656	2.23	144.066	33023.2	31475.2	77565.3	93911.5	100623	96625.3	101495	115365	146640	7999	108896	101084
RP_2.23/360.1499	2.23	360.15	206830	220685	150877	276576	245942	207299	231508	245184	209335	363134	195637	163838
RP_2.23/365.1053	2.23	365.105	410667	503916	431959	522545	553331	542685	454921	504697	501733	361205	403192	354342
RP_2.24/200.0442	2.24	200.044	44465.6	7999	41817.7	68131	7999	37012.5	64290.3	65334.8	49835.4	30026.4	43595.9	42061.5
RP_2.24/362.0969	2.24	362.097	26868.5	55140.4	7999	46463.4	54453.4	33026.6	30344.9	7999	67317.7	7999	7999	29109.4
RP_2.24/275.9927	2.24	275.993	80304.1	67907.6	47604.4	75771.3	7999	54860.3	58392.9	7999	7999	7999	50995	48115.2
RP_2.25/439.1495	2.25	439.149	64676.5	105031	123938	148509	103830	137519	79171.8	7999	67957.9	47853.7	66733.8	59860
RP_2.25/543.1323	2.25	543.132	52138.2	37085.3	20391.3	59184.8	47071.2	42497.6	37301.8	61673.2	30401.6	39080.6	48133	36591.4
RP_2.26/131.0815	2.26	131.082	19012.4	7999	22137.7	22668.9	17724.2	17045.9	13324.9	7999	7999	7999	7999	7999
RP_2.26/244.0927	2.26	244.093	640707	562739	765609	881143	882741	913627	641339	655844	598816	481567	570392	456726
RP_2.26/245.0959	2.26	245.096	52376.5	55356	68669.4	7999	7999	7999	7999	55425.3	7999	7999	7999	7999
RP_2.27/148.0968	2.27	148.097	97898.9	81201.2	18585.9	79317.1	106426	99877.1	119420	153069	137648	7999	111042	7999
RP_2.28/265.0144	2.28	265.014	56300.5	54723.3	42523.3	25361.3	35631.4	93649	21105.6	100486	23265.1	76498.4	89696.1	31393.4
RP_2.28/263.0163	2.28	263.016	7999	466755	561956	366343	524603	1.35321e+06	851236	706286	508207	1.24131e+06	1.19793e+06	500278
RP_2.28/134.0271	2.28	134.027	7999	7999	7999	25977.3	47455.4	45617.8	7999	30310.4	7999	49538.7	49795.5	41511.2
RP_2.28/157.0132	2.28	157.013	39090.7	16213.2	51163.6	26956.8	7999	86813.8	12180	81568.6	37386	76825.8	74063.1	36166.3
RP_2.28/189.0394	2.28	189.039	112079	80488.4	103374	69737.6	172358	132663	87015.7	132220	66012.1	167267	74222.6	270036
RP_2.28/242.0869	2.28	242.087	41731.4	7999	24745.3	7999	25438.8	7999	7999	7999	21501.5	114825	32958.2	25101.3
RP_2.29/224.0763	2.29	224.076	7999	7999	21893.2	21092.1	7999	15495	33064.9	75747.2	42591.8	7999	31377	37986
RP_2.29/207.05	2.29	207.05	29023.6	7999	7999	7999	13159.9	9580.52	7999	7999	7999	22820.8	15742.4	13358.4
RP_2.29/161.0445	2.29	161.044	39661.2	7999	8772.19	19036.6	18708.7	46634.3	22606.4	7999	32502	92102.1	14137.5	13291.8
RP_2.29/143.034	2.29	143.034	29707.7	7999	25089.1	7999	29154.4	30765.9	25246.5	98011	37398.7	56889.5	19093.7	36576.7
RP_2.29/173.0922	2.29	173.092	7999	15287.8	15635.6	15801.7	39450.3	7999	9902.87	26006.1	21992.8	7999	21705.4	7999
RP_2.29/129.0184	2.29	129.018	25632.6	7999	7999	7999	23225.8	23017.8	7999	7999	7999	53987.6	30373.4	29596.1
RP_2.29/128.0708	2.29	128.071	7999	7999	7999	28650	187203	171127	7999	7999	7999	7999	7999	97968
RP_2.3/134.0812	2.3	134.081	7999	7999	81627.5	7999	79539.6	7999	7999	7999	7999	211103	57064.5	99671.6
RP_2.3/132.102	2.3	132.102	7999	142749	147636	124232	84570.7	88508.7	98078.3	85375.7	88308.6	26952.2	96990.2	71162.7
RP_2.3/239.1137	2.3	239.114	59513.1	91983.2	45138	50025.7	93712.8	87302.1	75593.2	121570	81365.1	68721.4	82284.8	82562.9
RP_2.31/249.037	2.31	249.037	101117	98889.4	71104	85858.2	92384.6	85084.9	106999	94244.9	104611	83629.5	114717	93004.3
RP_2.31/329.1376	2.31	329.138	260578	234128	313995	493843	441873	490089	139284	122249	126435	53074.9	53702.6	7999
RP_2.31/115.0392	2.31	115.039	79012	84890.4	65261.2	55630.7	94814.1	77139.3	37552.3	82265.6	56497.2	125944	57220.6	104060
RP_2.32/198.0873	2.32	198.087	7999	7999	19933.1	7999	7999	7999	7999	7999	7999	14577.7	21357.5	16548.3
RP_2.32/129.0547	2.32	129.055	43973.9	40334.5	30113.5	33710.9	38419.4	46306.8	33651.6	19545	33715.4	36402.2	34253.7	34883.4
RP_2.32/497.1916	2.32	497.192	82725.4	157918	167242	175339	122517	173858	152480	164325	108435	77162.2	103662	156918
RP_2.32/205.1184	2.32	205.118	50561.1	7999	31644.8	37390.1	45141.1	14442.5	7999	7999	42024.1	7999	7999	9343.68
RP_2.33/100.0761	2.33	100.076	768276	898106	799063	1.67094e+06	1.47782e+06	1.57361e+06	389383	331902	358142	7999	7999	7999
RP_2.33/185.1286	2.33	185.129	19645.7	25342	23849.7	42371.2	30268.8	7999	7999	7999	30875.8	19784.6	24620.8	21483.3
RP_2.33/407.1151	2.33	407.115	29875.7	27924.4	34154	28777.1	33993.1	38744.1	34827.5	39891.4	34196.5	21994.9	40317.2	44011.8
RP_2.33/112.076	2.33	112.076	7999	7999	13315.3	7999	7999	13359.8	33982.5	30408	21379.2	20529.3	27621.6	45135.2
RP_2.33/83.0497	2.33	83.0497	54838.6	52042.1	47927.4	73952.4	58227.7	81063.8	25223.9	14267	27202.4	13514.9	15729	17643.3
RP_2.33/351.0686	2.33	351.069	15525.1	34610.7	25476.6	7999	7999	7999	22083.4	40362.4	34815.9	23088.9	32828	7999
RP_2.33/74.0971	2.33	74.0971	35729.2	35256.5	45916.4	50985	54861.2	19164.7	42086.1	29722	40946.4	43079.5	42385	32375.3
RP_2.33/179.1285	2.33	179.129	58281.8	7999	12345.1	7999	7999	7999	30173.7	7999	47374.9	49791.5	61194	26525.3
RP_2.33/73.0291	2.33	73.0291	10310.4	21050.2	28467.2	7999	8052.44	21944.9	14846	11264.3	13565.8	18394.4	15214	19048.7
RP_2.33/164.0918	2.33	164.092	17802.7	26808.1	21997.7	19837.9	22314.2	27006.7	21551.6	17006.1	22037.4	19624	23230	15474.7
RP_2.33/194.0846	2.33	194.085	105616	159344	153902	232871	237824	241600	158187	217143	174543	132243	133439	137224
RP_2.33/175.0714	2.33	175.071	10453.6	7999	22580.8	15077.6	7999	23716.2	27237.5	27395.2	21723	9721.9	14845.4	14736.6
RP_2.33/272.1127	2.33	272.113	46824.8	25019.9	46701.9	60256.6	44911.5	48927.3	48821.7	45776.4	49459.7	31859.6	51428.6	42981.2
RP_2.33/178.1074	2.33	178.107	24755.8	18475.9	27530.2	22411.9	45785.9	30799.3	22807.1	16628.7	17033.5	10428.8	7999	7999
RP_2.33/238.0379	2.33	238.038	31752	39972.1	25968.5	39663.4	36503.4	42259.5	48227.2	42665.3	49055.7	21742.8	37556.7	40014.2
RP_2.33/144.102	2.33	144.102	16653.8	7999	21465.7	16784.8	7999	13013.9	15281.3	9866.45	14148.2	14180.1	28759.4	8814.74
RP_2.33/129.1024	2.33	129.102	7999	7999	7999	7999	7999	7999	23372.3	9091.12	7999	14925.1	19470.7	25097.3
RP_2.33/203.1027	2.33	203.103	23716.2	31589.5	32157.8	24353.3	22488.3	7999	11632.4	26797.3	24392.4	20053.4	21620.1	24229.5
RP_2.33/193.0708	2.33	193.071	30212.2	26365.9	22695.1	29869.6	7999	29789	30651.9	27449.4	24895.4	40489.8	25957.4	29035.7
RP_2.33/85.0654	2.33	85.0654	34230.3	37652.7	7999	95278.9	66019.2	73178.5	7999	7999	7999	7999	7999	7999
RP_2.33/114.0916	2.33	114.092	48274.9	100399	76617.6	164994	213556	237010	66505.7	98500.1	87065.5	54490.4	7999	49608.2
RP_2.33/101.0601	2.33	101.06	1.20512e+06	1.51987e+06	1.32793e+06	2.70615e+06	2.3245e+06	2.42713e+06	602197	482966	565744	22286.7	9147.77	9590.63
RP_2.33/133.0597	2.33	133.06	7999	7999	7999	7999	7999	7999	7999	7999	996053	1.26038e+06	792075	299561
RP_2.34/455.0824	2.34	455.082	22289	15458.3	20631.9	7999	7999	7999	7999	7999	20847.4	45853.5	22248.2	22103.7
RP_2.34/256.0815	2.34	256.082	3.63711e+06	3.48728e+06	3.43928e+06	3.48138e+06	3.64752e+06	3.28173e+06	3.29441e+06	3.25299e+06	3.23118e+06	2.65478e+06	2.93664e+06	2.61769e+06
RP_2.34/170.0561	2.34	170.056	34857.2	44432.3	37216.3	28810.9	46622.4	56331.7	41208.6	41198.5	38260.3	36174.1	42139.4	47783.8
RP_2.34/124.0395	2.34	124.04	3.8134e+06	3.69613e+06	3.37772e+06	3.63201e+06	3.90459e+06	3.48754e+06	3.35065e+06	3.41735e+06	3.42144e+06	2.96092e+06	3.11246e+06	2.73892e+06
RP_2.34/85.0766	2.34	85.0766	67715.5	85444.3	92321.5	74985.3	59722	49210.7	57563.9	48762.4	51885.5	55950.6	54331.1	40350.4
RP_2.34/344.0832	2.34	344.083	92427.1	75100	88423.2	57881	66876.5	68120.5	67137.7	67502.5	83185.9	87270.6	81184.7	91411.3
RP_2.34/258.0862	2.34	258.086	40932.1	44934.2	36721.6	37479.8	41665	38397	41017.4	41104	36848	32439.7	36137	31654.3
RP_2.34/150.0947	2.34	150.095	20383.1	31513.3	28952.1	26007.6	36662.8	51308.8	39938.5	57450.3	51001.2	39124	44981.2	45910.7
RP_2.34/118.0324	2.34	118.032	227309	188264	204952	147500	158052	170657	169631	160377	216522	221982	225333	251067
RP_2.34/182.0303	2.34	182.03	122728	99120.6	110670	85127.5	75715.3	91785.3	95287.1	99214.1	110605	113640	114715	117751
RP_2.34/112.0218	2.34	112.022	7999	7999	7999	7999	7999	7999	12331.4	16563.8	32173.5	28998.6	26723.3	7999
RP_2.34/140.0819	2.34	140.082	87990.2	122104	123307	122428	117888	107843	113385	139751	136848	120800	127911	122556
RP_2.34/593.0911	2.34	593.091	44591	58600.9	44646.7	79412.7	7999	78733.8	7999	7999	7999	7999	7999	7999
RP_2.34/233.0634	2.34	233.063	45619.2	33898.8	30597.3	30976.5	46211.9	41502.1	41791.7	47422.1	40463.2	36862.6	47666.4	43098.7
RP_2.34/360.0943	2.34	360.094	53995.6	48855.8	55249	50250.3	42607.2	54043.6	52850.1	49268.7	56935.6	62955.7	63732.1	55191.6
RP_2.34/382.039	2.34	382.039	103669	108027	108041	64577	70434.8	78408.3	90311.5	87760.1	113205	100942	125536	115458
RP_2.34/288.1077	2.34	288.108	107313	99180	86383.9	81933.9	94188.3	91646.9	80798.4	93731.9	100687	80028.3	91710	86155.1
RP_2.34/130.0323	2.34	130.032	95082.2	92020.8	89105.5	85769.3	80562	92133.8	76823	88582.4	119441	115799	113764	98256
RP_2.34/301.1142	2.34	301.114	17216.5	7999	11113.4	20454.6	28281.3	36579.6	23629.9	17491.4	20079.3	13288.1	23701.2	16900.7
RP_2.34/178.0355	2.34	178.036	89126.3	87097.8	83700.9	84603.7	80571.5	86961.4	89131.4	72534	109561	111734	104394	112167
RP_2.34/325.0773	2.34	325.077	20102	22501.9	23344.7	16874.7	7999	7999	19587	14618.8	24224.7	23049.1	30009.1	7999
RP_2.34/461.9965	2.34	461.997	48724.8	47188	49019.9	36661	32874.2	38920.1	37616.3	42382.9	45451.3	44426.9	51434.9	48636
RP_2.34/217.1183	2.34	217.118	42925.8	69373.4	59244.4	49570.7	72547.2	70929.6	60190.5	58526	77954.3	48577.5	69205.3	58720.1
RP_2.34/132.0478	2.34	132.048	673815	555207	610339	522596	503443	557427	527869	531583	643478	696629	729400	710263
RP_2.34/196.0462	2.34	196.046	1.2094e+06	1.1092e+06	1.09168e+06	1.00401e+06	955988	1.10631e+06	1.04402e+06	1.10396e+06	1.25268e+06	1.35676e+06	1.30087e+06	1.4071e+06
RP_2.34/358.0988	2.34	358.099	766511	673065	698472	612551	596934	705327	599483	675932	716969	782516	749756	820193
RP_2.34/302.1346	2.34	302.135	3.65992e+06	4.76612e+06	4.25708e+06	4.86491e+06	5.1118e+06	4.92275e+06	4.61196e+06	5.04091e+06	4.91114e+06	3.61652e+06	4.43503e+06	4.27857e+06
RP_2.34/313.1506	2.34	313.151	52192	89453.6	79199.6	103026	99673	90809.7	95818.5	118484	105715	62783.8	96620.1	102793
RP_2.34/214.0546	2.34	214.055	51180.6	43975.1	42197.1	55177.5	69182.8	63052.2	63542.3	60999.7	59189.2	54388.3	47624	63406.6
RP_2.34/198.0419	2.34	198.042	98459.8	96081.8	90808.2	71092.7	77715.9	96591.3	84456	99327.8	98834.8	120817	114685	128050
RP_2.34/108.0447	2.34	108.045	18274.1	12303.4	7999	11541.1	16135.5	7999	12416.5	14373.7	23139.3	12552.1	16330.7	18394.2
RP_2.34/348.0703	2.34	348.07	118441	108313	92108	93419.8	88296.7	92926.9	97174.6	81041.9	97744.8	97683.5	92803	83567.4
RP_2.34/128.053	2.34	128.053	56276.4	59467.3	55712.5	50080	48704.7	53377.6	56986.5	57687.9	65079	70589.8	67725.5	62617.4
RP_2.34/330.1184	2.34	330.118	47885.5	38932.3	34985.2	34989.3	36128.3	32332.5	36711	44252.6	40783.1	51657.6	39930.2	35489.9
RP_2.34/114.0375	2.34	114.037	30018.1	31797.7	29440.3	28833.4	25797.7	27061.4	28430.4	29970.3	36390.1	37734.7	37119.7	39198.1
RP_2.34/167.0928	2.34	167.093	296184	381653	394662	344021	318476	336039	394803	481192	462942	350211	418319	422233
RP_2.34/313.1425	2.34	313.142	230421	306902	345409	569613	412140	485606	151060	111299	128655	24782.7	29135.3	26706.3
RP_2.34/212.0587	2.34	212.059	1.30351e+06	1.22469e+06	1.08862e+06	1.36874e+06	1.62697e+06	1.57527e+06	1.45249e+06	1.55114e+06	1.34544e+06	1.49415e+06	1.32498e+06	1.41831e+06
RP_2.34/219.0975	2.34	219.097	71279.1	65550.5	61728.4	77948.8	82223.2	77825.7	79197.1	88852.6	46486.9	56706.6	65511.5	64972.4
RP_2.34/117.0372	2.34	117.037	17667.3	7999	19251.9	19048.1	11903.7	19214.9	7999	18417.7	19612.4	17936.5	21025.2	18271.3
RP_2.34/438.0559	2.34	438.056	131184	102149	102821	109418	91964.5	104633	94820	114253	102665	175032	127874	114234
RP_2.34/177.0394	2.34	177.039	50172.4	45816.2	25685.8	33499.2	32523.4	33765.5	42034.2	33114.1	36912.4	28055.8	41572	33435.5
RP_2.34/332.5617	2.34	332.562	51977.8	50532.3	44339.9	57273	79061	76127.1	63554.5	67027.1	59148.5	51795.3	56892.6	74597.5
RP_2.34/585.1082	2.34	585.108	32071.7	7999	20974.5	37264.5	24946.6	30956.3	14718.6	26172.5	25223	18613.9	24250.3	22055.3
RP_2.34/396.0547	2.34	396.055	724271	652877	667981	564330	557034	605942	558671	626387	804145	659144	799194	688397
RP_2.34/513.1867	2.34	513.187	75806	79007	85478.4	111227	124010	139997	94329.9	109607	87929.6	49002.9	83300.2	85997.5
RP_2.34/304.1399	2.34	304.14	42862.9	65368.1	58050.7	69659.6	72628.8	72587.5	59697.8	68838.7	62908.4	44447.7	61526.1	58026.4
RP_2.34/478.0083	2.34	478.008	111985	105413	110436	91930.5	90346.5	97726.2	95568	96118.1	122271	111714	129704	109738
RP_2.34/126.0551	2.34	126.055	17959.7	18095.9	31018.5	36255.8	41336.9	32294.6	24357.6	31621.8	29247.3	27012.6	19450.7	23689.7
RP_2.34/246.097	2.34	246.097	35235.2	25245.9	24685.2	7999	7999	7999	15409.3	7999	19729.4	14995.6	31680	7999
RP_2.34/398.051	2.34	398.051	94418.3	88200.6	70745.5	72278.8	64073.4	88126.7	70779.9	81093.8	101918	88747.4	102777	91635.7
RP_2.34/476.0124	2.34	476.012	630819	591500	523225	492757	470564	492840	483420	539617	686280	586661	661016	613284
RP_2.34/664.1172	2.34	664.117	27029.3	28185.7	22024	39500.7	50252.2	43196.5	34209.3	43082.4	39693.5	22573.7	25872.3	35950.7
RP_2.34/150.055	2.34	150.055	27941.9	32018.7	22884.5	28300	23881.4	29511.8	13470.9	25126.6	37867.3	44258.4	30027.5	27566.3
RP_2.34/584.1255	2.34	584.125	73122	128448	133176	180799	197768	194056	98582.9	152637	155056	107194	104659	129127
RP_2.34/313.9586	2.34	313.959	25193.6	21769.5	17779.7	13296.7	19007.2	7999	19336.4	20978.8	24647.1	24909.8	26735.1	27291.2
RP_2.34/504.1685	2.34	504.168	7999	30895	35103.5	52259.5	60614.2	43764.1	25749.9	33964.1	39270.4	26841.7	29798.8	32703.5
RP_2.34/276.0028	2.34	276.003	58376.3	42142.9	43575.4	47313.2	38044.8	55014.9	43476.5	44716.9	49673	51639.3	54558.6	59762.8
RP_2.34/277.1029	2.34	277.103	19685.4	20754.7	7999	28992.7	30411.8	32910.7	15166.8	22153.5	16846.2	10678.1	14121.2	7999
RP_2.34/570.1097	2.34	570.11	31091	7999	45672.5	54504.3	54061.8	62899.8	33025.7	46624.9	49542.8	44793.3	41881.5	47194
RP_2.34/543.0988	2.34	543.099	14438.4	20573.1	20334	31133.7	28940.4	37025.7	19875.5	23140	26547.2	25923.5	29779.8	26618.5
RP_2.34/103.0394	2.34	103.039	7999	7999	7999	11200.6	7999	7999	27179	13122	22779.5	7999	7999	7999
RP_2.34/358.1277	2.34	358.128	142907	202983	225765	415744	426708	393897	206835	335075	284701	181601	182458	223536
RP_2.34/344.1118	2.34	344.112	28525.5	36327.1	33681.4	41776.3	54941.4	42881.6	28605.4	51712.9	35644.9	31625.3	26312.5	37171.7
RP_2.34/189.1234	2.34	189.123	13003.6	7999	20498.4	24174	7999	25312.4	27124.6	25255	19311.7	24964.3	28162.3	7999
RP_2.34/168.0656	2.34	168.066	28858.1	25544	18450.4	25048.9	7999	19876.9	23561.3	19942.7	26464.1	25956	20840.1	19671.8
RP_2.34/150.0774	2.34	150.077	116781	115819	114252	128202	127069	134307	101383	123806	119109	105678	134603	140764
RP_2.34/102.0917	2.34	102.092	323474	427011	524433	868717	639074	716435	178104	89512.1	120628	7999	7999	7999
RP_2.34/136.0618	2.34	136.062	23584.2	27135.5	26112.7	42801.1	52488.3	28864.6	55158.3	39134.6	25791	41189.1	21699.8	32394.5
RP_2.34/131.118	2.34	131.118	148536	206962	209568	509751	610118	627409	152909	240509	192605	130683	128877	163886
RP_2.34/162.0761	2.34	162.076	70813.3	63529.4	67067.3	94875.5	84888.1	93407.1	37074.1	99920.6	53714.6	45814.5	20954.7	7999
RP_2.34/84.0814	2.34	84.0814	7999	7999	7999	1.13815e+06	750557	1.03913e+06	7999	7999	7999	7999	7999	7999
RP_2.35/128.0708	2.35	128.071	89529.1	111323	86466.8	137729	7999	7999	124802	163304	123412	84811	79248.7	7999
RP_2.35/612.1679	2.35	612.168	31198.4	37551.8	37338	54976.3	41225.1	49701	7999	34195	44829.1	46141.1	44604.6	7999
RP_2.35/87.0268	2.35	87.0268	12714.7	16541.9	16665.4	25411.9	7999	7999	16717.3	31605.2	27296.5	33000.6	25497.1	30464.5
RP_2.35/555.1353	2.35	555.135	121286	136516	142346	226198	175907	212438	59843.8	72835.9	83729.6	28310.5	28389.1	26796.5
RP_2.35/123.0555	2.35	123.055	26206.7	39223.3	23178.4	49229.4	36756.3	22730.5	32951.8	32958.8	32114.9	38024.1	31914.8	29390.6
RP_2.35/250.0145	2.35	250.014	521161	584799	486307	460217	562040	623939	469287	608933	557305	398237	564284	436767
RP_2.35/359.1121	2.35	359.112	33083.4	23234	12214.9	34613.4	38727.5	41657.5	7999	33106.7	28389.9	9618.5	17601.5	14682.4
RP_2.35/482.1079	2.35	482.108	64432.3	51873.8	26884	42981.9	43679.6	46280.5	48878.3	46113.7	44282.7	17110.3	60337.9	45151.8
RP_2.35/119.0835	2.35	119.084	9523.49	31182.2	20686.8	46875.1	7999	45687.8	7999	15901.3	7999	7999	7999	7999
RP_2.35/252.0121	2.35	252.012	42665.7	12138.4	41300	31348.2	53506.2	47711.3	7999	46231.6	43796.8	25448.6	16844.3	13344.3
RP_2.35/338.1016	2.35	338.102	15524	7999	7999	11651.8	14855.6	20183.9	7999	7999	7999	7999	28763.7	21109.2
RP_2.35/380.0806	2.35	380.081	80502.3	88346.1	85110.4	91005.1	90286.9	78306.2	81418.5	91775.4	103574	102339	97435.6	123367
RP_2.35/174.0398	2.35	174.04	10563.2	19670.2	14714.6	7999	18245.4	33908.7	7999	13140.4	21314.3	23655	10050.3	22436
RP_2.35/460.0381	2.35	460.038	67955.9	56836.5	62863.9	56319.1	54203.6	50712.7	58142.6	57197.9	65555.6	59674.6	69666.4	78561.3
RP_2.35/116.1073	2.35	116.107	12282.5	19069.3	23532	7999	18964.9	26183.7	16990.5	7999	7999	7999	7999	7999
RP_2.35/337.0894	2.35	337.089	72578.5	56044.2	57890.1	42234	55323.4	51046.5	58456.5	55011.9	64455.4	59226.3	84828.8	61699.2
RP_2.35/217.1295	2.35	217.13	23378.4	19918.4	7999	12473.4	20733.7	26986.7	17515.5	16671.4	25231.7	22964.5	23833	24710.7
RP_2.35/192.0503	2.35	192.05	12217.9	30751.9	20084.4	20213.5	7999	26805.1	17899.2	19003.5	14362.9	36647.5	13550.3	17072.9
RP_2.35/540.1721	2.35	540.172	7999	7999	7999	51987.9	63274.7	54027.3	7999	7999	7999	7999	7999	7999
RP_2.35/205.0343	2.35	205.034	17536.5	7999	19209.5	7999	10924.2	26650.3	9489.94	24528.4	23667.4	18495.2	14330.2	20001.4
RP_2.35/411.0104	2.35	411.01	55817.2	39076.6	34979.2	39041.1	31014.9	24964.7	42155.9	7999	42705	31880.4	58854	45735.3
RP_2.35/174.0761	2.35	174.076	195492	241056	208047	353747	431370	428393	254043	348953	297271	129842	171485	190650
RP_2.36/513.9681	2.36	513.968	358990	331808	285198	246374	226093	219849	256151	251675	359823	274193	372665	255490
RP_2.36/233.0766	2.36	233.077	7999	7999	7999	7999	7999	7999	11525.3	14135	8205.64	7999	7999	7999
RP_2.36/515.9649	2.36	515.965	90801.3	88719.9	80336.5	7999	7999	73579.2	7999	76575.6	93485	65341.2	95536.6	70541
RP_2.36/264.09	2.36	264.09	13794.6	20037	13674.6	17580.2	7999	7999	11569.3	7999	7999	7999	9111.35	7999
RP_2.36/129.037	2.36	129.037	15742	28456	20746	28351.6	42977.2	22351.8	22259.6	48985.6	49469.6	53558.9	36248.8	34101.4
RP_2.36/261.0007	2.36	261.001	43776.7	7999	37856.1	7999	25339.4	44155.8	16141.3	50847.4	54966.3	35751.9	25319.8	27506
RP_2.36/234.0404	2.36	234.04	57833.3	42831.6	37108.7	50124.1	69598.8	45968.5	79135	53605	50844.4	42228.9	80609.8	55646.2
RP_2.36/130.0863	2.36	130.086	614257	487608	521559	601301	873719	916354	1.65176e+06	1.33338e+06	1.10875e+06	1.06312e+06	1.07897e+06	1.18598e+06
RP_2.37/497.9938	2.37	497.994	77275.3	82870.7	85605	58032.5	7999	44844.2	71775.1	82429.3	79614.3	71254.1	95733.3	80038.2
RP_2.37/146.0924	2.37	146.092	88625.5	16708.4	67383.3	63774.2	57920.7	52749.2	88435.6	57843.5	87800.6	57466.6	98267.1	76876
RP_2.37/214.155	2.37	214.155	7999	7999	7999	26139.2	31605	28130.2	7999	7999	7999	7999	7999	7999
RP_2.37/307.0835	2.37	307.084	177275	194148	171778	354424	289787	357451	193593	298563	308487	443943	203715	224975
RP_2.37/307.5848	2.37	307.585	56436.4	53036.1	46226.5	64769.9	99856.6	75139.2	53028.4	66355.8	92964.3	107712	41328.3	55822.6
RP_2.37/613.1593	2.37	613.159	13190.8	21322.1	26506.4	40209	49546.5	21557	33420.5	40645.3	35019.6	52009.9	23562.5	26519.1
RP_2.37/55.0551	2.37	55.0551	58956.5	56780.4	53509.6	120411	119890	121204	7999	7999	55858.1	25169.6	36685.5	21876
RP_2.37/154.0611	2.37	154.061	28137.2	19625.2	31132.1	23497.2	7999	7999	7999	13729.6	7999	7999	8641.83	18228.1
RP_2.37/118.0865	2.37	118.087	6.33442e+06	7.78274e+06	7.46727e+06	13400000	13100000	13500000	5.55296e+06	5.99163e+06	6.21345e+06	2.95563e+06	2.76402e+06	2.39746e+06
RP_2.38/332.1339	2.38	332.134	246039	286392	258591	246169	262572	254804	205062	238428	260073	239647	157638	194961
RP_2.38/233.1131	2.38	233.113	23409.7	20618.1	7999	22576.5	25395.1	17546.4	7999	28374.8	7999	7999	10051.8	7999
RP_2.39/145.1336	2.39	145.134	341598	310972	285829	1.13345e+06	1.13261e+06	1.1517e+06	176258	161545	159504	7999	7999	7999
RP_2.39/128.1071	2.39	128.107	39763.8	33514.2	26377.1	86126.1	65455.8	106994	14460.2	8284.16	19246.5	7999	7999	7999
RP_2.4/146.0634	2.4	146.063	897347	7999	591288	463879	497196	525877	482731	541235	7999	1.05584e+06	884899	7999
RP_2.41/208.1002	2.41	208.1	27519.9	35005.2	23545.4	7999	39150.1	42875.4	34985.8	26238.8	31941.4	28937	29231.4	22359
RP_2.42/230.9901	2.42	230.99	918795	855769	493510	430748	403320	367917	760980	440344	706436	251007	987380	444678
RP_2.42/72.0815	2.42	72.0815	1.51865e+06	1.65013e+06	1.55592e+06	2.67033e+06	2.79077e+06	2.5797e+06	1.70787e+06	2.17169e+06	2.12886e+06	1.78006e+06	1.82897e+06	1.57017e+06
RP_2.42/220.0816	2.42	220.082	17148.9	7999	10443.1	7999	7999	12851.6	17472.4	16106.4	18418.7	15910.3	19416.1	16811.6
RP_2.42/181.1084	2.42	181.108	24774.5	31770.5	30067.3	37502.1	31298.9	12997.2	22283.1	20362.8	29972	29017.6	34435.2	31545.4
RP_2.43/192.123	2.43	192.123	44239.2	29079.5	15468.4	50049.3	39030.1	44912	7999	7999	7999	7999	7999	7999
RP_2.44/231.0975	2.44	231.097	14629.6	7999	19371.5	16559.1	25189.7	15738.1	18047.9	20576.9	20675.3	23305.6	20803.1	15839.5
RP_2.45/270.0971	2.45	270.097	376641	325539	279059	304915	305597	285969	328766	286917	280730	270952	324371	213677
RP_2.46/189.087	2.46	189.087	14317.7	13435.3	10962.7	21557.9	24847.2	19094.7	14354.7	30062.9	8944.99	19051.8	14787.3	18558.5
RP_2.46/227.0429	2.46	227.043	29248	12303.2	29091.3	28826.7	27396.1	20098.8	27548.4	20197.1	30526.9	23616.9	29353.9	26929
RP_2.46/211.119	2.46	211.119	17023.8	15624.3	7999	7999	7999	7999	7999	9593.57	7999	16205.5	13909.9	10730.7
RP_2.46/310.0958	2.46	310.096	20562.6	18431	7999	29152.4	27472.9	28550.9	30400.5	23091.8	18053.7	13048.7	28320.5	23294.5
RP_2.46/179.0485	2.46	179.048	48462.1	30200.1	18655.6	41167.7	46639.8	45927.7	23181.5	40179.8	51023	27903.5	42621	26311
RP_2.46/310.0867	2.46	310.087	83967.4	61864.6	42207.5	60098.1	84347.3	86785.2	36706.9	79511.6	78219.7	53049	121740	49985.3
RP_2.46/503.1478	2.46	503.148	7999	19314.3	13284.2	32119.7	32485	25844.7	9127.62	32488.8	11598.7	15770.2	23920.6	25458.2
RP_2.46/308.0909	2.46	308.091	1.99881e+06	1.64752e+06	1.24676e+06	2.0737e+06	2.43825e+06	2.18809e+06	1.46326e+06	2.35477e+06	1.96057e+06	1.42227e+06	2.14119e+06	1.71626e+06
RP_2.46/346.0469	2.46	346.047	230547	215942	142595	207596	208068	177655	128293	222637	223940	127249	234212	154676
RP_2.47/348.0438	2.47	348.044	27500.2	19539.6	7999	20134.7	19539.7	23226.5	7999	9329.42	18387.7	10728.8	24634.6	14906.8
RP_2.47/210.9406	2.47	210.941	42946	43259.2	32903.2	7999	7999	7999	7999	7999	31353.2	17213.9	36107.6	21793.1
RP_2.47/233.0586	2.47	233.059	7999	14977.6	11882.1	16094.1	19880.1	18904.3	15031.4	22604.7	8804.6	7999	20535.4	15837.8
RP_2.47/277.0319	2.47	277.032	153233	110925	187540	74945	152519	225978	113967	147519	122669	256509	123132	159584
RP_2.47/215.139	2.47	215.139	64020.3	49026.5	38158.3	55929.4	51025.6	54068	32684.6	40789	40948	50713.6	32444.6	31452.6
RP_2.47/384.0028	2.47	384.003	30216.4	31783.8	17482.1	7999	7999	14793.8	7999	20739.6	29805.6	14932.8	27762.4	9138.22
RP_2.48/330.0729	2.48	330.073	39421.6	40996.3	30198.4	37944.9	50300.2	45323.8	53533.7	65568.4	41665.2	30063.5	41652.8	35538.6
RP_2.49/527.9834	2.49	527.983	27144.7	22926.2	24889.6	7999	17526.3	21548.7	11590.9	16324.1	22506.4	27515.8	27471.6	10926.6
RP_2.49/372.1144	2.49	372.114	27319.1	10329.7	7999	21559	17165.6	17023.7	7999	7999	24678.5	52336.9	21451	7999
RP_2.49/222.9882	2.49	222.988	23438.9	53440.6	34306.7	26192.5	32618.8	24031.8	30810	7999	52419.2	23356.3	40756.1	7999
RP_2.49/490.0278	2.49	490.028	28082.8	20333.9	23646.8	18625	11317.8	12829.2	16883.9	10325.9	27307.4	30500.4	26808	13197.9
RP_2.49/410.0704	2.49	410.07	23073.8	27619	21519.5	21843.3	17600.6	30708.8	20631.1	15263	26375.8	35075.6	26336.2	20458.8
RP_2.5/274.1761	2.5	274.176	7999	7999	7999	11103.3	10806.2	12166.4	7999	7999	7999	7999	7999	7999
RP_2.5/429.1982	2.5	429.198	56280.9	38234.5	24420.7	31579.2	48148.3	35502.3	66845.2	46608.2	59916.3	57690.9	49095.5	19147.6
RP_2.5/171.0167	2.5	171.017	24728.6	26754.7	28653.2	7999	7999	7999	7999	7999	18637.6	26885.5	19067.6	7999
RP_2.51/174.896	2.51	174.896	37024.1	36250.6	35285.5	7999	7999	7999	45150.4	7999	7999	7999	44615.7	7999
RP_2.52/190.9866	2.52	190.987	82908.9	54933.3	37665.8	12418.1	65788.5	60319.6	70592	82280.9	7999	7999	67314.8	7999
RP_2.53/207.0143	2.53	207.014	15014.5	54041.7	53429.6	42202.4	7999	7999	25472.4	7999	17739.1	28043.9	23695	31667.6
RP_2.54/133.0609	2.54	133.061	637838	7999	1.15184e+06	7999	7999	7999	886909	7999	7999	644917	1.00405e+06	647777
RP_2.57/277.0683	2.57	277.068	144889	29276.9	53779.3	43479.8	24248.8	70671.4	40428.7	39329	42592.9	90205.5	49723.2	38197
RP_3.28/150.0774	3.28	150.077	55398.5	57270.5	57484.2	36893.4	83549.5	84413.3	43146.2	78176.8	112034	7999	39568.9	7999
RP_3.31/261.058	3.31	261.058	58646.6	49901.5	46780.6	40276.2	70346.4	76243.3	55633.6	56343.3	37690.3	96265.2	41850.6	86027.5
RP_3.32/167.0928	3.32	167.093	197089	283615	242555	240087	242914	226973	270054	237581	322364	202632	276204	262632
RP_3.35/321.1155	3.35	321.115	21068	9977.18	7999	10441.2	7999	12412.4	10809	7999	13779.4	21209.7	13864.6	17225.7
RP_3.37/497.1916	3.37	497.192	25770.7	41074.9	38979.6	37204.9	33369.4	32348.2	34897.6	29627.6	30486.8	7999	23430.8	27546.7
RP_3.38/233.1131	3.38	233.113	19122.8	18416.7	18661.8	20773.6	22280.3	21820.3	18456.2	22585.6	26519.9	12022.1	22444.3	18017
RP_3.38/291.1049	3.38	291.105	56538.9	39999.2	20857.4	22679.3	44317.5	31469	43778.1	31843.8	29072.2	39790.3	33380.3	30077.2
RP_3.38/302.1346	3.38	302.135	2.51984e+06	3.82784e+06	3.2095e+06	3.35405e+06	3.50182e+06	3.22291e+06	3.53796e+06	3.45014e+06	3.34492e+06	2.4288e+06	3.07003e+06	2.85878e+06
RP_3.39/304.1399	3.39	304.14	39205.1	54847.2	50947.4	52197.3	51001.4	39474.5	47359.6	45877	50641.2	34883.8	44609.9	41428.3
RP_3.39/146.0924	3.39	146.092	63327	73627	66335.7	63287.9	64401.1	53448.6	90212.2	60288	80170.3	68982.1	68132.4	74718
RP_3.39/163.044	3.39	163.044	20490.1	27018.4	17824.6	22215.7	15711.7	19204.4	29150	18346.1	22671.8	15530	19188	18096.8
RP_3.39/348.0703	3.39	348.07	101715	113450	95407.4	85533.8	86908	89753.5	84940.4	69353.8	88029.6	62888.8	87338.3	74110
RP_3.39/200.0554	3.39	200.055	20432.5	24919.7	22744.8	24449.2	7999	13157.8	21724.3	13861.6	14464.5	7999	13974.9	11164.6
RP_3.39/107.0706	3.39	107.071	12290.4	11841.5	11198.1	9581.18	10082.7	8621.63	9481.71	10466.1	7999	18222.9	9975.27	7999
RP_3.39/177.0393	3.39	177.039	7999	15636.7	7999	7999	15068	14638.8	14522	7999	8448.77	13758.6	11200.4	13192.7
RP_3.39/338.1015	3.39	338.101	24355.5	38259	15349.6	40492.5	36523.3	25313.9	32994.2	23376.1	22300.9	24544.2	41431.6	33899.3
RP_3.4/211.0688	3.4	211.069	12015.4	14863.2	11175.2	7999	11294.7	10786.6	7999	18372.9	13260.1	12575.9	12410.5	10874.8
RP_3.4/217.1296	3.4	217.13	19416.5	27145.3	17727.5	25715.5	22604.9	23609.2	19155.3	28655.5	22432.8	18398.8	27132.1	22436.7
RP_3.4/158.0813	3.4	158.081	12893.2	20881.7	20762.4	29807	31647.7	23050.8	22863.3	35418.2	21437.4	15805.3	19457	20538.6
RP_3.4/123.0555	3.4	123.055	40608	43426.3	39157.2	54067.7	59304.6	59493.8	54248	54288	48704.7	26323.2	48151.7	45514.6
RP_3.4/172.0604	3.4	172.06	7999	10710.7	15033.7	15894.4	20293.2	14153.5	11688.2	15980.9	17534.5	12799.3	13654.1	13372.6
RP_3.4/332.5619	3.4	332.562	59419	77890.3	76170.5	100124	99840.3	101624	88647.9	104875	75241.7	47918.2	76215.9	90625.7
RP_3.4/264.09	3.4	264.09	18985.5	27492.8	23785	26034.4	7999	18124.1	22747	17798.1	19762.6	11835.5	17831	11461.7
RP_3.4/272.1128	3.4	272.113	22839.4	35202.5	34163.4	29821.3	19793.7	20211.7	26813.4	24867.2	29570.9	20008.4	27703.2	17863.8
RP_3.4/332.1088	3.4	332.109	11118.9	17727.4	15530.1	22919.8	17076.7	17581	12308.6	7999	14556.7	9718.73	11728.3	11409.9
RP_3.4/220.0816	3.4	220.082	19748.5	11163.2	20373	21387.7	13210.8	19040.7	19804.1	18949	7999	10870.5	14647.8	13929.2
RP_3.4/333.0635	3.4	333.063	18268.8	21677.6	9435	22925.6	22249.8	27751.5	22624	23937.4	7999	14918.7	20163.8	24714.4
RP_3.4/189.087	3.4	189.087	27601	37850.7	41832.2	47474.3	37424.7	31529.2	34842.3	38651.7	41341.8	41854.6	40527.1	34984.2
RP_3.4/664.1171	3.4	664.117	15143.3	21550.2	18018.7	21663.9	20600.6	25770.9	20437.2	22918.9	21153.1	11903.4	18722.4	20933.9
RP_3.4/136.0618	3.4	136.062	104812	109587	95044.3	95585.4	119688	123578	230780	131250	102344	59865.7	77521.8	82596.5
RP_3.4/175.1079	3.4	175.108	44674.7	7999	7999	90949.4	110556	67463	7999	7999	7999	7999	7999	7999
RP_3.41/260.1604	3.41	260.16	7999	7999	7999	15232.4	14096.8	18900.8	7999	7999	7999	7999	7999	7999
RP_3.41/141.0182	3.41	141.018	7999	17145.1	13756.7	9376.9	15739.5	11903.4	10997.8	9280.56	7999	7999	12401.6	9257.76
RP_3.41/162.1125	3.41	162.113	11066.9	10071.8	11617.4	13420.7	13675.5	11473.4	13249.7	10331.8	13651.1	7999	7999	8576.24
RP_3.41/234.1335	3.41	234.133	7999	7999	7999	19174.1	17642.2	11800.8	7999	7999	7999	7999	7999	7999
RP_3.41/154.0611	3.41	154.061	35017.5	60183.5	53219.4	52293.5	30425.1	27082.5	51635.6	36460.3	49946.8	32485.9	46477.3	38172.6
RP_3.41/209.1398	3.41	209.14	9914.04	14258.6	14033.2	10963.5	7999	10613.6	13905.9	8771.1	15403.2	7999	13715.4	8555.07
RP_3.41/282.1005	3.41	282.101	15666.2	26709.3	20935.4	12012.1	10718.2	9744.12	19086.5	13838.9	17567.9	7999	15811	10384.7
RP_3.41/81.0341	3.41	81.0341	7999	14023.1	7999	11648.5	7999	7999	9990.33	10937.2	10338.5	7999	7999	7999
RP_3.41/133.0318	3.41	133.032	129722	184955	176632	164558	169431	177085	130775	174984	175222	100165	145307	125465
RP_3.41/152.0541	3.41	152.054	10835.7	15532.6	15594.1	15090.6	17359.9	14198.8	7999	16754.8	16412.6	7999	11526.4	11217.3
RP_3.41/104.0532	3.41	104.053	35109.1	51146.4	51899.5	48652.4	48215.4	49569.6	39867.7	49223.8	55502.8	29205.6	45022.3	28403.3
RP_3.41/150.0584	3.41	150.058	312579	432830	427577	399727	403199	411708	321020	402251	416719	244373	351008	318139
RP_3.41/146.1307	3.41	146.131	7999	7999	7999	10891.9	11808.9	8959.5	7999	7999	7999	7999	7999	7999
RP_3.42/145.1336	3.42	145.134	446187	531621	463210	1.5986e+06	1.79596e+06	1.64008e+06	260643	235558	267574	7999	7999	7999
RP_3.42/231.0975	3.42	231.097	28690.8	26591.4	25528.6	26422	27795.7	29153.7	29544.5	24600.4	29405.7	19182.1	32425.3	25861.4
RP_3.42/128.1071	3.42	128.107	28615.1	34266.8	40820.5	128581	148115	127915	20366.5	15127.1	15231.2	7999	7999	7999
RP_3.43/251.0695	3.43	251.07	60744.4	88575.9	101265	102252	114173	132112	90448.3	147404	113611	56916.9	112580	115092
RP_3.43/665.183	3.43	665.183	7999	18751.5	14507.6	17241.7	7999	15071	11050.7	12781.9	21700.2	7999	7999	16044.7
RP_3.43/325.0773	3.43	325.077	15877.7	25610.5	27873.7	23843.3	23414.2	26104	20638.4	19357.6	26168	7999	21353.1	27943.1
RP_3.43/584.1256	3.43	584.126	17299.4	41360.8	44799.2	58452.4	60071	55572.7	29986.7	40776.3	45923	7999	33313.5	30635.4
RP_3.43/197.0454	3.43	197.045	7999	14286	16419.1	12021.2	10741.4	13221.1	11344.3	9642.65	13097.4	11169.3	14071.2	12151
RP_3.43/162.022	3.43	162.022	44852.5	44908.5	51146	67836.9	71793.3	72316.4	42551.6	57165.1	58289.3	26877.9	46905.6	45327.5
RP_3.43/142.0863	3.43	142.086	8545.36	16998.1	12621.3	25469.2	34415.3	22906.3	21713.5	23702.7	23604.2	14502.7	20102.7	23724.9
RP_3.44/455.0824	3.44	455.082	28470.3	30749	35225.4	38455.6	30347.3	25578.4	34201.1	26379.2	33641	48213.5	36822.9	30145.5
RP_3.44/196.0461	3.44	196.046	954954	1.24826e+06	1.45274e+06	1.23071e+06	1.08162e+06	1.09885e+06	1.04601e+06	1.0257e+06	1.32904e+06	1.14456e+06	1.1985e+06	1.21758e+06
RP_3.44/132.0478	3.44	132.048	500369	575850	711903	597487	571585	634488	532232	501519	653207	550727	600925	652597
RP_3.44/142.0322	3.44	142.032	7999	10814.9	7999	10872.9	7999	7999	8068.72	13043.2	10617.8	7999	9534.09	11468.3
RP_3.44/198.0419	3.44	198.042	76446.4	96862.3	119516	99329.2	98461.2	108793	89528.5	89100.4	107273	101605	90485.7	102582
RP_3.44/130.0322	3.44	130.032	73013.6	102809	108070	98563.4	95125.9	82342.7	75998.8	73437.7	99543.4	84192.5	86567.7	109231
RP_3.44/358.0988	3.44	358.099	635896	744267	778858	730934	702246	743272	642761	643139	752084	737258	708511	709417
RP_3.44/178.0355	3.44	178.036	91136.3	86136.6	102235	87674.6	90041.8	103895	76077.7	71166.5	88178.8	68254.6	88942	94817.8
RP_3.44/117.0371	3.44	117.037	14226.1	21037.1	17682.9	17765.9	20689.2	20983	9776.01	14098.8	21203.2	8822.93	10501.9	18589.3
RP_3.44/396.0548	3.44	396.055	47902.8	59366.9	58955.6	54096.2	44346.8	53474.8	48716.7	49366.1	73639.3	49160.3	61791.8	47489
RP_3.44/129.0608	3.44	129.061	9015.65	11124.1	14747.2	10772.6	14701.3	12565.1	13146.4	13672.5	7999	11671.7	14233.3	11794.6
RP_3.44/114.0375	3.44	114.037	27993.7	30130.9	36118.7	30410	35029	36634.3	33501.2	28055	30835.3	30891.2	29782.1	38475.3
RP_3.44/440.0513	3.44	440.051	11326.5	16754.2	10841.9	18654.1	12302.1	13260.4	14570.6	16481.5	9964.33	23890.1	16112.2	13254.7
RP_3.44/128.053	3.44	128.053	48239.1	50206.9	62747.3	63045	56994.4	52497.5	37963.1	43844.3	62847.1	58755.5	46124.4	55666.7
RP_3.44/360.0943	3.44	360.094	39249.4	48205.2	68776.3	54237.1	51167.5	60069.4	53441.8	44281.5	64861.4	51455.8	47771.9	61519.8
RP_3.44/745.1407	3.44	745.141	57069	74639.6	71839.4	84485.2	97390.1	85294.7	63478	77022.4	97091.5	38186	77656	79963
RP_3.44/218.0281	3.44	218.028	7999	11115.2	15975.1	7999	13869.5	16541.9	7999	15225.6	16307.6	13851.9	13155.8	15725.2
RP_3.44/276.0028	3.44	276.003	48307.5	58081.8	66120.2	58313.4	58317.2	55124.1	51633.8	52194	54299.4	58094.5	60705	58448.1
RP_3.44/438.056	3.44	438.056	117086	116281	127336	145205	110611	115006	124155	101076	130201	167734	130405	138336
RP_3.44/747.1373	3.44	747.137	8656.45	17928.1	7999	19224.2	19117.8	18989.9	14588.3	16975.3	18839.9	7999	16005.2	15721.6
RP_3.44/179.0485	3.44	179.048	107102	121043	106571	144229	158790	138055	116848	156803	151558	60463.9	131322	114928
RP_3.44/291.0645	3.44	291.065	12718.8	7999	9374.26	7999	14120.1	10028.5	8651.51	16733.7	16043	7999	12542	14137.6
RP_3.44/87.0268	3.44	87.0268	23761.5	22778.8	20272.1	7999	26964.1	7999	20290.3	21561.4	13625.3	27125.9	23825.6	28143
RP_3.44/233.0589	3.44	233.059	41625.8	52412.3	36151	49310.7	67647.8	59373.8	46438.6	60888.9	61560	26684.2	57188.1	47673.5
RP_3.44/308.091	3.44	308.091	5.34921e+06	6.0645e+06	5.21471e+06	7.09483e+06	8.01979e+06	6.99895e+06	5.57354e+06	7.85751e+06	7.70448e+06	3.32546e+06	6.51468e+06	6.56938e+06
RP_3.44/310.0866	3.44	310.087	188324	220593	214373	263325	325160	279866	224123	319565	323615	138104	281245	272591
RP_3.44/310.0957	3.44	310.096	66820.3	76392.3	63942.1	84440	102120	80084.6	63629.7	100334	98933.4	40526.1	77046	80527.6
RP_3.44/245.059	3.44	245.059	7999	7999	7999	8233.96	11250.2	9155.32	7999	10767.3	10512.7	7999	7999	7999
RP_3.44/460.0382	3.44	460.038	107854	91067.7	171323	146124	121148	111907	117351	105434	122768	97154.5	123825	135631
RP_3.44/411.0104	3.44	411.01	128975	121206	103141	129701	110603	86248.6	127706	92403	102106	54365.8	123543	92449.8
RP_3.44/380.0808	3.44	380.081	145899	185541	199645	192845	184229	190031	172750	160924	193455	185560	173569	184031
RP_3.44/382.0762	3.44	382.076	13167.2	15301.3	17100.5	7999	12563	10657.7	9894.72	10878	13614.6	14417	16831.7	17288.9
RP_3.45/168.0656	3.45	168.066	49969	42806.2	50429.7	45424.3	44195	38355.1	51434.5	38885.1	53857	38447.7	43503.6	43877.2
RP_3.45/491.9753	3.45	491.975	34603.6	29974.5	41684.3	43103.4	35259	29274.2	38405	32269.9	34550.3	19205.7	42612.3	34781.9
RP_3.45/476.0018	3.45	476.002	114168	156417	191257	168377	133672	143865	162940	123472	178320	109568	131736	163083
RP_3.45/503.1481	3.45	503.148	22892.1	27757.3	26883.6	27846.3	29195.8	29996.3	25448.5	28017.2	36010.1	7999	26151.4	25180.8
RP_3.45/477.9977	3.45	477.998	7999	16972.3	15313.7	17404.2	7999	17909.2	20425.8	19580.4	17281.3	7999	7999	25259.3
RP_3.45/382.0569	3.45	382.057	11111.7	15518.2	17472.3	7999	15931.2	15552.7	16344.7	7999	15899.6	26129.5	14523.8	17129.7
RP_3.45/129.037	3.45	129.037	17250.5	36627.5	46112.3	40292.5	34046.1	30279.2	27548	26469.6	36665.9	29028.5	28367.6	29341.8
RP_3.45/150.0551	3.45	150.055	50074.8	67546.9	55344.1	54055.5	44181.2	51558	65148.3	44499.4	57186.1	52869.1	64533.3	50656.3
RP_3.45/462.0331	3.45	462.033	9019.26	7999	15524.8	18493.9	15844.8	13867.3	14818.2	7999	18398.5	7999	16283.2	13520.8
RP_3.45/462.0139	3.45	462.014	8880.34	16703	23647.2	24891.6	23216.4	22568.9	21169.5	19517.2	25056.2	42337.9	7999	26749.8
RP_3.45/119.0163	3.45	119.016	7999	10802.6	7999	16601.5	15370.5	16168.1	10001.3	12964.2	7999	9350.16	10516.1	10747.4
RP_3.45/182.528	3.45	182.528	46974.3	48542.9	42273	51105.2	54801.6	59443.6	51332.8	62089.6	65671.3	23026	52968	56840.1
RP_3.45/256.1025	3.45	256.103	40056.4	44761.2	27415.7	43020.6	43277.4	7999	32288.1	32306	35803	57466.3	30392.1	41832.8
RP_3.46/137.0267	3.46	137.027	22163.9	25125.3	20240.1	37545.8	41053.1	33690.4	25130.8	25647.6	21961.9	24116.9	26171.8	20911.3
RP_3.46/330.1182	3.46	330.118	93165.1	83192.7	93927.4	83239.1	96342	84504.3	88450	79439.7	104858	71385.2	78955.4	79201.7
RP_3.46/288.1077	3.46	288.108	86665.7	108934	78296	88688.3	100505	91385.2	85320.6	77918.7	99171.3	62465.7	79842.9	98200.2
RP_3.46/330.0729	3.46	330.073	38694.2	23484.4	29935.4	39102.4	7999	25200.7	34305.1	49833.6	50724.2	40863	32809.4	46099.8
RP_3.47/482.1079	3.47	482.108	63024.4	69096.9	44191.2	64934.7	58555.1	50784.3	71325.3	60017.2	98464.5	14320	80839.3	57783.9
RP_3.47/482.0199	3.47	482.02	19648	25901.1	28644.2	27235.4	10486.3	7999	24576.5	18007.3	16096	17169.2	7999	22935.1
RP_3.48/146.0634	3.48	146.063	239457	7999	603610	292172	329095	7999	7999	7999	7999	423588	321586	335070
RP_3.48/124.0395	3.48	124.04	2.28527e+06	2.11849e+06	2.00588e+06	2.11101e+06	2.87381e+06	2.36176e+06	2.4297e+06	1.91189e+06	2.4996e+06	1.51198e+06	1.81508e+06	1.50437e+06
RP_3.48/208.1002	3.48	208.1	37439.5	51294.4	49583	59123.2	63729.8	61505.6	52409.7	64087.2	65301.5	35951.3	52248.7	49137.6
RP_3.48/192.123	3.48	192.123	23318.9	24786.2	23844	40546.6	58286.1	60942.2	15168.6	7999	16527.3	7999	7999	7999
RP_3.56/217.1183	3.56	217.118	7999	7999	12702.2	10423.1	9994.64	7999	12262.8	11459.8	10965.3	7999	9602.28	7999
RP_3.56/148.0968	3.56	148.097	68045.5	76332.1	90636.6	106490	93418.4	118039	100265	99794.4	112248	63514.3	81281.7	75907.7
RP_3.57/454.1491	3.57	454.149	7999	7999	26163.3	36780.4	37966.5	32020.2	22297.5	33051.6	7999	7999	7999	7999
RP_3.59/436.1384	3.59	436.138	7999	7999	7999	28679.6	26462	24361.4	13081.8	33219.7	7999	7999	7999	10276.5
RP_3.59/129.0183	3.59	129.018	14543.8	35191.8	30923.7	27028.9	51334.5	49617.4	35676.6	62806.3	23868.6	7999	17614.6	38333.2
RP_3.59/215.0163	3.59	215.016	7999	7999	89219.1	120856	149027	134681	7999	162132	7999	7999	7999	116131
RP_3.6/210.061	3.6	210.061	7999	7999	44109.5	42823.4	54178.1	33741.9	45964.8	55394.9	30114.7	7999	7999	25711.2
RP_3.6/147.0288	3.6	147.029	7999	10159.2	7999	16620.6	22088.8	20614	14574.3	15510.5	7999	7999	8355.48	16837.7
RP_3.6/154.5181	3.6	154.518	23667.5	15079.1	13477.6	27565.3	22797.3	17156.8	28226.3	29657.5	7999	7999	15699.3	32313.9
RP_3.6/111.0079	3.6	111.008	11357.4	10662.7	13743.3	15833.8	23902.3	30279.9	14790.6	22688.8	16179.1	7999	8362.96	21646.1
RP_3.6/139.0026	3.6	139.003	7999	16042.2	26866.3	14423.6	29708	30903.3	16328.8	24840.2	10788.6	7999	18162.4	17214.2
RP_3.6/175.0238	3.6	175.024	8987.11	15659.3	18120.4	24605.3	32068	30753.5	14397.1	26303	15200.2	7999	14639.7	27739.5
RP_3.6/104.0346	3.6	104.035	7999	9564.59	9624.84	9237.68	13032	11985.1	9116.98	7999	7999	14339	7999	7999
RP_3.6/193.0344	3.6	193.034	10378.1	7999	7999	17265.2	18036.4	17622.9	10616.3	15160.5	9391.29	8908.46	7999	13741.9
RP_3.61/291.9511	3.61	291.951	7999	7999	7999	16771.7	19087.5	16586.5	10405.3	7999	7999	7999	7999	17788.9
RP_3.61/247.1287	3.61	247.129	9066.29	9889.74	8153.99	8033.7	12589.1	10299.4	9202.7	11429.4	12255.6	8983.52	8311.75	7999
RP_3.62/174.1125	3.62	174.113	18199.5	19188.9	7999	24904	43770.2	35059.9	7999	7999	7999	7999	7999	7999
RP_3.63/244.129	3.63	244.129	7999	10516.7	7999	7999	7999	7999	10227.5	8440.07	19804.6	7999	12965.6	12529.6
RP_3.63/214.1549	3.63	214.155	14196.7	20371	20841.9	65802.5	64124.6	61850.1	7999	8158.66	7999	7999	7999	7999
RP_3.64/261.058	3.64	261.058	205012	169399	213750	150916	215497	212330	187378	219089	160158	248053	140563	207885
RP_3.64/248.0317	3.64	248.032	7999	7999	7999	14957.4	16459.4	16164.7	7999	7999	7999	7999	7999	7999
RP_3.65/215.139	3.65	215.139	58857.3	70884.2	59597.5	64742	82574.2	73725	62248	61236.1	67732.3	51743.9	64750.8	58064.9
RP_3.65/201.0869	3.65	201.087	19164.2	18560.3	19628.7	25763.2	33485.3	26397.2	22431.2	26478.7	25013	13277.4	16447.1	17571.5
RP_3.66/220.0417	3.66	220.042	9226.78	7999	36161.4	35030.7	7999	39915.2	11788.6	24171.1	21902.9	7999	7999	11010.9
RP_3.67/282.1195	3.67	282.12	12247.5	14499.5	10725.2	9571.01	14319.6	15652.5	20118.5	15812.2	18846.1	18879.9	27002.9	21290.8
RP_3.69/502.1163	3.69	502.116	19285.5	25870.2	28891	30170.6	33466.3	32591.2	18339.6	22670.9	23083.2	21442.3	18604.4	16998.1
RP_3.7/184.0579	3.7	184.058	11398	11602.6	12467.3	7999	10229.9	10812.8	12638.6	9137.73	9247.88	7999	7999	7999
RP_3.71/169.0356	3.71	169.036	129540	139643	94700.4	30688.6	45234.9	51511.9	137395	104200	177982	116866	185270	127136
RP_3.72/144.1019	3.72	144.102	58404.5	81533.6	69016.2	116619	135773	113390	26443.5	22351.1	28749.6	7999	7999	7999
RP_3.73/99.0921	3.73	99.0921	22685	34290.8	19611.9	25917.5	31368.6	13291.1	7999	16216.1	19978.7	14838.6	7999	7999
RP_3.75/346.1243	3.75	346.124	9410.29	13735.7	10897.5	10185.4	16345.1	14735.1	13536.5	12138	11628.2	7999	11655.1	11888.8
RP_3.76/176.1281	3.76	176.128	7999	7999	7999	10149.1	12324.2	11332.7	7999	7999	7999	7999	7999	7999
RP_3.76/181.1083	3.76	181.108	51260.6	71093.1	76779.4	72298.7	82633.8	72069.2	71113.6	78237.8	81429.8	59857.9	73109.1	75391.6
RP_3.77/123.0554	3.77	123.055	99791.6	114136	116948	81428.1	75475.1	76103.8	104895	70948.1	91569.2	243665	96651.5	77742.8
RP_3.79/256.1291	3.79	256.129	13203.5	16159.2	17610.8	15204.6	17784.5	14758.3	12798.6	13196.5	17823.5	10404.1	12448.5	11356.4
RP_3.8/110.0603	3.8	110.06	7999	7999	7999	7999	10365.4	7999	8977.71	10798.9	8815.11	9122.94	11893.4	7999
RP_3.82/164.0739	3.82	164.074	24117.8	25636.4	29022.4	33649.7	39227.2	41327	43452.1	33439.8	21840.9	28256.5	29950.2	22207.6
RP_3.83/220.0816	3.83	220.082	10117.7	16413.8	11252	7999	8507.18	7999	11114.6	12711.7	13137.3	7999	11886.9	11636.5
RP_3.83/298.1144	3.83	298.114	21540.1	28396.2	24047.1	23231.6	24091.5	26124.3	23395.4	25901.1	28061.3	17877.6	23539.7	16876.4
RP_3.84/158.0448	3.84	158.045	17848.4	16946.4	16661	13754.6	23737.6	16741.3	7999	15173.3	8322.65	18362.3	15304.3	14802.2
RP_3.84/176.0554	3.84	176.055	13274	15987.5	17132.7	14747.7	16056.9	16346.5	14223.2	12672.3	15124.6	12879.9	14026.6	14445.7
RP_3.85/201.0733	3.85	201.073	17646.9	22228.8	20245.3	13807.9	17787.3	13390.5	26446.8	22153.6	19826.3	11845.3	14186.5	21572.9
RP_3.86/162.0583	3.86	162.058	64169.8	136977	78309.3	104251	99503.8	53097.7	105082	117706	58358.3	31087.9	30246.9	36348.6
RP_3.86/100.0235	3.86	100.023	7999	29826.9	28775.4	24238.6	18465.4	15488.8	21815	18180.4	23329.5	17522.5	16599.8	19334.4
RP_3.86/456.1512	3.86	456.151	10590.8	10224.8	18618.3	21727.4	12395.9	10260.3	12565.1	14988.2	9726.35	7999	14141.9	12312.3
RP_3.86/140.0342	3.86	140.034	40361.4	71368.4	65040.5	46076.3	51481.2	52476.7	7999	32323.5	36237.4	23902.3	37589.9	25364.9
RP_3.87/97.5209	3.87	97.5209	20282.6	22728.6	33753.4	23355.7	33218.6	24295.5	24972.3	25117	31168.3	25502.1	9583.26	28843.2
RP_3.87/132.0542	3.87	132.054	7999	17006.3	18461.5	14586.8	15304.3	22884.3	11283.8	12789.2	18988.1	20183.7	10709.9	7999
RP_3.87/232.0128	3.87	232.013	14948.4	16474.6	13893.9	30650.6	13806.5	29822.1	23800.2	15742	26022.4	28498.9	10971.2	21711.7
RP_3.87/253.0705	3.87	253.071	7999	7999	8964.88	9769.16	11857.3	13263.9	7999	9990.94	9204.08	7999	7999	7999
RP_3.87/289.0241	3.87	289.024	20736.6	22664.4	12779.5	21856.6	22525.5	21247.7	27553.1	12093.2	15067	7999	14922.7	15028.2
RP_3.87/186.0075	3.87	186.007	7999	13396.1	13719.4	12358.5	11707.9	12338.8	7999	14230.9	10222.5	14333.1	7999	7999
RP_3.87/120.5366	3.87	120.537	13721.1	12433.8	28583.1	31998.5	35316.9	29969.1	26288.4	28150.6	26733.5	24278.4	14815.8	27399.3
RP_3.87/132.0312	3.87	132.031	7999	29570.2	24804.1	29957.8	25370.1	24797.5	20128.8	32836.5	21462.5	7999	19171.2	19090.8
RP_3.87/259.0924	3.87	259.092	13073.2	31158.8	40262	26928.1	38842.6	43797.3	24801	23479.5	30592.9	24619.9	9956.97	13900.6
RP_3.87/143.5392	3.87	143.539	7999	18925.4	13349.8	17262.3	24722.4	23414	12710.2	20325	18216	15792.6	7999	7999
RP_3.87/152.0318	3.87	152.032	18936.3	45487.3	49329.3	49166.9	52273.8	49744.6	42546.9	39202.1	50978.6	33536.2	22021.9	29916
RP_3.87/140.0019	3.87	140.002	10111.4	14368.3	16797.7	14142.6	15740.7	17848.9	16680.3	14835.2	19883.2	17404.5	7999	12402.3
RP_3.87/203.5547	3.87	203.555	17496.4	24881.4	27533.9	23521.5	27032.1	30507.6	26382	22168	23690.6	17713.6	14175.4	16935.9
RP_3.87/229.9746	3.87	229.975	21215.3	20607.9	19523	20867.5	20321.6	19259.2	21076	21840.1	20083.6	17766.6	16987.9	19257.4
RP_3.87/277.0683	3.87	277.068	158411	159147	96495.3	113970	119221	137206	146749	170884	148005	149401	171871	90544.7
RP_3.87/256.1389	3.87	256.139	68882	61399.3	41992.8	71133.5	70360.6	54328.4	77054.9	42276.9	47153.1	71035.4	45675	46193.4
RP_3.87/188.0918	3.87	188.092	7999	7999	7999	9455.86	18823.8	11283	7999	7999	7999	7999	7999	7999
RP_3.87/263.0704	3.87	263.07	13293.6	14120.6	12741.1	15441.9	13246.3	15305	14578.9	10589.5	15166.5	28669.9	11424	11357.5
RP_3.87/239.1124	3.87	239.112	118374	122546	67985.5	109846	104888	80841.9	95534.6	68660.5	87983	102985	77151.9	65681.3
RP_3.87/263.0986	3.87	263.099	16119.4	19062.3	14608.1	15545.6	18659.8	16890.2	18927.6	10090.2	14488.5	10491.9	13790.3	13817
RP_3.87/292.1023	3.87	292.102	7999	17256.9	14993.6	16545.3	16740.2	17944.3	9697.27	9040.54	12425.9	8026.27	7999	7999
RP_3.87/421.0664	3.87	421.066	7999	12217	7999	11490.9	14107.3	12498.5	9898.22	9951.42	8955.3	7999	7999	7999
RP_3.87/84.045	3.87	84.045	56474.8	166182	244008	7999	234557	233386	196805	211500	265857	253400	89537.3	163554
RP_3.87/148.0387	3.87	148.039	65867	52350.5	45081.7	52575.4	73914	64781.5	74650.6	41833.2	61982.8	45326.7	62489.3	60549.8
RP_3.87/123.026	3.87	123.026	8935.74	13400.9	10781.8	18770.5	14442.3	10294.3	19978.2	14286.2	15198.3	7999	7999	14086
RP_3.87/323.0647	3.87	323.065	19258.9	13927.3	10538	16170.6	7999	7999	18513.1	10278	14463.5	12373.7	15892.3	12180.8
RP_3.87/261.0944	3.87	261.094	1.14369e+06	1.26465e+06	953872	1.2427e+06	1.29153e+06	1.15248e+06	1.46581e+06	1.00052e+06	1.04006e+06	965485	1.03588e+06	976627
RP_3.87/174.552	3.87	174.552	26910.5	49262.1	59679.3	51001.6	48383.4	48869.6	42662.9	40469.9	44399.4	29290.1	25140.7	7999
RP_3.87/338.1444	3.87	338.144	15503.9	28290.1	25285.3	29868.7	27611.1	24556.2	16286	13973.7	17526.8	13027.9	7999	7999
RP_3.87/188.5494	3.87	188.549	14395	34904.1	19378.9	34585	23375.6	37419.9	22506.8	23517.6	19907.9	14465.4	10682.3	7999
RP_3.87/88.5157	3.87	88.5157	8971.71	16087.8	17105.2	7999	18161.6	8458.19	14224.7	7999	15948.8	8350.98	10338.1	12933.4
RP_3.87/376.0914	3.87	376.091	9616.21	20270.4	25714.2	19941.8	14637.3	23907.8	13375.2	16441.3	16796.8	18115	7999	7999
RP_3.87/109.0287	3.87	109.029	66788.8	82960.3	94721.2	85264	96180.7	104535	71664.1	149927	89127.1	56131.1	41216.8	68231.8
RP_3.88/157.044	3.88	157.044	18042.8	18457.2	16943.2	15513.4	17367.4	13523.3	22233.7	14820.2	16591.9	9994.57	12300.8	15508.1
RP_3.88/292.0238	3.88	292.024	14070.9	10453.1	7999	12105.7	8463.39	7999	14669.6	8930.25	10989.3	7999	11694.1	7999
RP_3.88/284.1701	3.88	284.17	8544.17	14140.8	22187.5	7999	13403.9	19976.8	14028.3	14665.9	18632.6	55613.3	16233.3	21714.4
RP_3.88/345.0142	3.88	345.014	27892	30748.5	28148.6	50833.6	28786.3	38815.2	21835.9	17489.2	19283.2	21650.6	14946.2	14334.3
RP_3.88/197.5547	3.88	197.555	29475.3	54160.1	83931.2	59911.5	52483.7	56121.7	42815.2	39276.3	40369.7	37676.2	26821.2	30639.3
RP_3.88/243.5824	3.88	243.582	7999	7999	11424.6	15119.8	15544.2	9437.99	14680.6	7999	12428.2	7999	10538.4	7999
RP_3.88/243.0807	3.88	243.081	52237.5	77587.8	38235.1	62303.3	76892	67230.2	59511.1	43132.7	64180.2	22836.2	42997.9	37191.8
RP_3.88/258.086	3.88	258.086	12294.5	18916.7	9054.57	7999	20557.3	13799.2	13069.5	7999	12032.1	7999	7999	7999
RP_3.89/192.1231	3.89	192.123	8096.14	8192.8	13877.5	7999	19801.9	22185.1	7999	7999	7999	7999	7999	7999
RP_3.93/229.1546	3.93	229.155	7999	7999	19114.1	25960.4	29066.3	32691.6	28883.7	7999	7999	31021.3	7999	7999
RP_3.94/211.119	3.94	211.119	31594.1	46491.6	35989.5	38806.6	31789.4	34668	38679.7	30294.9	42243.9	24789.1	32204.7	30698
RP_3.96/170.0812	3.96	170.081	22489.8	40078.5	37965.6	33248.3	33701.1	31654.3	23773.3	30014.4	26879.4	33050.2	21174.6	27530.2
RP_4/233.113	4	233.113	22476.9	29328.7	21359.2	29616.4	29092.1	27105.5	21570.7	26460.9	25598.8	14328.3	19410.5	17333.6
RP_4.01/137.0458	4.01	137.046	7999	7999	7999	7999	7999	7999	11232.1	9830.98	10244.5	7999	11276.6	14864
RP_4.02/305.1206	4.02	305.121	30597	46877.9	36101.9	39555.6	65017.8	43693.9	20631.9	28164.1	54501.7	25324.5	34682.2	25814.7
RP_4.03/270.0971	4.03	270.097	342968	431538	374104	344929	390316	344645	428158	399213	388913	264303	329277	239892
RP_4.03/292.0791	4.03	292.079	49087.9	72358.9	59831.2	34920.9	59018.6	46629.4	67390.8	61786.9	65858.5	45517.5	53393.3	52092.9
RP_4.03/308.0528	4.03	308.053	9229.92	16992.9	12210.3	7999	10591.7	10593.2	7999	14754	14329.2	11641.3	12868	7999
RP_4.07/316.1024	4.07	316.102	16955.7	26095.4	20298.1	18026.8	13818.4	14487.8	17328.4	11284.1	12959.7	7999	9967.27	7999
RP_4.12/199.1442	4.12	199.144	7999	10670.9	7999	33142	19912	30340.2	7999	7999	7999	7999	7999	7999
RP_4.14/160.1081	4.14	160.108	7999	16851.6	13235.3	7999	7999	7999	19242.5	12906.8	12452.7	15301.1	19235.5	14571.3
RP_4.16/332.1338	4.16	332.134	493368	901186	806714	701498	858953	858363	584107	604735	834564	451158	632751	511638
RP_4.16/334.1391	4.16	334.139	12080.2	11292.6	17219.3	16677.6	18596.3	17557.8	7999	11985.1	14617.7	7999	7999	11919.6
RP_4.16/354.1158	4.16	354.116	7999	13499.3	16724.6	12347.5	14098.8	17815.1	7999	14287.8	15682.3	11330.8	8536.85	10343.9
RP_4.17/408.1071	4.17	408.107	42708.4	57141.1	70010.3	124602	72623.9	93969.1	44881.7	7999	60682.1	44700.3	39296.6	49054.1
RP_4.17/144.5414	4.17	144.541	7999	40450.7	28988.3	30833.5	63980.9	48639.2	7999	24826.9	42002	7999	41249.8	7999
RP_4.17/295.0862	4.17	295.086	9271	7999	7999	19912.6	17097.2	17558.4	7999	16984.9	19538.7	7999	7999	10526.1
RP_4.17/301.11	4.17	301.11	7999	7999	9552.41	12937.3	16445.8	14285.4	7999	7999	7999	7999	7999	7999
RP_4.18/341.1096	4.18	341.11	41959.5	51373.7	34677.2	58043.7	49802.9	41070.8	32890.6	27447.7	25493.6	7999	28811.6	17412.1
RP_4.18/170.9965	4.18	170.996	22811.3	24081.4	36532.9	20417.4	40618.3	46520.2	30978.9	40588.8	32054.9	18689.5	22496.6	26366.8
RP_4.18/325.113	4.18	325.113	7999	12657.6	18726.5	16106.6	17199.5	16674	12368	9486.14	11912.1	7999	7999	7999
RP_4.18/518.1397	4.18	518.14	26129.8	32566.5	30175.7	24182.7	29628.9	30761.1	22038.8	26183.9	31360.9	17436.8	29414.8	7999
RP_4.18/324.6352	4.18	324.635	17403.4	20526.1	24194	22122.8	18748.2	24954.8	7999	16492.3	14782.4	7999	12484.5	13272
RP_4.18/349.071	4.18	349.071	16867.9	19759.1	23259.3	7999	21273	16008.7	12549.3	14043.2	15508.1	26411.6	12479.1	8348.47
RP_4.18/436.6722	4.18	436.672	27509.9	37305.2	35283.7	33773.3	45509.9	35768.2	27077.4	20072	26230.1	11457.4	22472.4	7999
RP_4.18/303.04	4.18	303.04	7999	28805.2	22190.3	24944.1	17636.4	7999	42478.4	32115.2	33188.9	7999	20807.4	28550.8
RP_4.18/461.1611	4.18	461.161	15383.7	15867.7	14612.4	17798	16486.3	12764.1	13515.9	10410	7999	10597.5	11078.2	7999
RP_4.18/261.0369	4.18	261.037	17384.2	26770.8	26622	35032.6	34150	33925	30449.7	32138.9	24012.2	9914.53	31920.1	26520
RP_4.18/233.0235	4.18	233.024	48169.1	66821.3	27657.7	47045.6	43822.4	40847.9	48460.6	39541.9	33509.3	76170.8	38007.4	26613.5
RP_4.18/436.1705	4.18	436.171	55336.7	101650	86587.7	93295.4	125239	104822	71921.8	62754.5	71229.2	39580.8	53223.4	41930
RP_4.18/184.0493	4.18	184.049	25882	28348.6	36176.9	36021.2	37245.2	39785.2	25742.6	30584.8	35078.8	8916.13	24245.9	22697.1
RP_4.18/229.078	4.18	229.078	48039.7	61091.5	51731.7	56159.9	63561	62184.2	51903.1	44987.4	54420.1	30609.6	45492	37268.2
RP_4.18/441.1836	4.18	441.184	24995	29821.2	19057.7	17801.5	26768.8	28868.3	20196.7	11057.4	21298.7	16868.5	18818.3	19765.8
RP_4.18/145.0495	4.18	145.049	709867	659969	578731	796015	771952	637360	676741	579814	551927	707590	536555	394887
RP_4.18/247.0578	4.18	247.058	187433	234964	184916	168828	168888	210329	175399	166618	216128	222357	230066	94748.8
RP_4.18/332.1228	4.18	332.123	1.01843e+06	1.49585e+06	1.41897e+06	1.40105e+06	1.62444e+06	1.52772e+06	1.08216e+06	1.00436e+06	1.04309e+06	575343	801016	667444
RP_4.18/236.0614	4.18	236.061	47318.2	56443.8	41400	56764.9	61392.4	46759.7	45888.1	39751.3	37544.6	22208	38644.7	28437.1
RP_4.18/340.1092	4.18	340.109	142002	174229	165584	174336	197621	166911	148893	102582	111179	58965.2	97834.2	73034.2
RP_4.18/441.155	4.18	441.155	127856	139570	133934	133908	145052	144833	119333	110251	114021	197327	88574.3	82172.2
RP_4.18/85.029	4.18	85.029	605383	580106	551445	625205	663725	534850	450917	455070	442523	583425	426587	368733
RP_4.18/350.0298	4.18	350.03	43207.5	32242.3	15102.2	35588.8	32093	31660.8	38730.8	31229.3	24381.9	7999	24879.1	26541.8
RP_4.18/69.0343	4.18	69.0343	66937.5	64237.2	68179	74454	98825.7	71911.2	60442	62369.8	55934	97977	68143.2	49149.5
RP_4.18/230.0717	4.18	230.072	27768.5	26179.2	36443.6	42343.2	35013.2	39217.9	31311.5	33274.9	36155.6	18633.8	31279.6	7999
RP_4.18/332.6245	4.18	332.625	270008	378825	370422	378248	461931	415290	300550	268472	291313	156330	211078	188671
RP_4.18/205.5563	4.18	205.556	11962.1	26930.3	17006.6	7999	21221.4	17565.7	19271.1	7999	7999	8702.44	15668	7999
RP_4.18/444.1567	4.18	444.157	13772.9	16565.4	15183.2	17818.2	20529.1	16362.7	7999	10471.7	7999	7999	7999	7999
RP_4.18/395.1129	4.18	395.113	66198.4	79084.6	77370.3	79124.4	82412.4	56604.4	67011.6	57584.7	62193	116146	50713.4	43371.3
RP_4.18/128.986	4.18	128.986	19754.4	7999	23173.9	7999	7999	7999	7999	19446.4	18391.4	14515.2	17847.3	15048.4
RP_4.18/220.0866	4.18	220.087	21946.6	33998.6	31783.7	27904.2	30977.4	38832.7	24645.4	25615.7	26882.3	13093.1	24231.9	14361.2
RP_4.18/228.5771	4.18	228.577	251142	328730	290082	331127	338999	289793	247691	286061	293522	165037	238875	216530
RP_4.18/233.0878	4.18	233.088	69843.9	87198.1	97230.8	84919.7	103440	105438	83654	71389.5	87969.5	75585.4	76832.9	57958.7
RP_4.18/209.102	4.18	209.102	450546	437381	333305	529270	464818	361952	405671	315633	319941	494329	342627	287631
RP_4.18/470.1085	4.18	470.108	492972	503464	434981	565716	522529	421513	449123	355970	354147	218031	360831	264565
RP_4.18/340.6106	4.18	340.611	39758.1	44612	43506.2	49224.7	54312.1	43841.1	32438.4	29528.3	35228.5	16025.9	26771	18998.4
RP_4.18/462.6262	4.18	462.626	29941.2	33905.5	30368.7	38889.8	33237.2	34521.7	34207.9	28566.7	27662.8	15244.6	23484.1	22563.1
RP_4.18/180.0866	4.18	180.087	195168	172560	139301	219826	179001	175216	158073	138450	138060	181898	142787	108361
RP_4.18/133.0335	4.18	133.034	57663.9	81509.8	76211.2	80314.7	97987.7	74249.7	73549.8	82347.2	57927.5	43878.8	68354.7	65299.6
RP_4.18/501.1495	4.18	501.149	90413.2	98608.5	82270.9	74464.6	84556.2	85974.9	89502.8	85713.8	81375.2	83185.7	74038.6	70615.4
RP_4.18/228.0754	4.18	228.075	1.5522e+06	1.92655e+06	1.78287e+06	1.76091e+06	2.07188e+06	2.02574e+06	1.64336e+06	1.59537e+06	1.73057e+06	947099	1.39358e+06	1.30977e+06
RP_4.18/231.0838	4.18	231.084	7.59271e+06	8.9e+06	7.85559e+06	8.46095e+06	9.38806e+06	9.05164e+06	8.54672e+06	7.40672e+06	8.07443e+06	5.69174e+06	6.71446e+06	5.10736e+06
RP_4.18/472.1144	4.18	472.114	23005.7	18219.4	17239.3	26632	24437.3	16336.9	18744.9	15011	12956.3	7999	14295	9981.38
RP_4.18/234.99	4.18	234.99	16366	16364.6	11902.3	11268.3	17337.3	7999	10834.3	13451.7	14453.6	7999	7999	7999
RP_4.18/163.0601	4.18	163.06	462946	458236	349142	534921	507953	430050	433291	354046	344803	490047	305156	261012
RP_4.18/142.0387	4.18	142.039	272175	365265	347921	300266	336035	378897	322929	324792	327691	220449	290384	289530
RP_4.18/205.0546	4.18	205.055	84413	112520	116488	110562	139217	121227	109314	86910.4	91334.9	60470.8	87330.9	85123
RP_4.18/119.0179	4.18	119.018	21166.1	38842.6	31288	31721.8	7999	39616.6	11532.6	7999	29197.1	7999	24120.5	12227.1
RP_4.18/152.9859	4.18	152.986	60912.1	61706.5	66982.2	62000.4	53900.3	70873.4	44138	48222.2	64696.9	57234.1	48113.7	45187.7
RP_4.18/334.1191	4.18	334.119	25278.8	7999	7999	28365	35877.7	36900.5	28156.1	25006.5	18346.4	7999	17661.9	14198.8
RP_4.18/258.0061	4.18	258.006	13412.2	17311.2	29691	7999	19047.5	22261.4	29434	18552.3	25189.2	7999	29450.2	17986.9
RP_4.18/226.1285	4.18	226.129	927052	752907	677254	939571	871353	774645	656091	644402	590451	989278	581421	435719
RP_4.18/81.0341	4.18	81.0341	31204.4	26617	28732.4	23783	24087.3	27644	19257.7	30606.2	21456	26765.6	19739.8	17786.6
RP_4.18/468.113	4.18	468.113	30628.9	32687.3	29891.7	26215.6	34560.2	32098.8	27291.9	26510	16886.9	11933.9	24235.5	16363
RP_4.18/369.0294	4.18	369.029	22603.9	32525.9	25693.8	33347.8	29777.5	19268.7	26896.9	20525.9	21498.7	13355.5	22554.1	16513.2
RP_4.18/415.0714	4.18	415.071	23639.7	27557.7	23941.9	27467.5	25092.6	25332.5	25117.7	19086.9	19593.9	13777.2	19651.7	14538.6
RP_4.18/439.1789	4.18	439.179	653409	742411	740195	661937	844150	729752	673265	562645	598366	529059	536759	491717
RP_4.18/213.0407	4.18	213.041	31469.2	30773	29139.9	31825.8	30389.1	40172.8	34973.7	23849.8	31418.3	7999	7999	22174
RP_4.18/461.1135	4.18	461.113	23419.4	22218.1	19036	28089.5	26351.5	18243.2	13680.8	17995.2	17673.9	11947.3	7999	13081.1
RP_4.18/127.0391	4.18	127.039	262171	244262	230088	271211	259050	244497	227738	200031	206588	287550	197660	152901
RP_4.18/324.134	4.18	324.134	45190.4	65221.5	62227.7	66372.1	63387.2	68643.6	47339.9	41390.7	45921.1	15095.3	37749.2	29654.3
RP_4.18/109.0287	4.18	109.029	113914	100432	81977.4	106741	108232	95310.5	93628.3	69770.2	78507	108980	72729.7	49186.8
RP_4.19/110.9756	4.19	110.976	7999	46991.6	34106.1	7999	42049.3	39951.2	45539.2	42341.7	43134.2	26556.8	32944.9	30923.9
RP_4.19/424.0663	4.19	424.066	61151.2	57677.2	52974.4	71953.6	66511.7	53788.3	53725.3	41178.8	42160.8	25684	41766.5	31833
RP_4.19/308.0189	4.19	308.019	37786.3	23306.2	18884.7	52136.1	34140.2	46496.8	43812	36568.4	27409.4	21981.8	33932.5	21915.6
RP_4.19/140.0682	4.19	140.068	63840.4	62749.5	69707.7	76969	70585.5	80289.1	63240.1	77114.6	67232.9	54741.5	60281.6	63632.3
RP_4.19/187.0182	4.19	187.018	15324.3	28829.8	7999	26424.5	31588.8	7999	38795.4	25746.1	26751	61363.7	7999	22169.4
RP_4.19/214.0598	4.19	214.06	17149.9	32229.2	32404.8	7999	30677.2	24678	7999	7999	10146.3	7999	20265.2	15826.2
RP_4.19/153.5467	4.19	153.547	635404	717089	734537	713598	603532	791366	595781	771008	710660	517271	822019	502359
RP_4.19/99.0445	4.19	99.0445	27235.1	27933.3	18353.5	26357.5	22384.9	28795.2	32051.6	16381.6	25567.4	32280.6	20341.8	13220.8
RP_4.19/253.0658	4.19	253.066	10043.3	14800.2	18150.7	12945.4	7999	7999	17649.7	7999	16655.2	18752	7999	16978.7
RP_4.19/185.961	4.19	185.961	23925.4	33210.5	26813.8	7999	30209.6	20880	26251.2	29018.9	17705.9	7999	7999	7999
RP_4.19/154.0483	4.19	154.048	60146.1	69232.8	69515	69391.7	68968.9	7999	49220.2	63521.8	68365.9	63723.2	68702.1	64548.6
RP_4.19/304.0243	4.19	304.024	13739.4	13719.2	16490.6	13272.7	7999	7999	14628.9	7999	7999	7999	17638.9	15538.6
RP_4.19/471.113	4.19	471.113	124735	124509	7999	7999	129030	110614	113488	87472.4	89289.5	59024.5	7999	69973.5
RP_4.19/215.9715	4.19	215.971	40413.5	52642.9	27859.5	84106.4	62421.8	40356.7	39757	33370	7999	34225.9	28961.2	28555.9
RP_4.19/455.1436	4.19	455.144	7999	7999	7999	14850.2	17047.7	14852.8	15143.4	7999	7999	16763.2	7999	7999
RP_4.19/256.998	4.19	256.998	179749	159645	146886	177673	129491	143243	177896	169523	174838	101252	164054	97682.9
RP_4.19/174.9689	4.19	174.969	16471.7	7999	7999	21089.7	7999	17955.5	17033.5	13737.9	14985.2	7999	7999	7999
RP_4.19/285.0446	4.19	285.045	22033.3	7999	21540	26137.1	26887.2	7999	28412	20461.3	18866	7999	7999	7999
RP_4.19/251.0341	4.19	251.034	30006	16572.4	7999	7999	19857.8	7999	14907.7	18587.5	23391.9	47349.1	13406.7	7999
RP_4.19/154.9665	4.19	154.966	27285.4	37390	32725.9	42562.9	46274.4	7999	43436.8	44784.8	32234.9	22662.1	43439.9	32210.3
RP_4.19/205.0289	4.19	205.029	17938.9	23883.4	18714.9	7999	21900.9	19541.8	31089.6	7999	22386.5	27856.4	7999	12706.9
RP_4.19/309.0267	4.19	309.027	102681	96523.4	100653	108222	60912.1	89200.3	108640	81343.4	63257.5	80467.7	102121	60416.6
RP_4.19/272.1103	4.19	272.11	18703.6	7999	20020.1	16405.3	16822.1	15092.2	17053.8	7999	15718	7999	7999	10776.2
RP_4.19/308.0609	4.19	308.061	7999	25735.5	36170.7	28898.4	44795.1	38399.4	14963.8	38124	30780	7999	23307.8	25418.9
RP_4.19/261.9769	4.19	261.977	7999	25674.1	20620.7	37831.9	27402	7999	22558.9	23164.5	22141.5	17910.5	7999	20820.1
RP_4.19/162.552	4.19	162.552	22154.2	61134.6	44614.8	36223.4	54969.7	7999	36297.6	43780.8	49891.5	7999	41368.4	37305.2
RP_4.19/151.044	4.19	151.044	64497.4	97512.3	62340.8	44728.9	65508.7	66146.1	51786.4	62014.2	52474.9	46837.9	48463.3	41934.5
RP_4.19/97.0289	4.19	97.0289	165253	167794	174957	176467	227311	194316	167255	127937	164175	199928	137895	113824
RP_4.2/293.0543	4.2	293.054	245678	262801	209672	313922	204542	229499	221896	243127	211232	236019	213684	212115
RP_4.25/219.043	4.25	219.043	17634.7	18067.4	18327.7	17611.3	11649.8	9084.48	18132.3	12466.9	13226.4	7999	10278	7999
RP_4.26/202.0167	4.26	202.017	29681.3	40570.2	24414.2	38687.9	33335.7	25448.9	31787.8	31361.8	30950.4	17366.1	26886.1	15939
RP_4.31/299.0732	4.31	299.073	20983.8	7999	22513	7999	25098.6	23424.2	19272.1	24911.2	32166.5	7999	12048.3	16298.6
RP_4.31/277.1393	4.31	277.139	7999	9826.44	7999	9793.07	15222.2	19708.1	28270.2	33892.9	53784.9	7999	20538.5	31233.2
RP_4.31/186.1125	4.31	186.113	7999	15127	7999	20998.9	22063.1	18612.4	7999	7999	7999	7999	7999	7999
RP_4.34/233.0478	4.34	233.048	26001.8	7999	13596.3	31682.9	20570	50414.6	16566.4	25419.6	7999	7999	24764.8	26701.1
RP_4.35/291.0508	4.35	291.051	7999	28259.1	29786.4	17466.1	45144.1	22973.3	16380.7	24284.9	20764.8	7999	22995.9	21200.7
RP_4.37/164.1104	4.37	164.11	17213.1	27054.9	29502.5	32687.2	50317.3	52425.2	46617.4	44103.4	49378.8	29969.6	41261.4	41090.1
RP_4.37/79.0185	4.37	79.0185	7999	7999	7999	405232	397414	325984	7999	520022	7999	7999	7999	7999
RP_4.37/128.9509	4.37	128.951	7999	7999	7999	93250.1	72641.7	93044.8	97091.6	7999	7999	7999	124105	7999
RP_4.38/168.0515	4.38	168.052	13862.2	13042.8	16044	11158.4	12963.9	13787.6	12358.6	11632.9	14774.9	11567	15908	10400.9
RP_4.4/113.9639	4.4	113.964	7999	7999	7999	140102	141992	240153	7999	7999	7999	7999	7999	7999
RP_4.41/185.9848	4.41	185.985	31916.8	57978.5	106483	60334.9	7999	7999	7999	7999	7999	7999	7999	7999
RP_4.42/291.1049	4.42	291.105	176905	179411	156711	194473	197511	178950	85956.4	137202	140464	111214	158464	118016
RP_4.44/320.091	4.44	320.091	19501	38072.7	37786.1	59178	63048.7	63117.3	44664.4	43197	44018.5	143150	62984.9	65637.5
RP_4.45/176.0554	4.45	176.055	26241.6	33057.1	20064.7	26392.1	32861.9	28237	31479.2	25719.7	22424.6	16262.3	18252.2	16627.4
RP_4.46/198.0374	4.46	198.037	13963.3	20097.9	16847.7	11606	17581.1	15834.2	16052	14240.7	15398.7	7999	7999	12316.8
RP_4.46/173.1398	4.46	173.14	85732.1	216520	189361	178218	245628	188932	278736	322916	330877	270649	420444	421452
RP_4.47/190.071	4.47	190.071	80072.9	95777.2	102830	88387.7	67267	73182.6	104227	122038	125339	76924.1	75945	88784
RP_4.47/172.0605	4.47	172.06	22923.7	32203.4	26730.6	30670.6	28836	27268.9	27340.5	40259.8	34149.6	21182.8	14921.5	30490.1
RP_4.48/319.0789	4.48	319.079	7999	7999	7999	7999	8949.63	7999	12004	10549.4	19172.7	8037.47	13966	7999
RP_4.48/303.105	4.48	303.105	83266.6	65006.6	60055.1	61988	65745	67085.1	105454	69750.5	87583.2	57735.2	108545	97598.9
RP_4.48/212.053	4.48	212.053	46595.6	107792	57774.1	78865.5	78469.7	77466.7	101470	100023	120612	43513.1	64460.4	72659.4
RP_4.51/114.0552	4.51	114.055	7999	7999	37710.1	11527.9	7999	7999	36195.4	60719.5	46349.1	23483.3	37031	28393
RP_4.51/174.0761	4.51	174.076	9191.62	19509.3	26920.9	7999	7999	7999	7999	7999	17475.6	9851.93	7999	7999
RP_4.52/289.0893	4.52	289.089	19722.7	23769.8	23587.8	7999	7999	30157.2	38493.9	17545	48365	32907.6	39986.1	37373.3
RP_4.52/259.0423	4.52	259.042	7999	43390.6	73317.3	75285	109572	176887	7999	81628.7	31740.9	129020	7999	57139.9
RP_4.52/170.0812	4.52	170.081	22320.7	26447.2	22164.6	29500.5	30749.5	32131.3	27814.3	39420.4	35515.5	10583.5	29584.1	18506.8
RP_4.52/152.0706	4.52	152.071	9389.08	7999	19328.1	19116	14447.8	21782.9	22470.8	21739.4	20519.9	15042.6	7999	16912.3
RP_4.53/196.0582	4.53	196.058	25174.3	30597.9	34803.5	16329	8895.65	7999	32765.3	51672.5	32341.8	9678.1	36698.4	27196.1
RP_4.53/484.1168	4.53	484.117	7999	15070.6	7999	21400.2	18010.8	7999	15661.9	15778.3	19894.3	17070.6	12781.9	15660
RP_4.53/613.1601	4.53	613.16	27878.3	41130.5	45788.8	61420.6	60519.4	65434.5	41448.3	58125.5	48734.5	66651	20073.3	25771.5
RP_4.53/326.558	4.53	326.558	7999	7999	7999	11653.6	16076.1	8676.51	7999	7999	13287.7	7999	7999	7999
RP_4.53/307.5848	4.53	307.585	262180	377183	422558	493935	653712	698356	304570	547264	568555	384439	315730	401197
RP_4.53/308.0814	4.53	308.081	78998.1	80155	7999	32831.4	189468	193201	59332.3	135438	189617	135639	109627	93163.2
RP_4.53/307.0832	4.53	307.083	1.30142e+06	1.58492e+06	1.87063e+06	2.2682e+06	2.75569e+06	3.36563e+06	1.58962e+06	2.43907e+06	2.68123e+06	1.89313e+06	1.61809e+06	1.70911e+06
RP_4.53/274.176	4.53	274.176	7999	7999	7999	45687	62788.7	61584.3	7999	7999	7999	7999	7999	7999
RP_4.54/308.5824	4.54	308.582	7999	16179.9	7999	24513	38618.5	54360.6	15615.7	35016	44528.7	32347.5	7999	36374.4
RP_4.54/326.0567	4.54	326.057	30351.1	32703.4	27752.6	38266.7	52113.7	68041.9	18751.1	51694.3	33940.8	60338.4	29260.6	34827.2
RP_4.55/101.1077	4.55	101.108	29765	25962.7	31955.2	27026.6	26580.2	27981.6	18978.6	18613.7	25893.4	17533.6	17503.9	10914.1
RP_4.55/221.0921	4.55	221.092	18422	16478.9	16976.2	15039.6	20179.1	21458.7	14965.2	23990.5	26051.1	13435.9	20985	22294.8
RP_4.56/207.0081	4.56	207.008	29128.8	32314.6	31004.3	19072.8	26887.5	27307.4	25009.6	31809	28605.5	56773.4	20502.8	23300.6
RP_4.56/235.9612	4.56	235.961	12415.9	10987.9	7999	9177.52	7999	11179.2	11304.3	12473.4	12238.3	8641.43	9524.36	9495.85
RP_4.56/188.9974	4.56	188.997	19182.5	17830.8	18240.4	15540.8	14684.4	7999	16936.7	19007.6	21177.9	36957	15567.2	13009.8
RP_4.56/55.0187	4.56	55.0187	17092.4	12346.1	13519.4	7999	9499.37	15791.7	8172.5	11763.8	7999	7999	7999	12844.3
RP_4.56/250.0134	4.56	250.013	30783.6	24374.2	18405.7	20305.4	7999	13593.9	20978.9	23878	17103.4	7999	17479.6	17024.5
RP_4.56/380.0399	4.56	380.04	24832.3	21788.1	23551.4	7999	23680	22509	17995.7	18542.5	12696.1	7999	10858	8229.37
RP_4.57/183.0415	4.57	183.042	31813.3	51710.6	59527	32527.1	53184.6	52277.9	29176.1	44063.7	42902.1	7999	22278.6	26600.1
RP_4.57/365.0754	4.57	365.075	23799.6	33919.4	31412.7	21138.7	32450	32357.2	18383	29558.4	24484.6	19480.1	17317	15183.3
RP_4.57/273.0292	4.57	273.029	18745.9	16364.5	9828.84	13375	12063.2	7999	7999	14512.2	7999	7999	11671.8	11108.7
RP_4.57/179.0131	4.57	179.013	11964	15233.6	13489.7	10768.8	11322.8	13211.2	11861	14253.7	13530.2	21556.2	8297.11	9279.13
RP_4.57/126.5233	4.57	126.523	11183.2	12225.6	18316.9	7999	13823.6	11679.1	7999	18371.9	7999	8508.63	9850.98	15321.1
RP_4.57/207.9665	4.57	207.966	13207	13504.2	13021.1	7999	7999	12720.2	9679.08	14503	13212.5	7999	7999	9310.41
RP_4.57/231.9902	4.57	231.99	8369.18	8035.88	8852.65	7999	7999	7999	7999	7999	7999	7999	7999	7999
RP_4.57/129.026	4.57	129.026	27861	35669.9	27438.6	16077.1	7999	31024	24322.1	34760.8	36060.6	17400.8	7999	26555.7
RP_4.57/174.9914	4.57	174.991	90125.6	105205	99560.6	78598.4	77078.1	81017.4	86343	104768	105569	80419.3	74166.6	81741
RP_4.57/162.9978	4.57	162.998	10030.2	8890.73	13548.1	7999	7999	7999	7999	11766.6	9502.83	11015.9	7999	9548.5
RP_4.57/283.0654	4.57	283.065	16922.3	15896.5	14051	13224.3	14041	11295	14903	14598.2	13711.4	7999	11357.7	11153.1
RP_4.57/193.002	4.57	193.002	20063	21952.9	21745.4	7999	18502.8	23671.8	16555.7	18574	26329.3	20263.9	16853.5	18903.3
RP_4.57/147.0126	4.57	147.013	24066.4	28611	40016.1	14013.2	28370.1	36053.1	22747.2	41855.1	37279	7999	7999	25900.1
RP_4.58/117.5181	4.58	117.518	111847	172469	167070	91086.8	127576	150955	121232	167845	175677	75454.5	98967.2	116983
RP_4.58/156.9808	4.58	156.981	62750.2	67155.3	62896.4	44536	58943.8	59494.4	45333.4	69517.2	62901.7	43600.7	43064.6	51644.9
RP_4.58/101.0237	4.58	101.024	189752	300408	315914	137632	231988	325813	172940	304215	293742	151360	135603	226796
RP_4.58/350.0294	4.58	350.029	12599.3	10464.9	12068.2	7999	7999	7999	10461.7	13457.8	7999	7999	7999	7999
RP_4.58/213.9796	4.58	213.98	32246.1	28075.1	31406	24415.5	27575.6	26893.2	26971.5	27890.9	32023.9	18486.4	22205.3	22258.6
RP_4.58/307.9825	4.58	307.983	15210.3	14832.6	14833.5	7999	9500.78	12880.1	9891.72	17452.7	12265.7	7999	7999	8792.42
RP_4.58/110.9756	4.58	110.976	7999	20566.8	12452.8	7999	19927	18092.4	14697.1	20909.1	24348.1	10324.9	7999	11742.3
RP_4.58/108.5129	4.58	108.513	35389.4	45550.8	43782.4	23906.5	32628	39153.6	30282.1	40142.4	35202.4	16184.9	22171.1	27209.1
RP_4.58/73.0291	4.58	73.0291	31754.6	49622.3	40251.4	10068.3	32874.3	52555.5	31659.7	39082.5	41598.2	30244.2	7999	34107.1
RP_4.58/198.0074	4.58	198.007	21180.9	23197.2	23619.5	17891.9	24078.6	22264.9	20561.9	28594.2	24316.6	7999	18213.3	19693.2
RP_4.58/275.0075	4.58	275.007	37077.9	59112.2	55450.4	21903.3	45002	41869.1	30625.1	56036.8	55557.8	26574.3	24075.8	35571.9
RP_4.58/128.986	4.58	128.986	9844.4	12614.5	10322.5	7999	7999	12281.7	8644.58	10458.3	11694.8	9701.1	7999	11171.1
RP_4.58/113.0348	4.58	113.035	40281.6	7999	35288.3	38789.1	23668.4	36213.1	33567.3	49853.3	40831.7	14516.3	32664.3	29560.6
RP_4.62/234.0196	4.62	234.02	21471.6	23101.2	24758.3	7999	7999	7999	24167.4	19807.9	7999	7999	7999	15142.4
RP_4.62/210.043	4.62	210.043	15777.4	24216.2	15505.3	21169	32100.4	25979	19342.6	25806.6	28760.6	14325.8	13308.7	21518.5
RP_4.65/153.0407	4.65	153.041	25248.6	27909.5	19698.3	25402.3	31422.9	28937.1	33948.5	35008.5	40550.5	16702.8	28300.4	22750.4
RP_4.66/87.1003	4.66	87.1003	7999	7999	7999	83817.4	96104.1	87062.4	7999	7999	7999	7999	7999	7999
RP_4.66/132.102	4.66	132.102	1.76941e+06	1.98843e+06	2.17532e+06	2.97629e+06	3.41889e+06	3.00269e+06	2.4313e+06	2.902e+06	2.85845e+06	2.24213e+06	2.80446e+06	2.72565e+06
RP_4.67/134.1062	4.67	134.106	7999	7999	9374.29	9824.7	12169.2	10144	7999	9541.96	9494.46	7999	10369.1	9284.53
RP_4.67/86.097	4.67	86.097	914893	1.04938e+06	1.15675e+06	7999	7999	7999	1.27462e+06	1.47178e+06	1.5174e+06	1.14755e+06	1.44452e+06	1.41375e+06
RP_4.68/309.1112	4.68	309.111	7999	7999	7999	40541.2	15009	15405.9	7999	7999	7999	7999	7999	7999
RP_4.69/195.008	4.69	195.008	25082.5	19469.5	14252.6	15685.3	16151	17176	25716.6	22227.3	18578.5	28023.4	7999	19063.7
RP_4.69/211.964	4.69	211.964	44087	35244.3	23714.8	22881.3	23060.1	24951	31922.8	26818.7	26763.9	10345.8	34318	28372.6
RP_4.69/200.0134	4.69	200.013	12922.4	11642.3	10511.6	7999	7999	7999	11189	14192.8	14287.3	33243	11450.5	14542.7
RP_4.69/188.1281	4.69	188.128	18227.6	20172.1	7999	37996.7	53155.7	53095.6	7999	7999	7999	7999	7999	7999
RP_4.7/218.0239	4.7	218.024	20114.1	20117.7	15692.2	7999	14975.9	16200.3	18264.8	8887.95	20746.9	47139.2	17317.4	17622.6
RP_4.7/228.0082	4.7	228.008	41924.3	53825	45656.8	29786.5	38584.2	45889.8	40006.3	54130.5	57379.5	144918	48209.5	48875.7
RP_4.7/298.0137	4.7	298.014	11683.8	11615.8	8014.13	7999	7999	7999	8421.44	7999	14505.8	29835.1	9984.19	10057.9
RP_4.7/271.0136	4.7	271.014	163511	101302	73136.6	88984	83167.8	70523.6	107043	94641.4	84233.6	40968.5	114138	98315.6
RP_4.7/228.9667	4.7	228.967	78069.8	60938.8	60453.3	39241.8	48071.2	59309.6	62083.7	70813.1	68217.4	68139.4	48884.8	68096.4
RP_4.7/256.9616	4.7	256.962	24615.6	22230.2	18456	14426.4	15951.3	19690.8	19583.4	20667.9	24774.2	24708.7	21817.2	23035.9
RP_4.7/322.0763	4.7	322.076	26101.8	17733.7	14089.3	14117.5	12314	12976.6	22433.4	19093.3	18024.7	7999	21211.4	19410.3
RP_4.7/223.003	4.7	223.003	14348.6	10725.9	7999	7999	7999	7999	9807.78	7999	9698.03	17231.4	11352.2	9968.47
RP_4.7/214.0023	4.7	214.002	19899	19580	16075.1	10171	8850.36	17800.8	7999	19225.4	19920.5	17082.5	18490.7	19038.3
RP_4.7/229.9747	4.7	229.975	87562.9	71354	57873	50151.4	55689	49366.7	74423.1	61087.9	66487.7	35984.4	86697.5	70857.9
RP_4.7/255.9901	4.7	255.99	42406.8	33770.8	22374.1	23462.1	21220.5	13655.8	36285.2	25070.9	23968.5	7999	31940.1	26192.6
RP_4.7/289.0241	4.7	289.024	52154.2	29694.2	27383.8	27218.1	26301.4	21288.4	40663.1	25995.4	27564.4	10765.8	37176.5	31205.3
RP_4.7/246.9773	4.7	246.977	33876.7	36120.7	23426.2	20437.9	25069.7	24524.9	28132.3	32112.7	36540.6	36360	31675.4	32068.2
RP_4.7/246.0188	4.7	246.019	15546.4	16928.1	12355.7	7999	12304.2	13432.3	15167.3	17536.1	19703.8	47458.3	7999	18296.1
RP_4.7/190.9863	4.7	190.986	10902.6	10721.8	7999	7999	7999	7999	10057.2	12653	14842.7	10348.7	13562.4	13103.2
RP_4.75/327.0686	4.75	327.069	10491.6	7999	14721.5	7999	14309.5	12414.1	11989.2	13523.1	9038.34	7999	10110	7999
RP_4.77/220.0815	4.77	220.082	18202.4	15377.2	16857.8	18658.3	23673.1	18795.7	10623.2	7999	7999	7999	7999	7999
RP_4.78/210.0373	4.78	210.037	26683.5	35227.5	29863.1	37627.8	52750.4	52355.6	33125.6	45744.7	46402.2	25407.9	36124.6	36691.8
RP_4.78/61.0115	4.78	61.0115	26009.6	17491.9	26684.7	34603.6	25262.5	19057.8	74563.1	23543.7	29117.9	16178.4	35069.2	27911.6
RP_4.79/154.0297	4.79	154.03	22835.6	17918.1	33615.9	42614.7	32817.9	15500.7	99614.2	34507.5	22094	12582.6	42573.1	34446.8
RP_4.8/221.1033	4.8	221.103	40770.1	53655	46735.8	45629.9	45175.4	44811.1	56942.5	46006.4	52075.3	37331.6	45346.6	43622.9
RP_4.8/142.0499	4.8	142.05	46587.8	61207.5	49866.2	75839.3	90161.7	83102.4	56806.6	77861.9	73988	38327.3	67848.5	56639.5
RP_4.8/287.0954	4.8	287.095	58941.2	56818.1	33101.2	33705	51820.4	44462.6	53621.2	48620.8	39726.6	29945.9	49569	38187.7
RP_4.81/247.1287	4.81	247.129	24345.1	26385	26636.2	21154.7	25755.6	29526.2	25892.2	29011.3	36301.3	16554.2	26262.6	24882.2
RP_4.81/170.0448	4.81	170.045	45414.1	66536.6	51355.7	68804.2	94384.5	86142	69380.1	74352.9	71422.3	58943.9	60907.5	63307.4
RP_4.81/227.1389	4.81	227.139	7999	7999	18043.1	32203.9	17085.3	27004	26273.3	7999	27267.2	26435.4	14881.1	7999
RP_4.81/167.1179	4.81	167.118	7999	17534.9	12155.3	10657.9	14059.8	11488.9	7999	7999	7999	7999	7999	7999
RP_4.81/188.0554	4.81	188.055	16321.3	42370.8	40748.1	56611.8	65529	64423.1	40759.9	55369.9	7999	36327.8	46199.8	49415
RP_4.82/146.0448	4.82	146.045	7999	7999	7999	12085.8	13981.8	14045.3	7999	9655.95	7999	7999	7999	7999
RP_4.85/144.1019	4.85	144.102	154525	209336	193997	423842	428573	505248	113632	77923.1	85293.8	7999	7999	7999
RP_4.86/346.0546	4.86	346.055	7999	14833.4	14699.1	9803.56	15600.4	7999	27113.7	13010.2	12108.1	8804.99	12767	12210.9
RP_4.88/165.0547	4.88	165.055	161377	213284	207037	222865	285318	288453	267267	326577	287027	207825	314345	289262
RP_4.88/186.056	4.88	186.056	7999	7999	7999	11441.2	11304.3	10818.1	11163.1	7999	7999	7999	11131.1	7999
RP_4.88/136.0757	4.88	136.076	193277	279944	263345	294943	373297	370837	332426	409208	378509	263503	424553	353401
RP_4.88/147.0441	4.88	147.044	39097.6	54323.1	57411.1	61288	78217.7	84482.7	64075.1	76234.8	80986.9	47081.4	82709.5	69735.6
RP_4.89/119.0493	4.89	119.049	49653.7	53548.9	64317.4	79041.8	88066.7	76518.8	93001.5	105137	90514	68126.1	81622.6	81109.5
RP_4.89/123.0442	4.89	123.044	92282.8	113470	110546	120661	153596	168119	133221	167184	141528	92339.1	161472	142560
RP_4.89/182.0812	4.89	182.081	548602	684521	646215	747027	930485	972008	835235	1.10457e+06	892060	687486	1.01865e+06	972444
RP_4.89/204.0631	4.89	204.063	7999	7999	10031	10094.9	12825.9	15441.5	10413.8	7999	13723.2	16942.9	14697.4	13423.5
RP_4.9/317.0633	4.9	317.063	8855.49	7999	9240.69	10772.2	11349	17503.1	10597.7	11662	17002.1	7999	18058.8	14158.7
RP_4.9/301.0893	4.9	301.089	41315.9	50906.6	41304.8	71331.3	53925	41393.5	64000.8	62943.6	51834.3	7999	30606.1	31292
RP_4.95/302.1211	4.95	302.121	7999	7999	7999	8505.53	12892.8	12146.8	7999	7999	7999	7999	7999	7999
RP_4.99/132.0656	4.99	132.066	13898.5	16956.4	15501.5	13363.9	17176	13584.9	12134.8	16756.8	16121.4	12154.6	16149.3	7999
RP_5.01/289.0683	5.01	289.068	34443.6	36615.5	22694.3	36410.4	30602.5	43516.7	37214.3	38010.1	39163.6	28858.1	29561.5	26787.7
RP_5.01/273.0943	5.01	273.094	197580	257461	161662	275264	237826	272225	270637	237002	225749	109438	215935	168718
RP_5.04/103.539	5.04	103.539	15541	13846	12906.5	15012.8	23246.5	21622.6	14403.2	24955.2	14535.2	8271.56	15808.3	7999
RP_5.04/275.1099	5.04	275.11	54434.9	68487.1	39184.7	7999	83076.6	81352.1	49252	38442.4	41795.6	40334.7	21745.5	39788.5
RP_5.04/266.0956	5.04	266.096	17798.4	30021.4	23291.5	25485.2	27220.6	27981.2	29101.3	33037.4	30693.2	22429.9	19300.2	23950.2
RP_5.06/244.0427	5.06	244.043	35188	26111.8	8881.23	45518.4	23898.9	9596.91	45448.9	16101	7999	7999	22619.8	14659.3
RP_5.08/132.102	5.08	132.102	1.92825e+06	2.44516e+06	2.53598e+06	3.87173e+06	4.39175e+06	3.91233e+06	2.73336e+06	3.35306e+06	3.14438e+06	2.70042e+06	3.39696e+06	2.94147e+06
RP_5.08/86.097	5.08	86.097	796277	1.03535e+06	1.07983e+06	7999	7999	7999	1.17861e+06	1.43145e+06	1.33158e+06	1.10533e+06	1452455	1.27441e+06
RP_5.09/133.099	5.09	133.099	7999	7999	7999	11869.8	12654.9	11844.9	9374.11	7999	9911.98	7999	11061.3	9416.14
RP_5.09/87.1003	5.09	87.1003	7999	7999	7999	89753.1	106830	96193.6	7999	7999	7999	7999	7999	7999
RP_5.1/134.1062	5.1	134.106	7999	10182.7	8803.59	15331	17368.4	13058.9	8931.16	10677.2	11262.5	7999	11173.2	10904.7
RP_5.12/142.1226	5.12	142.123	31671.9	53507.9	15147.9	56090	95927.7	81001.3	22602.1	12053.3	18136.6	7999	7999	7999
RP_5.13/267.145	5.13	267.145	66020	107391	121916	120157	99593.6	125780	114572	132907	106065	69133	97639.1	88981
RP_5.13/229.0818	5.13	229.082	7999	13415.6	11955.5	11621.3	22834.7	22539.8	14265.7	14425.4	12684	7999	13836.8	7999
RP_5.15/164.0739	5.15	164.074	28499.5	47090.4	51926	65936.5	75609	81337.8	36251.1	43069.3	29850.9	9160.49	31495.4	27512.6
RP_5.15/147.0474	5.15	147.047	133129	218046	199602	269287	337983	336153	133053	193978	162104	64461.6	112390	115968
RP_5.15/176.0376	5.15	176.038	28171	34294	34588	42803.7	52286.3	52287.8	34276.5	54300.8	55878.7	15794.8	44655.7	40241.2
RP_5.19/312.1301	5.19	312.13	45461.6	46388.7	28952.8	57451.2	56128.4	51130.4	47320	38355.4	41987.8	27550.4	47957.7	37722.7
RP_5.19/193.0681	5.19	193.068	24931.9	45353.7	42587.7	37842.8	25289.7	40952.9	20626.9	34596.8	36041.7	14742.1	33454.8	33092.4
RP_5.19/385.1287	5.19	385.129	7999	19448.9	13810.1	12337.4	7999	16313.8	13420.9	15005.2	13520.9	7999	13002.9	10150.3
RP_5.19/170.0654	5.19	170.065	18599.2	40559.9	39355.6	31174.7	25278.9	41728.1	27808	37256.8	31342.5	10382.2	34238.5	35826.9
RP_5.26/247.1288	5.26	247.129	14351.2	11440.1	11666	7999	14616.4	14736.9	10530.6	12981.2	7999	7999	7999	7999
RP_5.28/313.0319	5.28	313.032	45296.4	67768.8	103246	58913.6	64614.3	67413.2	51684.9	56769.4	60137	46327.6	8521.37	40303.6
RP_5.29/299.0625	5.29	299.062	8399.64	8474.12	15461.4	7999	14362.3	7999	13289.8	11326	7999	7999	7999	7999
RP_5.29/297.058	5.29	297.058	573273	873821	1.01282e+06	795620	788993	671890	756623	604204	689344	387520	509172	393845
RP_5.29/327.9873	5.29	327.987	9105.29	12081.8	12216.8	7999	10828.7	7999	7999	7999	7999	7999	7999	7999
RP_5.3/113.0236	5.3	113.024	304206	411361	499597	407403	326486	293017	305423	201030	241156	255143	209794	142175
RP_5.3/166.0205	5.3	166.02	12165.1	17673.5	21880.6	17364.7	13596.7	14058.7	7999	7999	7999	7999	7999	7999
RP_5.3/101.1077	5.3	101.108	9796.89	7999	17510	9599.66	7999	7999	14992.5	10257.3	11165.9	7999	7999	7999
RP_5.3/275.076	5.3	275.076	41816.5	71996	70718.3	72098.3	53948.2	47876.1	53389.1	36408.2	44188.4	44106.5	38934	23732.6
RP_5.32/412.1602	5.32	412.16	57124	69745.8	67081.7	76838.4	53262.5	43268.4	45521.6	7999	7999	20954.9	35055.7	13022.8
RP_5.35/121.065	5.35	121.065	1.81297e+06	1.37992e+06	1.47569e+06	1.9523e+06	1.65009e+06	1.55601e+06	1.3656e+06	996615	1.55707e+06	1.22538e+06	1.32378e+06	1.2498e+06
RP_5.35/103.0546	5.35	103.055	17091.8	7999	7999	19199.3	15874.1	16143.4	7999	7999	7999	7999	7999	7999
RP_5.35/138.0913	5.35	138.091	307680	248793	274044	352891	295222	268239	206680	171177	247752	203037	202721	197347
RP_5.44/376.1965	5.44	376.197	12800.9	13703.2	10651.7	19394.8	13492.9	11688.5	10773.3	7999	11133	7999	7999	7999
RP_5.45/425.026	5.45	425.026	31712	32402.7	27629.7	39508.2	30774.2	26070.3	20489.2	29112.8	32382.2	16348.1	37043.2	31863.2
RP_5.46/490.0187	5.46	490.019	36537.6	48315.8	51303.1	55326.3	61963.6	62226.8	38032.9	50033.9	58862.1	45726.5	61219.5	63178.7
RP_5.46/212.0575	5.46	212.058	12496.4	14730	10851.3	16014.7	7999	13556.1	11409.1	14235.2	13736.8	8617.58	13967.3	12647.8
RP_5.46/192.0511	5.46	192.051	13598.5	14860.2	14434.5	16798.8	16018.7	13450.7	7999	13075.9	7999	7999	16560.9	15556.8
RP_5.46/452.0714	5.46	452.071	7999	7999	7999	11760.4	7999	12071.2	10419	9014.59	11487.7	8058.02	7999	9572.24
RP_5.46/372.1145	5.46	372.115	80457.4	109408	107314	123430	113947	115408	103002	94861.1	135012	99955.6	117769	104224
RP_5.46/210.0616	5.46	210.062	128766	156026	167100	167741	174396	175363	169074	151457	173386	174490	170109	157436
RP_5.46/474.0538	5.46	474.054	13236.3	21438.6	26005.1	31789.8	27957.2	13428.2	27137.8	24768.8	31150.2	23475.1	21835.6	19883.8
RP_5.46/142.0685	5.46	142.069	24177.2	39517.1	31285.3	31826.2	36834.6	33555.3	30580.8	30711.9	35741.4	37403.7	37031.3	32946.5
RP_5.46/394.0965	5.46	394.096	37173.3	49179.6	49375.5	52909.7	50822	50677.7	49786.8	50079.9	60430	42045.6	52861.4	50042
RP_5.47/182.0611	5.47	182.061	37341.3	30366.9	17478.9	43789.6	37893	21103.1	41901.6	33802.3	37911.3	53575.1	34495.6	45814.5
RP_5.48/496.0356	5.48	496.036	22909.2	19806.9	19548.7	20101.7	19305.8	21741.4	21307.2	20124.2	21316.7	16134.5	22717.6	18280.5
RP_5.49/239.1124	5.49	239.112	18920.3	14517.2	8076.42	20572.3	11682.2	11373.6	15522.6	9583.46	11264.8	14788.8	7999	7999
RP_5.5/284.1701	5.5	284.17	9198.06	17071.4	15692.4	11581.3	19487.8	18663.8	11832.6	14368.5	19959.7	34155.2	12279.6	11752.6
RP_5.5/261.0943	5.5	261.094	354199	338381	216774	336230	323183	7999	337633	273742	263460	7999	289640	250701
RP_5.51/393.1365	5.51	393.137	19874.8	26502.5	11546.9	20761.9	22353.8	25836.6	21950.6	17346	16088.7	11461.2	12336.1	8870.23
RP_5.55/330.1158	5.55	330.116	7999	7999	9897.37	10550.8	7999	16048.3	13241.5	8438.42	11810.8	7999	7999	7999
RP_5.56/233.0235	5.56	233.024	23812.5	27967.1	26948.7	27474.3	21562.4	20245.3	7999	7999	17776.5	27624.8	15104.4	8962.79
RP_5.56/127.0391	5.56	127.039	202286	295501	313510	237623	250215	229208	241962	96157.8	216900	120141	155398	99871.8
RP_5.57/85.0289	5.57	85.0289	155983	219416	220821	188224	147394	185375	128310	141235	122591	7999	75171.5	51097.7
RP_5.57/103.0393	5.57	103.039	85827.7	127256	133044	111932	106273	108094	86336.5	64736.9	90903.3	51700.9	57977.6	47532
RP_5.57/139.531	5.57	139.531	47538.1	32747.9	77625.3	53280.7	60671.6	59039.7	47875.8	37682	57953.5	27195.6	29730.3	31285.1
RP_5.57/99.0444	5.57	99.0444	90469.3	117879	116936	93912.5	95996.4	104373	90257.2	49028.8	85674.4	43844.2	61550.7	27259.8
RP_5.57/261.9769	5.57	261.977	113731	109487	100904	117829	97096.1	89035.5	99937	53801.8	60496.3	38934	70913.8	37037.4
RP_5.57/119.0179	5.57	119.018	7999	29995.1	29057.8	19584.5	7999	28371.5	22330.8	18337.6	22523.1	7999	18608.1	13658.5
RP_5.57/233.9821	5.57	233.982	33990.8	31817.5	27649	33477.6	28042.8	7999	27539.7	17452.2	20553.6	7999	19578	11666.3
RP_5.57/185.0421	5.57	185.042	385759	592909	577059	468620	455614	486567	446284	246692	380316	173264	253518	170936
RP_5.57/215.9715	5.57	215.971	48407.4	47994.4	34691.3	47758.4	38380.4	36639	43869.5	23840.8	29664.4	12286.1	28303.9	19663.2
RP_5.57/247.0124	5.57	247.012	30855.5	34131.3	35040.8	30814.5	30819.8	30821.1	27720.4	20350.2	26491.1	24521.8	17324.6	16060.5
RP_5.57/205.0287	5.57	205.029	33054.6	31465.7	38861	33906.3	34959.5	30769.2	33799.1	7999	24510.6	38698	21019.1	16524.4
RP_5.57/197.9849	5.57	197.985	19208.7	17238.5	20389.4	17987.6	16607.7	14327.3	16567.6	7999	13470.2	7999	11152.5	7999
RP_5.57/130.5258	5.57	130.526	74138.2	105212	113958	77257.7	82629.8	95894.7	84517.7	62283.4	84525.5	26572.1	41828	39373.7
RP_5.57/121.5206	5.57	121.521	15025.3	22558.1	22769.7	16432.7	7999	7999	15397.8	10680.3	18078.2	7999	7999	7999
RP_5.57/363.0597	5.57	363.06	11915.6	25867.7	23985.1	15753.4	16169.9	18137.8	14896.5	7999	13518.1	7999	8606.45	7999
RP_5.57/128.0231	5.57	128.023	22261.7	35850.3	33721	23095.7	31944.3	31401.9	29249.7	17634.4	24491.7	7999	16741.5	7999
RP_5.57/182.0335	5.57	182.034	15848	34316.4	38610.9	23551	25062.2	26594.1	17734.4	7999	19649	7999	8274.3	7999
RP_5.58/207.0241	5.58	207.024	11519.6	14525.8	11513.5	13223.4	11457.1	8802.9	13002.4	7999	11303	12308.1	7999	7999
RP_5.58/262.985	5.58	262.985	10823	11812.4	12167.9	7999	7999	8198.55	9152.98	7999	7999	7999	7999	7999
RP_5.58/378.0244	5.58	378.024	12335.1	25800.6	21951.9	17759.7	16867	13691.5	16510.2	7999	10589.1	7999	7999	7999
RP_5.58/172.9897	5.58	172.99	16968.4	15524.4	13036	7999	11289.9	7999	12036.6	7999	7999	7999	7999	7999
RP_5.6/283.09	5.6	283.09	7999	18533.4	12734.6	27142.9	20001.7	22175.6	7999	7999	7999	7999	7999	7999
RP_5.61/239.0662	5.61	239.066	48695.5	39551.5	31235.4	37117.6	39594.4	46973.1	36081.6	34822	42381.6	7999	38420	30075.4
RP_5.63/261.1079	5.63	261.108	46316.9	57732.4	45718.1	90008.4	75629	85350.8	24909.6	16297.4	22858.6	7999	7999	7999
RP_5.74/229.0318	5.74	229.032	38415.9	70346	51943.1	50569.7	65670.6	78605.8	58033.4	52523.6	62871.4	30932.8	58988.1	54863.9
RP_5.75/189.0394	5.75	189.039	35346.5	46998.2	50692.2	47431.2	50598.9	7999	51246.8	7999	7999	46882.8	46932	48950.7
RP_5.76/141.0126	5.76	141.013	7999	21089.4	22333.5	16544.3	7999	18110.6	23226.2	19020.8	8029.15	7999	15001.7	7999
RP_5.79/176.0376	5.79	176.038	7999	18634.6	9961.27	16196.7	28289.6	31578.6	20143.4	26223.9	15527.6	7999	14538.7	7999
RP_5.8/247.1287	5.8	247.129	21365.9	7999	15115.6	19914.5	18857.5	21418.8	7999	7999	7999	7999	7999	7999
RP_5.86/328.125	5.86	328.125	22521.7	31482.7	20482	22691.3	34819	31405.5	25168	21692.9	24283.7	17952.7	30005.7	23123.5
RP_5.86/166.0724	5.86	166.072	26173.5	60585.7	63491.9	60676.6	54493.6	54067.8	27852.4	33240.7	63107.8	26442.5	66455.2	47272.4
RP_5.86/289.0916	5.86	289.092	16945.3	25673.4	15879.3	11842.7	22195.2	26040.2	13924.3	19836	23689.8	10966.2	14794.4	17353.2
RP_5.88/295.0786	5.88	295.079	7999	15379.2	17468.2	17505.1	15713.8	14993.7	14689.5	13754.3	7999	7999	7999	7999
RP_5.92/358.1106	5.92	358.111	10418.3	42931.7	23714.8	20258	16601.9	7999	36326.6	80175.1	58488.2	28455.9	42858.2	39079.1
RP_6.13/392.1121	6.13	392.112	14830.7	29273.3	27301.7	41580.8	47072.4	35764.5	18682.8	18957.9	17781.7	7999	18729.2	20431.4
RP_6.17/300.1441	6.17	300.144	7999	7999	7999	29554.5	35210.5	29145.9	7999	61550.4	7999	7999	7999	7999
RP_6.21/308.0736	6.21	308.074	27082.3	17567.4	16505.8	15800.5	24587.3	22164.9	31068.1	23569	22505	20299.8	24265.2	7999
RP_6.21/287.0954	6.21	287.095	59282.5	48529.9	38517.9	34515.8	65199.7	65549.1	65126.4	61386.8	34781.5	26630.5	39439.6	43261.7
RP_6.24/305.0866	6.24	305.087	78812.9	130097	111100	92333.9	100231	104785	78285.2	77326	100335	78157.4	63034.7	57162.5
RP_6.26/181.0257	6.26	181.026	23696.3	7999	47794	25957.5	23661.2	28633.9	16795.5	21497	31998.6	7999	7999	7999
RP_6.27/429.1982	6.27	429.198	39819.2	51698.9	51988.2	43615.4	41288.7	39169.4	72253.8	76929.8	38209.9	15148.1	73076.3	42843.8
RP_6.29/388.135	6.29	388.135	33099.5	58202.3	63964.4	69573	62781.1	43572.5	74896.9	37108	19071.1	32120.2	38987	39381
RP_6.38/337.0714	6.38	337.071	15395.2	26148.1	30140.2	21912.2	26802.7	31538.1	22224.7	7999	22659.3	17976	33943.1	20246.4
RP_6.39/321.0977	6.39	321.098	161282	237973	258831	238507	196114	324009	235980	230260	248871	156218	244844	180225
RP_6.39/299.1158	6.39	299.116	11452.6	22417	23351.8	21409	30761.4	33384.4	23790.4	17941.8	12626.5	41130.7	7999	7999
RP_6.39/327.0686	6.39	327.069	95345.9	144931	157246	129182	132808	100339	101177	92711.2	111113	92287.2	85917.9	65770.6
RP_6.4/137.0631	6.4	137.063	32743	47924.9	39692	39989.2	51386.1	49685.9	50370.3	18731.8	41138.5	60603.6	22772.1	29072.9
RP_6.44/203.0814	6.44	203.081	16472	19363.9	16184.3	19051.6	23400.1	18365.4	20536	24952.7	27867.9	18746.2	20716.5	20126.6
RP_6.45/221.0921	6.45	221.092	27342.9	26444.6	25264	28639.2	34745.8	34521	30584.7	33875	37781.1	26871.8	33522.2	31336.8
RP_6.51/103.0393	6.51	103.039	26332.3	29255.3	7999	38253.1	31815.4	49576.5	33167.6	33118.7	40793.7	24994.5	36051.8	41087.1
RP_6.51/229.0318	6.51	229.032	28800.1	50168.1	46472.3	47006	54047.9	59890.4	52011.3	61061.2	60028.8	32489.6	52374.5	54477.4
RP_6.51/141.0126	6.51	141.013	19131.1	10592.3	30137.3	30246.1	33443.2	38572.1	25031	8818.34	32439.4	7999	28749	29197.7
RP_6.52/358.1107	6.52	358.111	7999	28820.7	23115.9	15573.1	14764.7	27258.4	38611.8	22709.8	51051.4	7999	21195.1	14062.1
RP_6.53/268.1039	6.53	268.104	127467	94710.7	93230.6	106477	96028	95288.3	272623	95341.5	90772.6	52485.8	85216.9	67856.1
RP_6.54/136.0618	6.54	136.062	21831.9	18260	16282	19502.2	15938.8	17359.7	39979	7999	7999	7999	7999	8150.31
RP_6.55/277.1146	6.55	277.115	7999	7999	7999	12036.7	8559.07	9163.29	7999	7999	7999	7999	7999	7999
RP_6.55/291.0839	6.55	291.084	41675.6	62008	44615.3	52423.8	67376.2	86374.6	56785.7	46914.7	51748.3	31079.4	52417.6	39948.2
RP_6.57/222.1163	6.57	222.116	7999	33177.4	35610.8	55307	71800.3	64191.4	38439.5	56496.3	30724.8	26910	29535.5	25749.8
RP_6.64/328.1249	6.64	328.125	7999	13455.5	12913.2	13451.4	12609.3	13155.3	12558.6	7999	7999	7999	7999	7999
RP_6.84/296.074	6.84	296.074	74377.9	92188.5	91444.7	73431.6	65675.7	67772.5	79066.2	47147.4	60078.6	42958.5	61263.2	42318.3
RP_6.84/156.063	6.84	156.063	7999	20625.3	24530.2	23597	16942	22266.9	7999	7999	7999	7999	7999	7999
RP_6.87/134.0812	6.87	134.081	28992.1	63303	56411.3	50900.9	42689.7	53856.4	7999	7999	7999	7999	7999	7999
RP_6.98/322.1055	6.98	322.106	7999	7999	12901.2	7999	21287.5	16062.5	14969.7	30338.8	41710.3	7999	30086.1	18797.5
RP_6.98/103.0579	6.98	103.058	83434.8	97094.7	63314.7	126370	121855	171877	72795.7	83634.7	95805.3	71008.2	101047	80722.9
RP_7.01/120.0843	7.01	120.084	7999	9650.48	7999	10504.2	10210.8	14325.1	7999	7999	7999	7999	7999	7999
RP_7.05/283.0786	7.05	283.079	22029.7	32181.8	33351.4	31530	33175.7	10456.5	7999	25672.6	31854.1	7999	11694.7	26461.6
RP_7.06/327.0686	7.06	327.069	19309.8	62538.7	60669	28135.2	32929.2	21608.4	31543.3	33161.1	49913.5	10922.4	25831.3	24810.2
RP_7.07/125.0235	7.07	125.023	40993.4	54217.5	66557.8	7999	40471.6	20254.3	7999	7999	15842.4	30766.3	23116.8	7999
RP_7.08/322.1135	7.08	322.113	52308	73939.6	68895.3	63382.2	34166.3	20983.3	54862.6	23614.5	20404.8	75891.3	23382.7	26298.6
RP_7.11/144.0655	7.11	144.065	7999	48086.1	7999	45288.9	47190.6	60581.6	32642.3	44157.5	60485.8	38357.9	7999	37021.9
RP_7.25/354.0704	7.25	354.07	7999	7999	7999	25171.1	7999	7999	27915.2	35923.5	33995.3	7999	31065.4	29014.1
RP_7.27/163.0326	7.27	163.033	7999	45524.8	46943	66271.7	61842.6	53711.6	51789.8	7999	45001.2	28019.5	39003.6	36919.7
RP_7.27/298.186	7.27	298.186	152234	272807	298609	180822	326455	352864	174580	339391	315995	644475	223154	218958
RP_7.27/147.0578	7.27	147.058	28192.6	29394.1	7999	7999	37556.1	36009.3	7999	38133.6	29267	19252.4	28919.1	19482.9
RP_7.27/155.5482	7.27	155.548	124517	131429	120399	142436	157845	156646	134631	150974	136808	88957.5	134468	106974
RP_7.27/155.0465	7.27	155.047	1.14995e+06	1.29218e+06	1.18071e+06	1.28849e+06	1.69057e+06	1.36713e+06	1.21312e+06	1.5411e+06	1.26562e+06	750384	1.18598e+06	1.03566e+06
RP_7.27/166.5545	7.27	166.554	179025	187792	153123	180812	216913	201892	157119	190133	165688	124664	154247	132923
RP_7.27/275.11	7.27	275.11	7.76913e+06	7.95664e+06	6.35522e+06	8.39394e+06	9.22287e+06	7.38634e+06	7.67713e+06	8.32457e+06	6.29432e+06	5.1769e+06	7.41523e+06	5.50547e+06
RP_7.28/337.0805	7.28	337.08	204147	240999	205025	243795	275327	237034	204522	288669	202539	235753	197376	170527
RP_7.28/277.1144	7.28	277.114	110558	113386	102257	116450	149758	108653	119984	94930.6	98336	76936.2	101875	70666.9
RP_7.28/146.041	7.28	146.041	7999	32304.3	46443	51820.3	7999	61663.3	39331.7	63029.2	48373.3	30749.6	10032.7	41474.3
RP_7.28/307.0477	7.28	307.048	39879.6	39108.3	32176.2	7999	51549.2	36407	39008.2	35676.4	7999	26657.9	36032.8	19215
RP_7.28/324.0502	7.28	324.05	74037.5	59765.9	49046.6	77206.1	71123.7	51723.3	61229.1	71924.1	51536.7	31385.3	58017.9	46261.5
RP_7.28/529.2075	7.28	529.207	7999	15252.3	7999	15940.1	25161.3	12177.4	12434.5	14993.7	7999	14595.6	7999	7999
RP_7.28/277.0861	7.28	277.086	168221	151902	138627	168643	200181	170747	150198	175016	139064	263882	136611	111479
RP_7.28/352.0448	7.28	352.045	26465.8	22538.5	7999	30591.5	7999	7999	24344.7	26073.4	17038.4	7999	23256.9	7999
RP_7.28/270.1546	7.28	270.155	259722	233066	154795	276831	296781	194951	228334	235926	165110	276939	209615	132462
RP_7.28/280.0878	7.28	280.088	29663	27062.1	7999	7999	42257	34924.1	31018.6	33376.1	19051.7	7999	7999	7999
RP_7.28/306.0396	7.28	306.04	194397	161900	135471	216533	191063	144804	159782	160799	121258	77402.1	147516	120015
RP_7.28/347.0661	7.28	347.066	66414.1	48455.8	39548.9	64292.7	57480	44217.2	55191.5	55174.2	37837.3	26231.8	47413.9	36797.9
RP_7.28/527.2317	7.28	527.232	89493.1	96044.9	64130.5	104572	133347	86001.2	92928.1	96013.6	69151.8	49895.5	70956.4	43881.2
RP_7.28/253.1281	7.28	253.128	839320	721442	508857	858396	999927	667290	746289	750996	522128	783546	609415	410516
RP_7.28/217.107	7.28	217.107	33580.4	34168	24324.6	45905.5	47213.2	29589.7	39374.6	39619.6	26407.3	36494	7999	7999
RP_7.28/291.0839	7.28	291.084	7999	66110	290951	30856.9	306283	279495	304401	75491.7	315325	271521	7999	259166
RP_7.28/73.0655	7.28	73.0655	486026	525835	431892	372349	757914	483240	384978	487591	439642	7999	272638	349037
RP_7.29/353.053	7.29	353.053	49802.5	53751.3	41532.5	64405.9	54535.4	47076.3	50945.9	55617.8	37817.1	32476.4	47789.2	34359.4
RP_7.29/505.2495	7.29	505.25	12969.6	11878.7	7999	16207.3	30060.9	22658.4	14929.9	19124.2	14400.1	7999	7999	7999
RP_7.29/559.1662	7.29	559.166	14241.5	13442.7	7999	14149.3	30118.8	16767.1	7999	7999	8723.41	7999	8981.81	7999
RP_7.29/272.6034	7.29	272.603	57743.5	83052.8	56963.4	70823.5	131453	97648.2	62151.7	87853.5	71819.5	31713.6	60124.3	41686.3
RP_7.29/164.0517	7.29	164.052	206728	238311	187160	213458	303610	225893	202577	266435	213095	117776	182078	150232
RP_7.29/272.1015	7.29	272.101	253433	369229	271382	326551	594699	463332	329166	457385	316008	115233	271439	192304
RP_7.29/398.1623	7.29	398.162	7999	21541.7	15779.8	17194.7	28448.6	33846.8	12148	33800.5	7999	7999	7999	7999
RP_7.29/262.0132	7.29	262.013	28566.8	28351.6	17292.4	35585.5	32220	7999	26250.8	27926.5	20088.8	7999	21150.1	7999
RP_7.29/558.1612	7.29	558.161	40425.4	7999	22806.6	40683.2	63920.4	47769.4	43724.1	47220.4	27582.8	12071.9	32174.3	17249.5
RP_7.3/85.0289	7.3	85.0289	206989	7999	149825	244644	264098	184911	7999	196041	7999	118116	133883	123633
RP_7.34/172.0604	7.34	172.06	7999	7999	7999	16372.7	21617.4	20295.5	7999	7999	7999	7999	7999	10761.1
RP_7.37/217.0505	7.37	217.05	7999	17613	16467.9	9057.68	9860.82	19648.3	7999	15088.3	14986.5	7999	13854	13665.2
RP_7.38/195.0686	7.38	195.069	63455.2	67721.6	73751.6	67993.4	64293.2	71531.8	61255.7	57434.4	67237.8	80025.4	60486.8	54749.6
RP_7.42/152.0567	7.42	152.057	47098.3	26594.7	44391.8	50879.5	51668.5	47010.7	58198.2	47219.3	29350.2	35383.1	40989.2	38065.9
RP_7.43/284.0988	7.43	284.099	33188.3	35720.2	29587.1	24261.6	36998.7	26995.3	28937.7	13560.8	24506.1	7999	29914.2	22199.4
RP_7.47/140.0342	7.47	140.034	198775	174722	188593	182353	176707	154274	126849	146103	176781	119965	132667	127138
RP_7.65/184.0605	7.65	184.06	12425.2	15218.7	13784.8	7999	12381.7	13895.8	13470.3	7999	7999	12164.2	13717.9	7999
RP_7.72/324.1053	7.72	324.105	28536.5	39834.2	29680.4	35097.3	35609.4	32856	33995.4	31000.7	31640.7	20500.1	29234.7	26048.2
RP_7.72/302.1233	7.72	302.123	138368	190401	126370	149988	157665	151264	157086	149061	146989	104419	149493	110426
RP_7.73/140.0706	7.73	140.071	20667.9	22537.3	13746	20457.7	23873.3	12336.2	11667.2	12361	7999	12141.2	17320.2	7999
RP_7.83/100.1125	7.83	100.112	26217.9	23919.5	39148.6	22851.7	25003.9	10891.3	24320.5	13175.1	18578.8	7999	7999	7999
RP_7.91/263.1138	7.91	263.114	29660.8	41189.8	36440.5	33867.4	29889.2	29950.3	30273.5	26151	34894.2	22379.6	30259.9	25426.6
RP_8/315.1184	8	315.118	7999	7999	24008.6	66448	98831.6	79659.8	18796	16468.3	15356.7	7999	7999	7999
RP_8/291.0839	8	291.084	54624.8	27715.6	38906.1	34834.3	42546.6	43782.3	7999	39129.2	22826.1	7999	7999	7999
RP_8.02/212.0624	8.02	212.062	7999	11182.1	15349.7	14325.1	29060.8	21442.7	7999	7999	7999	7999	7999	7999
RP_8.08/152.9859	8.08	152.986	7999	16573.4	7999	17401.4	15063.6	18555.5	7999	7999	7999	7999	7999	7999
RP_8.09/170.9965	8.09	170.996	127444	161617	144688	166260	149228	187367	66824.4	63886.5	69381.6	7999	7999	7999
RP_8.09/133.0496	8.09	133.05	11759	26906.4	24928.6	7999	27357.5	30854.2	15064.9	7999	11102.6	7999	7999	7999
RP_8.09/264.0289	8.09	264.029	36821.3	27592.2	7999	43518.2	31778.7	26292.9	15279.7	7999	7999	7999	7999	7999
RP_8.09/369.066	8.09	369.066	7999	11851.2	7999	13476.7	12826.3	13916.6	7999	7999	7999	7999	7999	7999
RP_8.09/212.023	8.09	212.023	37607.9	50012.2	44451.5	49507	52995.9	57423.2	24015.4	21870.7	22539	7999	7999	7999
RP_8.09/252.9953	8.09	252.995	20995.6	20217.6	24364	24004.3	25771.6	26540	12751.5	7999	10590.2	7999	7999	7999
RP_8.09/221.0236	8.09	221.024	27285.6	30692.1	28438.2	37759.5	37791.4	38343.7	13373	7999	13752	7999	7999	7999
RP_8.09/110.5286	8.09	110.529	48975.8	64549.3	64484.4	66608.5	75455.2	86096.1	30419.8	7999	32906.3	7999	7999	7999
RP_8.09/246.0183	8.09	246.018	58766.9	48146.6	32326.5	67556	48474.6	38541.4	24846.6	7999	7999	7999	7999	7999
RP_8.09/115.5206	8.09	115.521	47746	61495.5	7999	63087.5	55286.9	76781.1	30912.6	22923.8	30388.2	7999	7999	7999
RP_8.09/155.0314	8.09	155.031	70175.6	88009	72206.5	99348.6	88831	101561	22095.1	17486.3	27110.2	7999	7999	7999
RP_8.09/189.007	8.09	189.007	208915	250864	228486	238473	269536	272541	116193	99085.6	115130	7999	7999	7999
RP_8.09/227.9953	8.09	227.995	144009	133205	113908	177179	141278	152215	61839.1	49442	56856	7999	7999	7999
RP_8.1/115.0392	8.1	115.039	369315	499252	437742	516862	540391	656894	172396	144820	191029	7999	7999	7999
RP_8.1/281.9488	8.1	281.949	43313	40380.6	37276.2	46627.5	43307.9	42173.9	23724.3	19100.2	20221.8	7999	7999	7999
RP_8.1/207.0176	8.1	207.018	38087.1	46648	45816.8	51225.4	52189.8	61479.6	20210.5	16790.6	23854.7	7999	7999	7999
RP_8.1/124.5259	8.1	124.526	228563	267755	256301	300932	283184	373919	122058	106152	118270	7999	7999	7999
RP_8.1/203.9716	8.1	203.972	40712.6	38618.9	31898.8	53424.1	41155.2	42724.3	16751.9	7999	15993.5	7999	7999	7999
RP_8.1/318.0031	8.1	318.003	96239.3	113449	80717.7	146345	124156	141520	22108.7	12050.7	18965.3	7999	7999	7999
RP_8.1/221.982	8.1	221.982	18814.2	19004.8	16627.4	21668.9	21992.7	22708.7	7999	7999	7999	7999	7999	7999
RP_8.1/229.9956	8.1	229.996	22801.8	18425.2	15191.1	25953.6	20628.2	19883.1	7999	7999	7999	7999	7999	7999
RP_8.1/231.9663	8.1	231.966	61562.7	59451.2	55040.9	69706.2	65218.9	73235.1	26533.5	21224.3	24725.6	7999	7999	7999
RP_8.1/125.0275	8.1	125.028	7999	19890.9	17794.5	22025.7	19966.5	18735.1	7999	7999	7999	7999	7999	7999
RP_8.1/450.0456	8.1	450.046	7999	7999	7999	9660.21	9413.13	11370.1	7999	7999	7999	7999	7999	7999
RP_8.1/249.9768	8.1	249.977	27698	26777.7	23616.8	30232.9	28528.7	31690.7	8967.62	7999	9400.55	7999	7999	7999
RP_8.1/297.0812	8.1	297.081	37884.2	35733.5	29048	46186	37400.8	33427.6	16648.1	7999	10691.6	7999	7999	7999
RP_8.1/203.013	8.1	203.013	71081.3	72920.8	73280.1	94674.8	95824.9	103769	34963.5	7999	34297.9	7999	7999	7999
RP_8.1/303.0386	8.1	303.039	79873.9	121898	102926	136105	141003	192398	24840.4	17445.4	26239.7	7999	7999	7999
RP_8.1/193.0288	8.1	193.029	20840.1	19900.2	16705.9	26337.8	23177.5	24328.6	7999	7999	7999	7999	7999	7999
RP_8.1/161.0283	8.1	161.028	40647.8	62035.1	55931.3	63989.9	73302.9	100150	7999	8681.43	7999	7999	7999	7999
RP_8.1/299.9593	8.1	299.959	22668.6	23091.6	20917.1	7999	20596.2	22288.8	7999	7999	10045.1	7999	7999	7999
RP_8.1/101.5233	8.1	101.523	29701.2	37829.6	29268.6	32064	7999	34036.4	12514.8	7999	7999	7999	7999	7999
RP_8.1/175.0182	8.1	175.018	20290.3	21316.1	19043.6	27091.7	24860.4	23727.3	7999	7999	7999	7999	7999	7999
RP_8.1/319.0108	8.1	319.011	14753.3	16489.3	13165.9	24417.8	20702.1	30628.7	7999	7999	7999	7999	7999	7999
RP_8.1/435.0812	8.1	435.081	7999	16454.1	13606.6	18684.9	21388.8	32210.9	7999	7999	7999	7999	7999	7999
RP_8.1/87.0446	8.1	87.0446	734321	952520	850784	1.07892e+06	1.06456e+06	1.39182e+06	353623	7999	402461	7999	7999	7999
RP_8.11/177.0134	8.11	177.013	30041.5	39553.3	35085.4	48384.1	46468.7	56206.2	14941.2	12245.5	14053.7	7999	7999	7999
RP_8.11/289.0498	8.11	289.05	27916.4	37734.1	33566.7	52212.6	53630.6	67326.1	7999	7999	7999	7999	7999	7999
RP_8.11/321.0492	8.11	321.049	7999	9938.83	9048.66	13628.8	11362.9	17735.4	7999	7999	7999	7999	7999	7999
RP_8.11/187.1441	8.11	187.144	10979.9	13344.2	12986.5	25421.5	22814.1	15805.6	21307.6	7999	17161.6	17766.4	7999	10320.3
RP_8.11/136.0338	8.11	136.034	21928.4	7999	25859.6	25101.5	26475	33976.6	7999	7999	10443.6	7999	7999	7999
RP_8.11/113.018	8.11	113.018	7999	7999	14783.9	17804.4	20244.1	23637.6	7999	7999	7999	7999	7999	7999
RP_8.14/353.0841	8.14	353.084	7999	7999	7999	10651	11147.2	13731.9	7999	7999	7999	7999	7999	7999
RP_8.15/317.1205	8.15	317.12	27368.9	49069.9	25776.6	26997.7	45549.9	40723	32818	7999	31625	9341.42	7999	15504.6
RP_8.24/140.0342	8.24	140.034	55579.5	74149.9	82784.2	60528.1	57725.1	48885	52382.3	39347.1	49873.6	29887.5	35924.5	28130
RP_8.24/272.0762	8.24	272.076	14544.4	21376.9	22443.6	15980.8	15987.6	13121.9	13925.6	9979.33	11993.7	7999	7999	7999
RP_8.35/400.1461	8.35	400.146	7999	10979.7	7999	13198.4	13328.1	13045.3	11073.8	17212.2	7999	7999	7999	9168.32
RP_8.4/303.1049	8.4	303.105	7999	7999	7999	26419.4	31916.2	30405.9	7999	21800.6	7999	7999	7999	7999
RP_8.42/184.0968	8.42	184.097	7999	7999	9586.12	11413.8	10738	13715.2	7999	7999	7999	7999	7999	7999
RP_8.46/356.1563	8.46	356.156	7999	10646.5	10246.4	10720.2	11467.7	7999	10111.1	10050.1	8137.3	7999	10419.7	7999
RP_8.48/250.1912	8.48	250.191	7999	7999	7999	23115.8	20601.5	26777.6	7999	7999	7999	7999	7999	7999
RP_8.51/163.9834	8.51	163.983	78703.9	111949	124613	102860	162955	184763	102581	179115	143151	32452.7	104985	125850
RP_8.51/316.1366	8.51	316.137	12722.2	7999	7999	13292.7	29955	19283.9	12840.5	10451.2	9670.9	7999	7999	7999
RP_8.52/234.043	8.52	234.043	38552	47022.2	66212.1	7999	40958.6	7999	7999	25891.5	17407.4	22920	27602.9	7999
RP_8.55/245.0995	8.55	245.1	175785	188150	189275	225458	245118	243999	201507	210749	237253	151631	214140	194247
RP_8.56/307.0701	8.56	307.07	10657.7	10118.6	12994.6	13179.4	7999	11300.2	10756	12384.3	17939.5	14207.2	14154	14242.6
RP_8.56/305.1206	8.56	305.121	32929	24685.7	23873.6	61943.7	82701.4	18794.3	63926.3	56387	57525.1	44309.7	51470.4	41685.2
RP_8.56/160.5545	8.56	160.554	17465.7	23878.7	21355.8	23945.9	30467	28959	21865.8	25642.7	42146.3	16354	27205.1	25057.9
RP_8.57/349.1468	8.57	349.147	21874.6	27748.1	31295.9	26224.3	11446.5	28621.2	7999	17462	28980.2	18861.7	29990.7	20533.7
RP_8.6/317.1206	8.6	317.121	15597.8	22311.3	17333.4	54635.7	65891.4	57437.1	21191.8	143948	13401.9	10736.7	23608.9	19824.2
RP_8.62/363.126	8.62	363.126	10759	9075.67	9163.58	7999	7999	7999	7999	7999	7999	7999	7999	7999
RP_8.62/372.1685	8.62	372.168	7999	7999	7999	7999	11674	14168.1	7999	7999	13324	31132.4	10431	11357.2
RP_8.63/345.1291	8.63	345.129	7999	16117.1	17737.9	13634.7	17783.3	25541.3	7999	16524.5	7999	8508.5	21559.2	15087.4
RP_8.64/165.058	8.64	165.058	7999	7999	7999	15255.5	18639.7	15174.2	7999	9723.59	9708.56	18199.5	13954.3	10535.8
RP_8.64/349.0926	8.64	349.093	56065.6	101323	88404.1	154098	203168	166750	106318	116485	142820	106323	159798	135863
RP_8.64/119.0527	8.64	119.053	7999	9403.91	7999	7999	16523.3	15765.6	10242.7	10097.8	8876.01	13146	7999	7999
RP_8.64/147.0474	8.64	147.047	12501.5	7999	7999	7999	7999	7999	18489.7	16677.5	23004.7	7999	23940.5	18393.7
RP_8.65/212.1281	8.65	212.128	7999	7999	7999	10119.4	8166.7	8765.2	7999	7999	7999	7999	7999	7999
RP_8.66/156.102	8.66	156.102	11180.8	16056.7	13774.3	23932.3	19291.5	17820.3	7999	7999	7999	7999	7999	7999
RP_8.66/125.0365	8.66	125.037	41909.1	41444.8	31837.3	31506.3	51793.3	34444.1	47224.6	44406.1	40977	26931.1	31636.8	30721.1
RP_8.67/324.0479	8.67	324.048	51441.7	49770.2	34437.2	36356.3	41565	37876.7	42852.8	40981.5	48798.4	41710	40036.9	30741.5
RP_8.68/308.0739	8.68	308.074	1.28988e+06	1.12091e+06	869805	1.01149e+06	1.23131e+06	1.00697e+06	1.1184e+06	1.08869e+06	1.13498e+06	986187	1.09505e+06	883527
RP_8.68/310.0788	8.68	310.079	22596.5	16718.2	8658.29	14192.7	18015.1	16806.8	20028.8	20804.8	18552.4	17481.4	15456.3	13114.5
RP_8.68/593.1597	8.68	593.16	95760.8	93884.6	49159.2	58287	90921.5	76941.7	93422.5	82323.7	88684.4	47308.5	65615.9	52617.6
RP_8.68/124.0395	8.68	124.04	12400000	12100000	9.67859e+06	9.61017e+06	15400000	13300000	14800000	13500000	14200000	7.66943e+06	10600000	8.62582e+06
RP_8.69/126.0436	8.69	126.044	50019.2	49050.4	37951.7	40467.5	57766.8	47690.6	58456.1	47426.6	57662	32045.2	43155.7	32284.5
RP_8.69/286.092	8.69	286.092	1.75887e+06	1.58789e+06	1.28965e+06	1.39375e+06	2.14505e+06	1.82442e+06	2.0265e+06	1.83683e+06	1.89291e+06	1.08774e+06	1.44254e+06	1.16446e+06
RP_8.69/288.0968	8.69	288.097	25091.2	28343.1	18573.6	23884	31920.2	31636.2	28333.6	31304.3	34632.1	17263.5	24490.1	17212.6
RP_8.69/339.0035	8.69	339.003	39387.1	25491.7	18209.1	27922.5	28647.8	21701.1	37100.4	27309.2	24997.4	16407	25117.3	17949.1
RP_8.69/370.0445	8.69	370.045	55422.8	47379.4	37097.6	40889	47406.6	41234.7	61287.5	54157.3	51631.7	52520.9	46249.6	36787.1
RP_8.71/292.2017	8.71	292.202	20217.5	15999.6	17334.8	25857.7	25237	21950.1	37572.3	22709.3	26111.3	19975.7	17529.2	10857.1
RP_8.71/310.1859	8.71	310.186	7999	35064.3	13934.7	7999	16430	11432.5	7999	20483.9	39753.4	41530.8	12401.8	9686.23
RP_8.76/287.11	8.76	287.11	1.39039e+06	1.50383e+06	1.10133e+06	1.36162e+06	1.43951e+06	1.35166e+06	1.15339e+06	1.28336e+06	1.47749e+06	1.04176e+06	1.39057e+06	1.18139e+06
RP_8.76/253.0817	8.76	253.082	29440.2	24057	17606.3	20664.4	31694.5	28511.7	28933.7	24635.3	25554.3	17235.6	21988.7	18198.6
RP_8.77/289.1147	8.77	289.115	20082.2	7999	15691.6	20102.9	21398.8	7999	7999	7999	21032.7	14716.9	21202.6	17007.2
RP_8.78/303.084	8.78	303.084	80567.5	36633.1	59596	74502.3	75299.1	69098.3	57438.8	71840.2	85533.3	78408	74570.8	74898.8
RP_8.79/168.0454	8.79	168.045	341738	218057	365634	456301	463584	508192	1.15445e+06	368278	377497	139922	476443	421522
RP_8.79/85.0653	8.79	85.0653	85170.6	71604.4	70942	96660.1	108688	94372.7	92894	83256.2	91596.7	85431.5	67353.8	83282
RP_8.79/98.0605	8.79	98.0605	29594.4	7999	15414.7	29993.6	27957.5	32091.8	90234.5	24580.5	22404.8	25376.4	37290.9	15985.1
RP_8.79/101.0423	8.79	101.042	19962.3	12315.4	12214.3	28519.8	27827.9	23701.6	65709.4	18739.3	18314.6	7999	25772.3	20539.9
RP_8.79/146.0634	8.79	146.063	1.45534e+06	870968	1.06086e+06	1.84048e+06	1.638e+06	1.60857e+06	4.47887e+06	1.15387e+06	1.18179e+06	1.23453e+06	1.8109e+06	1.37295e+06
RP_8.79/349.0806	8.79	349.081	12325.9	7999	9397.91	9656.34	14310.2	7999	7999	12588.5	7999	13024.9	14317.4	9029.99
RP_8.79/129.037	8.79	129.037	71135.8	36795.1	40094.6	84729.3	64302.1	69560.5	199782	53215.2	51559.2	71045.1	82737.1	57624
RP_8.79/318.0396	8.79	318.04	9093.41	11520.4	10914.9	7999	16569.1	7999	7999	12219.4	9315.59	7999	11491.5	9032.35
RP_8.79/87.0268	8.79	87.0268	25872.5	15482.9	18322.3	32926.2	25711	26525.4	77119	7999	20461.8	21404.9	29797.8	21661
RP_8.79/161.0466	8.79	161.047	49864.7	57003.4	61988	45755.5	78099.2	66007.7	60742	72189.4	86371.2	50824.4	67479.6	65874.5
RP_8.8/191.1213	8.8	191.121	36080.6	46494.3	92212.1	57297.4	84019	129277	104693	79497.5	109256	201387	88798.2	116096
RP_8.8/170.0412	8.8	170.041	9978.98	8682.11	14707.6	17314.4	18278.6	22065.7	49742.6	7999	7999	7999	22642.9	17297.1
RP_8.83/125.0235	8.83	125.023	12304.9	27873.1	19831	9979.78	16715.8	10970	21954.2	7999	17790.5	7999	10091.6	7999
RP_8.83/164.0739	8.83	164.074	7999	11785.1	9589.12	14737.1	14560.9	13627.7	11837.4	7999	10987.5	7999	7999	7999
RP_8.84/335.1311	8.84	335.131	30117.7	34572.7	37259.2	41354.5	36983.2	36541.3	42813.5	36029.4	35453.7	23272.5	24705.5	21890.5
RP_8.86/348.1087	8.86	348.109	54410.1	60705.6	64128.7	76685	75979.4	88943.4	53774.7	57709.2	70690.4	19581.5	22452.6	36714.7
RP_8.87/303.105	8.87	303.105	7999	16042.6	9402.21	13026.4	9200.98	19343.4	12660.3	9077.51	15442.3	16225.2	16766.3	22041.5
RP_8.87/262.0921	8.87	262.092	7999	7999	7999	19140.7	15112.7	16887.8	7999	7999	7999	7999	7999	7999
RP_8.88/247.1285	8.88	247.129	45689.6	56236.6	59580.9	70516.8	74665.1	84911.8	57817.1	59752.4	58894.4	34151	35253.6	42865.6
RP_8.91/146.0435	8.91	146.043	98133	116972	101558	75243.2	11267.6	75592.7	81938.2	66303.9	81635.1	8113.58	72858.6	59543.3
RP_8.95/345.0588	8.95	345.059	7999	9091.13	18329.2	7999	7999	10276.7	19720.9	7999	11279.7	17440.2	20739.8	13137
RP_8.95/635.1741	8.95	635.174	7999	7999	27100.2	7999	17486.9	7999	20243.4	9467.35	17797.4	7999	10895.5	16163.2
RP_8.95/310.101	8.95	310.101	35323.1	43215.3	44712.3	41477.9	27582.9	32039.1	44210.2	25299.5	14400.2	28333.5	30300.5	23783.5
RP_8.95/308.0961	8.95	308.096	2.73123e+06	3.05069e+06	3.07272e+06	2.66618e+06	2.77602e+06	2.61955e+06	2.67653e+06	2.10486e+06	2.53803e+06	1.85503e+06	2.26105e+06	1.72951e+06
RP_8.95/144.0478	8.95	144.048	2.18697e+06	2.51743e+06	2.40415e+06	2.12894e+06	2.12163e+06	2.11232e+06	2.08814e+06	1.73368e+06	2.05302e+06	1.49495e+06	1.69062e+06	1.36768e+06
RP_8.95/330.0778	8.95	330.078	103092	103280	94582.2	86843.9	84598.7	104362	88911.8	83038.8	105898	87033.6	87895	69053
RP_8.95/328.0822	8.95	328.082	3.09656e+06	2.68479e+06	2.5822e+06	2.36616e+06	2.40699e+06	2.42081e+06	2.57185e+06	1.90673e+06	2.82701e+06	2.46424e+06	2.16591e+06	2.25466e+06
RP_8.95/308.1053	8.95	308.105	982472	1.10233e+06	1.07347e+06	951255	1.05925e+06	942086	965316	740449	912305	698097	762499	626149
RP_8.95/126.0373	8.95	126.037	121108	149431	139563	126774	145444	129204	137255	94004.4	105009	91256.9	110414	81911.4
RP_8.95/113.0296	8.95	113.03	65400.7	70899.2	63207.3	59428	68677.5	59508.1	57308.5	47752.8	59315.5	41219.2	49572.3	41641.1
RP_8.95/306.1005	8.95	306.101	65200000	73300000	71700000	60300000	68400000	63800000	63200000	49800000	62000000	45900000	50400000	41900000
RP_8.95/126.0352	8.95	126.035	74461.5	73358.1	59466.3	62837.9	64314.5	65889.1	58586.1	50614.1	67033.4	34160.1	53077.3	46186.6
RP_8.95/113.0277	8.95	113.028	57796.6	73547.2	76321.5	66602.1	62790.9	63533.5	52967.1	48970.8	69457.3	39662.5	51384.5	38319.6
RP_8.95/186.0584	8.95	186.058	51243.5	36633.4	54130	54221.3	40119.7	53244.2	42522	40631.2	48006.6	37714.5	43041.2	31732
RP_8.95/344.0563	8.95	344.056	215566	180550	145792	167751	149418	174807	148498	83994.8	157529	172989	143438	152196
RP_8.95/633.1764	8.95	633.176	233488	190230	234896	195144	221405	184157	224808	175013	209445	178201	181523	165230
RP_8.95/330.0872	8.95	330.087	34466.5	43429.2	34384.2	33152.6	32241.9	40770.5	42963.5	7999	34183.7	33045.7	25595	33665.9
RP_8.96/203.055	8.96	203.055	34904.4	24618.9	7999	8688.41	40754.1	7999	7999	51623.7	7999	29403.1	25610.6	37014.3
RP_8.96/390.0529	8.96	390.053	82862.4	82225.1	80133.7	73627	69556.3	69299	87964.7	60367.7	77120.4	91314.6	72113	64022.6
RP_8.96/180.0879	8.96	180.088	118491	122549	118723	113345	144966	170379	119106	107537	130934	108256	98867.6	115479
RP_8.97/342.1404	8.97	342.14	85429	87206.7	75741	70879.8	87533.2	95098.8	77603.5	73593.2	87808.6	72795.7	76835.5	72073.9
RP_8.97/178.126	8.97	178.126	98992.5	130290	122076	231717	293662	304177	221020	192086	189025	187978	217905	262646
RP_8.99/254.161	8.99	254.161	480557	542796	510982	560298	630537	650266	571101	627273	492592	554615	510177	499103
RP_9/344.0768	9	344.077	105489	154568	131954	103259	104944	112986	130872	97211.1	108131	122850	116072	97028.2
RP_9/322.0953	9	322.095	155019	177096	193359	158965	156945	173489	141148	151629	146986	146185	148961	120267
RP_9.02/160.0427	9.02	160.043	10952.6	7999	11300.6	7999	15786.6	13864.1	7999	11320.9	11597.3	9626.01	10241.7	12372.9
RP_9.02/286.1398	9.02	286.14	64333.3	71415.2	70246.4	72576.9	86391	91571.9	100210	108978	120428	103860	126311	110552
RP_9.03/308.1208	9.03	308.121	22525.2	14349.6	7999	20808	15959.5	16149.3	27908.8	36996.7	21822.5	16332.2	23399.1	7999
RP_9.07/323.5706	9.07	323.571	17579.8	19116.6	32289.9	36576.3	30395.6	32668.4	34132.4	12003.7	21530.8	7999	29775.2	19633.9
RP_9.07/324.0669	9.07	324.067	15350.1	18681.5	14032.2	15713.5	17289.9	10701.8	11703.6	14986.6	20338.6	7999	12064.5	9064.09
RP_9.07/323.0693	9.07	323.069	96983.4	155044	129712	145307	132011	167036	112106	103235	146420	58732.3	116737	88791
RP_9.08/317.1206	9.08	317.121	65147.4	55872.4	52013.2	68239.5	55584.3	75576.1	71085.5	84318.7	66163.1	48980.8	73398.3	60603.3
RP_9.08/288.5404	9.08	288.54	7999	7999	7999	7999	7999	7999	8075.49	15347.9	8451.85	7999	7999	9964.74
RP_9.08/538.1276	9.08	538.128	47135.8	54566.2	50729.4	58963	71712.1	76819.4	51829.1	84512.9	63309.3	40072	52345.1	73794.4
RP_9.09/492.1332	9.09	492.133	15019.2	14132.7	12900.8	30000.7	29860.1	29954.8	11903	10983.4	14540.5	7999	15014.3	7999
RP_9.09/119.0527	9.09	119.053	72350.1	61445.3	60454.9	151788	144611	160308	49655.6	58470.6	70566	97268.7	68460	64280.7
RP_9.09/147.0474	9.09	147.047	115712	114664	109437	259039	246667	273588	103368	123079	116127	199712	140944	115422
RP_9.1/165.058	9.1	165.058	58929.2	57670.6	58744.2	137324	141954	152110	52165.2	62640.5	63525.7	111243	70289.5	66546.4
RP_9.1/187.04	9.1	187.04	87890.4	93852.2	86187.1	220332	223529	228680	89172.9	99202.1	95253.3	53790	118528	80993.4
RP_9.11/289.1256	9.11	289.126	231093	270711	236253	273893	274996	235347	213149	212734	245575	175218	228533	188489
RP_9.11/305.0998	9.11	305.1	12113.3	11085.2	10965.9	7999	7999	8114.97	8352.88	7999	9217.67	9088.37	7999	8249.88
RP_9.12/468.1537	9.12	468.154	196619	158248	132058	112549	169111	156846	173017	167272	159784	115056	141588	100614
RP_9.12/130.0864	9.12	130.086	15959.9	17610.5	14637.1	20311.7	16608.2	7999	7999	14129.9	7999	7999	16352.7	9051.75
RP_9.14/490.1357	9.14	490.136	30528.1	28267.2	20418.4	18278.2	22344.4	24497	28709.2	30098.9	31144.8	23736.5	22653.9	21688.1
RP_9.15/275.1231	9.15	275.123	7999	11872.7	7999	7999	7999	7999	8859.05	9220.8	10539.1	7999	7999	8464.23
RP_9.15/245.0996	9.15	245.1	11388.8	7999	11535	8766.01	9608.71	11107.4	9922.17	9785.5	14946.8	9941.18	16071.9	11538.7
RP_9.17/285.0943	9.17	285.094	59889.7	83590	72043.1	71561.3	78747.6	75163.1	70658.6	71032.7	78004.7	51694.6	67336.5	58740.8
RP_9.18/326.0845	9.18	326.084	22647	33516.3	29275.5	21689.6	16431.4	17869.8	25478.7	14123.2	20723.8	16147.4	16505.6	13907.9
RP_9.19/131.0492	9.19	131.049	48140.6	68064.9	64014	55456.5	71186.1	72682.5	57481.4	68994.1	70431.1	39658	40684.7	45735.5
RP_9.19/303.1051	9.19	303.105	13695.5	27620.9	22289.7	18868.4	22222.9	19210	27370.4	26001.5	22958.7	34385.3	41474	25355.4
RP_9.19/121.0781	9.19	121.078	16328.1	20884.3	19164	15393.3	22420.4	23280.2	17084.1	23574.4	22202.9	11742.1	14979.1	14850.8
RP_9.19/166.0863	9.19	166.086	4.43722e+06	5.67494e+06	5.84694e+06	4.80203e+06	6.12731e+06	6.09914e+06	4.77153e+06	6.03842e+06	6.37847e+06	3.49975e+06	4.15018e+06	3.99074e+06
RP_9.19/188.0682	9.19	188.068	13734.1	16352.2	17155.9	14345.4	19768.6	16443.9	15857.4	19077.3	20160.4	15765.5	14898.7	10982.3
RP_9.19/167.0836	9.19	167.084	14022.7	21121.7	20847.5	17988.5	17431	18731.7	15485.9	21403.3	21982.2	10833.5	14728.2	15206.8
RP_9.19/103.0546	9.19	103.055	99627	139380	143084	115021	140978	139116	111404	156258	155898	66693.4	103300	100462
RP_9.19/120.081	9.19	120.081	4.95379e+06	6.29713e+06	6.57766e+06	5.40186e+06	6.93184e+06	6.77013e+06	5.41653e+06	6.77322e+06	7.31678e+06	3.74014e+06	4.71546e+06	4.43812e+06
RP_9.19/119.0731	9.19	119.073	7999	7999	12158.1	7999	11329.4	12091.7	8099.13	8721.74	11209.2	7999	7999	7999
RP_9.19/250.0385	9.19	250.038	16081.9	19585.1	20981.9	20043.9	20251.5	15569.2	19134.7	18402.7	14591.4	19607.4	16070.4	14345.1
RP_9.19/107.0495	9.19	107.049	20665.4	27886.3	27362.4	20745.1	26735.8	30147	23969.3	28253	21241.9	17040.5	14535.8	18646.2
RP_9.19/149.0598	9.19	149.06	75449.6	97106.1	99365.5	76556.4	107376	93977.1	72462.2	103857	107019	45953.4	67034.1	65811
RP_9.2/168.0903	9.2	168.09	9448.7	14630.4	16267	7999	16150.9	15519.8	15394.3	15984.5	18379.8	10070.4	10722.7	11415.1
RP_9.21/169.1336	9.21	169.134	7999	8297.17	10917.3	35743.8	44217.3	34875.5	7999	7999	7999	7999	7999	7999
RP_9.23/100.0761	9.23	100.076	441960	354949	342649	719564	598872	611854	237481	137022	214933	7999	7999	7999
RP_9.23/122.0578	9.23	122.058	20137.4	19498.6	19757.2	34570.6	26041.2	28502.8	7999	9702.81	11301.1	7999	7999	7999
RP_9.24/319.1362	9.24	319.136	74633.3	82348.2	77128.3	67190.5	7999	75792.3	7999	69586	84033.9	57874	7999	81306
RP_9.24/310.0777	9.24	310.078	35026.5	35639.1	33699.4	9251.79	17737.6	26992.6	17684.1	13786.4	23760.9	26664.3	22315.6	16273.2
RP_9.24/148.0249	9.24	148.025	17880.7	25209.5	21712.6	12166	7999	11404.3	12195.6	7999	15669	18105	14606.1	12713.9
RP_9.25/118.0323	9.25	118.032	9572.53	12823.7	10059.2	7999	7999	7999	7999	7999	11460.4	8686.15	9435.08	7999
RP_9.25/316.0662	9.25	316.066	9095.76	35016.2	18974.7	12708.9	7999	7999	36691.9	7999	20732.9	7999	34442.9	14496.5
RP_9.25/386.1109	9.25	386.111	7999	23276.1	7999	7999	7999	19529.6	7999	20194.5	24297.7	18071.7	10579.4	18975.4
RP_9.25/488.0693	9.25	488.069	7999	10835.5	7999	7999	13724.7	13531.2	9979.64	9922.67	12000.3	7999	10040.8	8285.67
RP_9.25/196.0767	9.25	196.077	7999	7999	7999	8526.71	11184.8	8608.8	9640.36	7999	7999	7999	7999	9270.68
RP_9.25/291.0839	9.25	291.084	13704.7	7999	19787.3	7999	7999	8323.44	11177.2	10826.6	31440.7	7999	25698.8	21277.6
RP_9.26/224.0764	9.26	224.076	25405.5	50819	38889.2	52699.5	71180.8	65120.5	44589.4	55103	51918.4	44310.3	46695	51961
RP_9.26/275.11	9.26	275.11	810587	741970	868993	7999	7999	611047	721954	630692	824492	489817	586300	506572
RP_9.26/408.1121	9.26	408.112	7999	11951	11831.5	11147.8	17631.4	17803.7	11393.4	13963.5	13558.9	9432.35	13010.6	15686.3
RP_9.26/504.034	9.26	504.034	9834.33	17356.5	21234.5	16220.8	26405.8	24558.7	19035.2	22106.8	21832.8	14378.2	19403.1	19498.3
RP_9.26/386.1301	9.26	386.13	32087.6	41057.1	45802.6	47963.9	62221	56274.5	46180.5	45130.9	47596.9	42965	47614.4	50622.3
RP_9.26/156.0842	9.26	156.084	9606.79	13889.5	14998.8	12960.4	19749.1	19780.1	11939.3	13809.4	13340.5	12554.8	12126.1	15974.3
RP_9.26/305.1206	9.26	305.121	71103.9	70548.6	102532	110082	92491.2	98241	99745.1	78242.3	72125.3	67170.6	70674.1	60444.2
RP_9.27/174.0948	9.27	174.095	8456.09	12628.4	18853.5	7999	16539.9	23567.1	10095	14593.1	21563.5	13575.8	7999	8593.4
RP_9.27/253.1281	9.27	253.128	7999	7999	7999	13973.3	10728.8	14154.3	25067.3	13603.7	16883.4	7999	10651.7	7999
RP_9.27/378.1193	9.27	378.119	8166.54	10286.2	8865.58	7999	8720.01	10058.4	10106.4	9178.17	13155.7	10483.4	12534.3	11566.1
RP_9.27/237.0328	9.27	237.033	9097.2	7999	7999	7999	15898.1	7999	9601.52	13271.7	13567.2	17889	12898.9	13406.5
RP_9.27/155.0465	9.27	155.047	7999	7999	39210.8	20230.4	9512.85	30503.6	19783.7	7999	35791.7	18759	23982.9	7999
RP_9.28/407.0884	9.28	407.088	21644.6	18396.5	7999	23498.2	33081.8	25356.3	24142	27481.1	26220.4	19836.1	24114.4	29672.4
RP_9.3/385.1063	9.3	385.106	51881.8	65154.5	66042.5	68017.3	72811.5	68774.7	54073.6	61769.9	57163.5	55620.1	47861.8	55950.1
RP_9.3/347.1212	9.3	347.121	17937.7	25722.2	21721.5	25791.7	27224	28125.3	14455.6	26429.4	24664.9	27404.1	25668.5	36295.8
RP_9.3/342.1406	9.3	342.141	24382	30581.9	28156.1	28915.8	32309.8	7999	29634.4	21164.3	26746.9	20776	22540.9	7999
RP_9.3/208.0605	9.3	208.06	20241.7	20994.8	26214.7	18577.6	18183.3	19669.3	26727.6	19074.7	25201.5	21873.9	23333.6	21309.3
RP_9.3/223.0539	9.3	223.054	77773.7	80634.3	81714.4	90823.8	107510	91095.1	75160	85883.1	87058.2	66260.9	69092.9	78141.8
RP_9.31/180.0655	9.31	180.065	155541	203103	221428	153662	164106	166355	213909	144001	207122	164514	184806	163772
RP_9.31/163.039	9.31	163.039	13401.5	12708	15933	10851.1	14128.3	11542.6	15079.2	12449.1	14761.3	13483.9	13024.3	14376.3
RP_9.31/308.113	9.31	308.113	24365.2	35720.2	28930.6	48607.5	50832.9	51677.5	26328.5	26330.5	30398.5	20370.3	31703.2	28770.3
RP_9.31/503.0104	9.31	503.01	8185.08	12296.8	11550.5	7999	14424	18194.6	7999	12096.9	13987.7	7999	7999	12543.5
RP_9.31/325.1393	9.31	325.139	53356.5	68769.6	54164.8	89734.4	102907	90458.4	53329.3	52971.2	55637.5	56746.1	56600.8	51968.7
RP_9.31/226.0709	9.31	226.071	1.24029e+06	1.3926e+06	1.55762e+06	1.11457e+06	1.23126e+06	1.23907e+06	1.52605e+06	1.17566e+06	1.54347e+06	1.29205e+06	1.29587e+06	1.31305e+06
RP_9.31/209.0445	9.31	209.044	171547	199666	222523	153142	177891	177070	224297	157110	204548	187557	189101	179273
RP_9.31/191.0339	9.31	191.034	11199	15075.4	14378.8	12342.9	11239.7	10715.5	15645.4	10244.2	12822.5	11012.6	14011.3	12408.8
RP_9.31/162.0549	9.31	162.055	35752.2	45272.9	55215.2	38713.8	30894.1	30837.7	49121.9	33577.5	48019.4	32325.2	44665	38262.2
RP_9.31/167.0339	9.31	167.034	28129.5	29818.7	34390.8	21846	23009	26826.4	27314.8	24101.1	30554.4	25895.5	30193.9	22994.9
RP_9.31/146.0601	9.31	146.06	640650	762191	680994	1.00748e+06	1.10943e+06	1.03926e+06	600102	617442	694936	586705	645910	592158
RP_9.31/145.0284	9.31	145.028	7999	9813.93	12466.8	8514.97	9667.71	10188.5	11356.3	10162.6	12389.3	8520.87	9622.16	10783.7
RP_9.31/228.0751	9.31	228.075	10562.5	12208.6	11577.3	7999	9106.77	9084.4	10323.7	11147.3	7999	9240.12	11964.9	11125
RP_9.31/134.0601	9.31	134.06	15245.5	20784.1	18915.7	16902	22513.8	18891.4	24137.5	18861.8	22812.6	23126.9	23411.3	25413.3
RP_9.31/182.1176	9.31	182.118	9830.68	7999	7999	10144.7	10232	10498	7999	7999	7999	7999	7999	7999
RP_9.32/197.0809	9.32	197.081	7999	10225.1	7999	14699.3	17068.3	19625.5	10160.1	12236	13152.7	11720.2	15900.7	14951.4
RP_9.32/178.0499	9.32	178.05	28957.2	33781.3	31933.8	44435.3	48726.3	43266.8	52542.9	42924.7	45388.3	54337.6	65658.3	62527.1
RP_9.32/524.1384	9.32	524.138	9159.37	11600.9	10743.1	12883.2	16529.9	12759.4	22757.4	13226.9	13131.2	25432.8	29211.5	31543.6
RP_9.33/271.0745	9.33	271.075	45681	34247.3	29540.1	31705.2	30451.1	29385.7	39392.8	33877.5	37837.2	9486.42	35147.4	27777.1
RP_9.37/151.0787	9.37	151.079	22743.2	24685.1	25990	28635	26419.7	23364.3	20782.1	14356.6	12224.2	20099.6	11218.3	8891.44
RP_9.37/335.1133	9.37	335.113	123499	140026	142116	129695	123556	138826	105783	88044.6	64047.8	55190.5	67477.3	53621.6
RP_9.38/141.0546	9.38	141.055	10920.8	13911.9	13519.9	12305.3	12551.2	15638.3	10788.1	14291.8	9560.73	17156	10932.9	9346.86
RP_9.38/314.182	9.38	314.182	9865.6	11084	10285	10433.8	7999	8751.96	8871.11	9353.95	11888.1	7999	7999	7999
RP_9.38/325.0893	9.38	325.089	75930.5	64794	65481.3	57479.1	49807.9	47128	62119	61878.5	52404.1	57440.3	54400.7	63417.3
RP_9.38/192.0655	9.38	192.065	102845	109394	118236	103550	112881	123865	116572	82212.3	98149.6	81411.1	74635.9	59134.2
RP_9.38/232.058	9.38	232.058	16818.6	18605	14613	18810.4	15509.1	15047.1	17911.7	11174.5	13982.6	16993	12637.1	10938
RP_9.38/210.0761	9.38	210.076	1.25272e+06	1.33084e+06	1.37038e+06	1.27042e+06	1.32715e+06	1.38595e+06	1.32909e+06	976132	1.16277e+06	1.00774e+06	921568	783225
RP_9.38/164.0706	9.38	164.071	419181	426154	435581	402838	435940	458480	442613	316447	383375	311950	304247	256357
RP_9.39/344.0773	9.39	344.077	9939.89	9617.41	10542.6	7999	7999	7999	8355.68	7999	7999	7999	7999	7999
RP_9.41/149.0809	9.41	149.081	8958.06	7999	7999	10474.8	10574	8736.69	11001.4	7999	9531.15	9447.36	7999	8547.97
RP_9.41/147.0441	9.41	147.044	11093.5	15441.9	15964	10472.8	11093.1	15968.2	13554.9	8410.49	9236.39	13692.4	7999	9595.86
RP_9.41/184.0493	9.41	184.049	24121.9	34439.5	32600.3	30393.9	33001.6	35322.1	35990	28271.7	46600.2	26988.7	34129.1	34511.6
RP_9.41/333.1155	9.41	333.115	23161.9	32195.7	27341.1	33751.1	41759.4	42002.4	28278.7	7999	34907.5	24567.4	35703.4	30209.4
RP_9.41/431.1663	9.41	431.166	7999	7999	7999	15773.4	13624.4	15029.5	7999	7999	7999	7999	7999	7999
RP_9.41/328.1601	9.41	328.16	27649	31818.6	27655.8	31887.7	32530.8	29368.1	32578.4	24830.7	31943.7	34104.5	30998.4	26583.6
RP_9.41/425.149	9.41	425.149	54250.1	99240.7	85474.6	86472.1	72844.6	78810.7	71401.4	75635.7	66499.1	43061.3	57234.3	45871.9
RP_9.41/329.0633	9.41	329.063	13349.5	13119.8	14395.4	15222.6	13566.6	11371.2	18107.9	15938.7	14664.2	7999	13098.9	12591.6
RP_9.44/205.053	9.44	205.053	16269.2	16705.7	14758.8	14689.3	12791	11042.9	12896.2	9266.26	7999	7999	9829.25	8450.21
RP_9.44/277.0715	9.44	277.072	11497.9	11206.7	10905.1	11342.2	10749.3	10644	13814.6	9943.34	8740.78	7999	10601.1	7999
RP_9.45/313.0893	9.45	313.089	91752.4	145267	144517	7999	7999	7999	104864	7999	7999	7999	109601	7999
RP_9.45/161.0631	9.45	161.063	48080.9	103697	89343.7	116465	131918	138592	62832.2	110185	86782.1	32823.7	48897.8	58299.5
RP_9.45/132.0842	9.45	132.084	9716.68	21794.6	16991.1	22409.3	28744.9	30627.4	11904.3	20784.9	17308.5	7999	11596.9	12426
RP_9.45/180.0854	9.45	180.085	7999	8298.65	7999	8675.05	10695.7	11410.8	7999	8546.12	7999	7999	7999	7999
RP_9.45/178.0897	9.45	178.09	84042.9	205202	172904	216440	260130	291107	121148	218438	170091	68059.5	100991	121013
RP_9.45/130.0864	9.45	130.086	11089.6	20363.7	15266.4	21073.7	20220.9	25783.1	7999	21915.2	13703.6	7999	12572.5	10435.9
RP_9.46/418.1643	9.46	418.164	11476	17884	9874.18	7999	17271.8	7999	7999	7999	7999	8400.22	14468.1	14550.9
RP_9.46/345.1155	9.46	345.115	27474.8	23059.8	32274.3	13210	19752	17692.9	24397.4	46561.7	24323.1	23824.2	34509.6	15022.8
RP_9.47/103.0757	9.47	103.076	7999	7999	18849.2	25779.9	7999	22104.9	19220.9	12169.2	21433.7	7999	7999	7999
RP_9.47/303.084	9.47	303.084	23275.5	23203.3	21657.4	19289.6	23281.2	24210.3	27615.5	27655	27743.2	20244.4	30976.7	23701.2
RP_9.47/287.11	9.47	287.11	412417	386809	441285	404306	436898	423634	445335	468199	463256	297656	488854	355896
RP_9.47/282.1547	9.47	282.155	12348.1	13383.8	12095.4	15582	15853.6	12559.8	15451	10955.8	13108.9	11254.4	12128.5	7999
RP_9.47/310.186	9.47	310.186	9647.3	15722.6	24649.2	9379.77	18304.3	21884.3	12912.9	14278.1	25280.4	46443.7	16311.9	16643
RP_9.49/441.144	9.49	441.144	13324.4	12862.2	7999	13137.3	15893.7	13334.2	17037.2	21587.1	11188.5	7999	13327.3	9278.1
RP_9.49/145.0495	9.49	145.049	8740.78	11005.1	7999	13627.3	19221.6	14618.8	7999	7999	7999	7999	7999	7999
RP_9.5/125.0235	9.5	125.023	235550	322908	340703	236786	220607	187238	238226	150838	194629	157857	148659	110789
RP_9.5/418.1645	9.5	418.164	14771.1	7999	14704.5	19883.7	15377.2	7999	17374.2	16239.3	17440.8	7999	11033.6	10144.3
RP_9.5/379.0547	9.5	379.055	7999	7999	7999	9899.75	10161.2	10292.8	7999	8068.18	7999	8073.21	7999	7999
RP_9.5/317.0843	9.5	317.084	7999	55670.6	7999	74510.5	7999	7999	49510	7999	44784.5	38931.6	39262.6	37672.5
RP_9.5/143.0339	9.5	143.034	49438.8	81951.4	60693.1	36928.6	37508	35093.2	42023.3	25638.2	7999	24117.8	24504.2	16072.2
RP_9.5/357.9981	9.5	357.998	79139.2	76151.6	65208.4	67288.4	48940.8	36670.4	62956.7	42060.2	43686.8	22305.4	45960.5	28526.7
RP_9.5/389.0391	9.5	389.039	32279.6	38892.2	33109.5	29467.1	24669	20381.5	30611	19797.7	21330.8	20681.6	22648.5	17636.4
RP_9.5/329.0447	9.5	329.045	26393	26938.4	27321.5	18449.6	19533.1	14017.5	18619.1	15195	15234.7	28909	16311.4	12720.5
RP_9.5/181.0258	9.5	181.026	205260	311691	313181	215460	223112	208991	214399	170972	204317	120977	178033	132865
RP_9.5/322.1132	9.5	322.113	697039	834064	754927	694578	580836	461399	623370	370800	418602	446037	386097	272513
RP_9.5/181.5274	9.5	181.527	27106.4	37751.5	41649.6	29520.1	26848.5	26593.2	29087.4	19796.8	30641.5	16363.1	22206.2	16483.2
RP_9.5/192.5339	9.5	192.534	33344.1	41099.9	47444.7	30673.5	26402.7	27393.1	27056.8	22407.6	31501.3	20488.4	25235	21669.7
RP_9.5/327.0685	9.5	327.068	494832	694558	643179	527249	462650	418932	455873	273056	348747	193120	257986	175650
RP_9.5/287.0762	9.5	287.076	18237.8	22283.3	19407.9	18139.3	15002.8	9597.29	13793.3	7999	8735.22	9032.6	9503.31	7999
RP_9.5/305.0867	9.5	305.087	84230.4	100710	95875	83635	67989.2	52228.2	70159.3	45302.7	55084.1	49573.1	49324.4	32265.3
RP_9.5/249.0604	9.5	249.06	26151.5	26986.4	24663.7	7999	7999	7999	7999	27231.8	7999	30944.9	19450.8	17149
RP_9.5/172.0204	9.5	172.02	22109	33837.6	32446.4	23580.4	22150.8	22129.5	23828.9	17950.6	24715.4	7999	19448	14931.6
RP_9.5/324.06	9.5	324.06	7999	18498.5	19850	11832.1	9334.31	8227.85	9621.65	7999	8407.2	7999	7999	7999
RP_9.5/269.0654	9.5	269.065	13374.5	13257.1	13128	10692.2	10330.3	7999	9168.89	7999	7999	7999	7999	7999
RP_9.5/359.0057	9.5	359.006	12048.9	19324.6	16518.2	17302.8	14607.4	12963.1	17497.6	7999	12881.2	9118.62	11000.6	7999
RP_9.5/196.5469	9.5	196.547	7999	7999	8828.34	10304.8	12314.8	16057.1	7999	8943.5	7999	7999	7999	7999
RP_9.51/343.0426	9.51	343.043	26872.2	38128.4	32776.8	30176	25194.5	19614	22747.4	14966.9	17849.3	11708.8	10735.1	7999
RP_9.51/190.0311	9.51	190.031	15868.2	20569.1	15883.9	9008.41	12009.3	12407.3	9027.38	9008.41	10413.3	7999	9603.81	7999
RP_9.51/324.118	9.51	324.118	13043.4	14709.5	15800.5	13238.1	10348.3	8795.72	12762	7999	7999	8948.25	9018.44	7999
RP_9.51/329.0733	9.51	329.073	10132.3	13783	12032.1	9536.77	8518.43	7999	8775.92	7999	7999	7999	7999	7999
RP_9.52/280.1126	9.52	280.113	7999	7999	7999	12625.7	15226.7	21611.7	7999	7999	7999	7999	7999	7999
RP_9.53/313.0892	9.53	313.089	91252.1	7999	7999	99646.7	7999	116466	107777	104716	91696.3	7999	87221	91132.7
RP_9.55/114.0463	9.55	114.046	7999	7999	7999	10111	13557.7	10242.8	7999	7999	7999	7999	7999	7999
RP_9.55/347.1312	9.55	347.131	119078	101657	102015	104333	98318.1	82249.1	94000.9	76938.1	102080	77671.8	98673.3	71747.2
RP_9.55/233.0478	9.55	233.048	62731.7	70252.7	64997.8	55296.3	53273.9	45264.9	54932.6	38918.8	44974.2	26408.5	45059.6	27806.4
RP_9.55/305.0666	9.55	305.067	23873.8	27215.6	27008	21146.4	20029.2	17285.4	21188.1	13778.3	18305.5	7999	12048.4	8761.84
RP_9.56/479.1375	9.56	479.137	16306.1	19585.1	21836.1	27898.7	22905.4	21306.2	18212.2	18872.3	17483.8	11389.7	12345.2	8395.1
RP_9.58/289.2021	9.58	289.202	7999	7999	7999	12838.1	14781.8	11974.2	7999	7999	7999	7999	7999	7999
RP_9.58/204.123	9.58	204.123	7999	7999	7999	9121.93	11061.3	10169.6	7999	9514.61	7999	7999	7999	7999
RP_9.59/168.0656	9.59	168.066	198885	190723	146833	259732	235912	252505	80114.8	62017.4	103647	7999	7999	7999
RP_9.59/151.039	9.59	151.039	14181.8	18172.6	13471.2	18600.6	19461.7	20737.7	7999	7999	12631.7	7999	7999	7999
RP_9.59/186.0761	9.59	186.076	75688.4	68082.7	54810.8	95258.7	94859	87914.5	32129.3	24341.6	35134.3	7999	7999	7999
RP_9.59/204.0867	9.59	204.087	160933	151693	118790	188919	195119	190501	57030.8	55270.3	73179.5	7999	7999	7999
RP_9.59/226.0684	9.59	226.068	63546.8	68987.5	49035.7	86034.2	100114	97456.2	7999	7999	7999	7999	7999	7999
RP_9.59/139.531	9.59	139.531	24473.5	26100.7	25325.9	32360.2	31940.1	39401.8	12839.6	9302.2	17135.1	7999	7999	7999
RP_9.6/260.0441	9.6	260.044	11618.4	10634.4	8815.81	14854.9	14122	13825.8	7999	7999	7999	7999	7999	7999
RP_9.6/508.1488	9.6	508.149	7999	8636.08	7999	9214.98	12136.1	10326.2	7999	7999	7999	7999	7999	7999
RP_9.61/140.0342	9.61	140.034	22431.4	29212.6	31250.3	25919.3	21997.9	20294.1	24124.4	12882.3	20466.2	12876.7	14897.1	12735.7
RP_9.61/112.0396	9.61	112.04	12022.4	15505.4	17631.6	16792.8	14589.7	7999	15007.3	12079.1	10235.8	7999	7999	10235.9
RP_9.62/292.2018	9.62	292.202	13121	29719.6	28805.6	19155.1	18486.5	30788.7	30911.2	56645.2	39417.4	44114.8	46885.5	7999
RP_9.63/263.0959	9.63	263.096	22763	40718	44041.8	34478.6	24641.3	18134	20493.8	22235.7	18337.5	38944.1	16730.9	22974.6
RP_9.64/140.0706	9.64	140.071	96891	104669	68647.4	139600	129637	130043	43011.7	35106.5	45903.2	11284.2	11856	7999
RP_9.64/174.0362	9.64	174.036	8513.8	14631	15043.9	11596.7	20081.2	17010.2	15296.4	16571.3	21640.3	14050.2	15581.7	14367.8
RP_9.64/111.0443	9.64	111.044	33815.6	34736.1	46016.8	28807.7	34052	38241.4	45759.7	30168.4	36491.2	30805.7	37874.1	23690.9
RP_9.64/413.0691	9.64	413.069	14476.6	26331.8	26206.8	26686.7	22171.9	20845.6	13374.1	19120.8	24969.3	13297.5	11851.1	10483.2
RP_9.65/391.0871	9.65	391.087	75648.7	121571	104784	105125	118386	104662	76678.5	90506.6	82141.9	71661.6	63423.4	67132.5
RP_9.66/279.1008	9.66	279.101	14248.3	14691.4	17874.7	12170.9	12938.9	16061	12103.2	20065	22026.5	10227	14920.4	14201.5
RP_9.67/391.1134	9.67	391.113	32099	28349.3	24833.8	23806.1	35914	27930.8	21281	22287.2	24135.7	16814	20670.4	11553.2
RP_9.67/268.0814	9.67	268.081	22777.5	23177.8	24409.7	16102	25585.5	22742.3	15858	16454.1	20633.3	13955.2	16367.1	11710.9
RP_9.67/196.0605	9.67	196.06	27410.2	21174.2	24698.1	15732.8	27211.2	21425.9	14703.3	18831.9	20416.6	16147.7	19380.3	14268.3
RP_9.67/171.0652	9.67	171.065	21660.3	31802.6	34183.6	24481	29749.1	26612.1	24970.9	24230.5	25175.9	20795	24781.7	22515.8
RP_9.67/394.1279	9.67	394.128	10587.6	10840.4	7999	28958.2	30998.4	27226.3	12712.5	11664.9	25362.9	7999	7999	7999
RP_9.69/289.0917	9.69	289.092	30102.2	27956.8	17412.2	32115.6	33300.8	25514.9	28083.6	26784	24878.3	23440.2	27686.1	20323.5
RP_9.69/327.0476	9.69	327.048	105923	95337.7	91322.5	88602.8	92186.8	91843	84804.4	91304.4	94075.3	73662.5	89008.5	79248
RP_9.7/313.0787	9.7	313.079	38830.8	38084.2	36525.8	38916.4	33068.1	35992.4	36288.6	34649.6	37187.1	25269	33452.1	30238.8
RP_9.7/599.1592	9.7	599.159	179705	203608	184624	187320	223589	219611	186966	184384	203189	120728	175858	135619
RP_9.7/311.0736	9.7	311.074	2.12866e+06	2.17947e+06	2.09735e+06	2.09325e+06	2.15634e+06	2.05392e+06	2.07588e+06	1.99767e+06	2.17744e+06	1.53854e+06	2.06982e+06	1.70642e+06
RP_9.7/383.0298	9.7	383.03	13988.4	11289.1	12656	14316.1	13492.9	7999	14667.6	12757.2	13484.1	8188.61	14372.6	10547.8
RP_9.7/173.0284	9.7	173.028	118878	150034	156183	117818	146358	154890	131291	139848	169511	110213	150778	131827
RP_9.7/373.0444	9.7	373.044	24155.8	28250.2	27314.7	23992.3	27372.1	24529.1	26386.9	25519.8	29534.3	28117.8	27966.3	27599.5
RP_9.7/313.0497	9.7	313.05	23504	26142.7	26254.3	24156.4	25113.6	26471.4	28106.5	27028	30835.9	53480.5	25733.7	24961.4
RP_9.7/308.0653	9.7	308.065	13263.1	18818	23740.6	12295.7	20705.1	26916.3	17567.9	19143.9	30625.2	7999	17173.2	17950.7
RP_9.7/173.5301	9.7	173.53	13662.2	19696.7	19939.8	14420.3	18317.7	20069.2	15621	19961.9	22085.8	13948.1	16898.1	18043.6
RP_9.7/184.5364	9.7	184.536	35482.5	46786.5	47386.7	38650.7	41518.7	51903.6	40352.3	43235.2	57025.9	32505.6	35034.2	36261.5
RP_9.7/182.0336	9.7	182.034	28181.6	31474.2	36168.2	30675.8	40169.4	43076.2	32259.7	32574.8	42034.6	21795.4	39761.7	31711.1
RP_9.7/306.1183	9.7	306.118	68914.5	61434.6	47199.4	65836.8	66442	57686.7	65746.3	51918.4	51310.5	55961.1	55909.7	43435.4
RP_9.7/394.2006	9.7	394.201	16249.4	10687.1	11430.2	11001.2	13407.8	13302.2	10732	11004.2	14001.3	11774.1	16055.9	11530.4
RP_9.7/342.0032	9.7	342.003	22349.2	20033.6	17338.5	19254.8	17009.5	16323.9	22193.3	19706.1	20370.5	9788.66	12776	17128.4
RP_9.7/334.1495	9.7	334.149	82677.2	133974	209630	92183.2	150717	187765	95716.5	150971	221405	494957	140149	168902
RP_9.72/292.1026	9.72	292.103	17383.4	15887.5	10684.2	15037.9	16163.2	13686.1	18402.1	15500.1	15425.1	13901.6	17070.1	10660
RP_9.72/235.607	9.72	235.607	7999	7999	7999	11742.4	16180.4	16218.7	7999	7999	7999	7999	7999	7999
RP_9.72/297.058	9.72	297.058	127228	119475	88084.9	103736	113235	104287	135275	140178	126667	84545.8	106662	122799
RP_9.72/242.0658	9.72	242.066	72934.9	64163.5	71548.5	48392.2	72331.2	79016.9	53839	68371.2	70970.4	51539.5	49222.7	43861.6
RP_9.72/180.0867	9.72	180.087	7999	19945.7	14558.1	18094.8	22600.4	19553.4	24764.6	18907.1	19076.7	16737.2	21739.7	11137.6
RP_9.74/138.055	9.74	138.055	202310	197247	191319	148694	138277	149802	178607	172914	228609	199706	226184	176813
RP_9.74/610.175	9.74	610.175	16181.6	14111.3	14468.8	11068.1	10726.1	10689.8	7999	12762.8	15950.9	12385.4	16737.6	13355.5
RP_9.75/322.0896	9.75	322.09	78893.1	59242.1	67509.8	43362.1	38381.7	33417	49718.2	53030.7	61575.4	67549	68277.5	76540
RP_9.75/188.0377	9.75	188.038	13161.3	14374.2	15935.9	11431.8	9400.05	7999	11775.1	7999	10609.7	9051.85	9988.86	8159.54
RP_9.76/127.0391	9.76	127.039	851725	979739	836366	997513	1.20702e+06	7999	909240	941053	847768	7999	789232	670088
RP_9.76/120.0446	9.76	120.045	28660.7	25964.2	21598.4	20755.6	27975.5	30679.4	26283.7	21208	25430	22568.4	25078.3	24790.5
RP_9.77/203.1391	9.77	203.139	13702	23985.7	22552.9	50581	58052.3	49371.7	15694.6	15937	15970.1	7999	8678.68	7999
RP_9.78/308.1339	9.78	308.134	11691.4	98825	27328.9	30671.7	63560.3	73279.6	7999	202317	114388	156391	170672	222369
RP_9.78/236.1315	9.78	236.131	198450	276570	243126	370860	456753	461574	281897	396240	299669	237350	221951	227937
RP_9.78/190.126	9.78	190.126	25022.9	34641.8	29361	43335.4	53919.8	56290.2	33575.7	47975.1	37280.9	27296.8	24719.4	23449.9
RP_9.78/238.1272	9.78	238.127	8356.44	12868.3	10435.8	16267.6	19134.3	18701.5	11220.4	14152.3	11620.7	9680.23	10054.8	7999
RP_9.79/128.0707	9.79	128.071	7999	9732.91	7999	7999	9323.16	15294	22744.8	23227.2	18361	15325.1	21947.4	26304
RP_9.79/489.129	9.79	489.129	7999	20401.8	38033.6	18168.4	49204.2	65042.1	7999	30382.6	41728.6	67286.2	7999	13783.4
RP_9.79/258.1134	9.79	258.113	16772.6	21222.4	17680.4	25598	32366.5	28866.5	20380.8	31290	7999	9230.02	16047.9	15111
RP_9.79/200.0918	9.79	200.092	7999	7999	7999	7999	7999	10573.9	7999	7999	7999	8063.2	11351.9	8027.66
RP_9.79/292.2019	9.79	292.202	32311.1	32640.5	41598.7	35388.1	35219.8	7999	57296.4	41739.6	48623.9	34772.8	25785.6	59182.3
RP_9.79/146.0812	9.79	146.081	7999	22721.7	7999	10460.4	15454.2	19398.5	35704.7	43453.2	24106.7	34279.2	36289.6	48143.1
RP_9.8/330.1159	9.8	330.116	17804.5	74872.6	25128.7	24201	33740.9	53256.6	109426	120002	80422.5	105106	118543	144962
RP_9.8/267.0975	9.8	267.098	7999	7999	7999	8950.71	11756.7	10144.3	7999	7999	7999	7999	7999	7999
RP_9.81/243.0475	9.81	243.048	19378.4	28609.9	28025.8	12859.2	7999	7999	30072.5	28117	44945.4	27345	31173.5	32593.3
RP_9.81/167.118	9.81	167.118	20380.1	29858.3	45475.8	70238	103325	114793	9090.46	26939.8	19154	17065.6	7999	7999
RP_9.82/314.0756	9.82	314.076	43036.6	68508.1	62753.4	91169.4	139063	124985	55891.3	75622	63600.4	44509.8	41723	42180.8
RP_9.82/320.1337	9.82	320.134	45093.8	32501.4	30718.4	25953.6	34812.7	33063	43342.6	36183.9	49079.5	55219	50135.6	36912
RP_9.82/71.0499	9.82	71.0499	16689.2	19754.7	17488.5	17000.3	18423.5	20494.9	17778.9	19752.2	25927	21109.1	17504.1	21766
RP_9.82/378.1758	9.82	378.176	7999	11646.6	10331.4	23054.3	17085.4	24962.5	7999	7999	7999	7999	7999	7999
RP_9.82/176.5353	9.82	176.535	13687.3	21777.9	16672.8	24525.8	25566.5	29661.1	18121.3	21193.8	17076.9	13363.2	16423	16779.3
RP_9.82/167.0281	9.82	167.028	11898.1	16997.9	15014.4	14713.3	25667.5	22623.6	7999	17153.7	15534.4	9727.97	11213.8	13184.9
RP_9.82/333.049	9.82	333.049	39834.8	38969.5	33411.8	51406.6	54773.1	47469	40966	44279.7	30350.5	40321.9	35463.5	33920
RP_9.82/187.5416	9.82	187.542	88388.8	100494	96467.2	113103	144651	109346	100208	114140	88149.3	72596.5	77718	67669.6
RP_9.82/176.0337	9.82	176.034	127789	182194	172769	190674	233118	216753	150270	193497	174550	120399	127043	137886
RP_9.82/284.0976	9.82	284.098	12845.5	14501.7	7999	20105.7	20508.1	15200.6	11129.6	13834.5	8869.83	8797.95	7999	7999
RP_9.82/608.6739	9.82	608.674	7999	7999	7999	12211.2	16901.3	18926.5	7999	7999	7999	7999	7999	7999
RP_9.82/69.0343	9.82	69.0343	12090.5	14298.7	15470.1	22062.9	28800.9	22965.2	11049.7	16004.3	17933.7	9761.61	7999	10145
RP_9.82/291.0549	9.82	291.055	17230.4	25854.8	26627	32494.8	55313.7	46471.8	21643.3	32912.1	21778.4	12093.1	14501.2	11959.9
RP_9.82/633.1616	9.82	633.162	7999	7999	7999	10511.4	13803.8	10107.5	7999	10291.5	7999	7999	7999	7999
RP_9.82/150.0914	9.82	150.091	7999	8138.53	12186.2	18140	29970.8	32928.4	7999	8891.94	7999	7999	7999	7999
RP_9.82/349.0218	9.82	349.022	17174.7	20002.4	13595	27946	25744.8	16249.4	19130.8	17188.4	14087.1	14564.9	15394.2	14356.6
RP_9.82/643.1151	9.82	643.115	7999	7999	7999	10602.5	10850.9	9659.69	7999	7999	7999	7999	7999	7999
RP_9.82/273.0184	9.82	273.018	13239.6	14258.8	12290.8	21497.8	19263.2	19784.2	16409.8	16542.6	15231.2	33175	12073.8	12111.8
RP_9.82/159.0289	9.82	159.029	20816.5	7999	19091.3	34960.9	41786.9	32645.8	23608.8	22391.9	19460.7	18594.8	15760.7	15055
RP_9.82/105.0186	9.82	105.019	79946	92318.5	72146.7	129713	141826	119107	88869.6	90548.6	67053.9	74256	65105.6	55871
RP_9.82/259.081	9.82	259.081	13632.8	16736.2	14920.3	20165.1	27665.5	26006.8	14598	18978.9	10451.9	11450.4	7999	9830.5
RP_9.82/608.1722	9.82	608.172	7999	7999	7999	21136.9	43099	33393.3	7999	7999	7999	7999	7999	7999
RP_9.82/461.1237	9.82	461.124	21742.2	36439	37574.9	60121.1	100858	91410.6	28123.5	46381.9	28806.3	12267.2	7999	21369.4
RP_9.82/99.0445	9.82	99.0445	12807.7	22072.5	20414.9	25573.7	30342.8	31019.2	14817	23261.8	20449.5	18497.3	16312.1	15717.3
RP_9.82/351.0598	9.82	351.06	32056.1	32881.7	27667.4	42975.2	43026.5	43076	35314.6	40897.2	32139.3	34781.3	30493.9	26888.2
RP_9.82/231.0499	9.82	231.05	392438	515487	451480	661356	805921	728433	447722	533354	417375	341393	335365	315974
RP_9.82/249.0604	9.82	249.06	141331	173164	142314	237751	286243	229731	160474	172201	129769	129240	122578	106389
RP_9.82/389.0403	9.82	389.04	59525.4	48244.7	37350.7	73782.5	67924.2	58531.2	56293.4	54208.1	44588.1	28683.8	43288.9	40596.1
RP_9.82/145.0495	9.82	145.049	32146.3	35623.6	43229.5	71433	84122.9	70194.7	51398.7	54299	40152.4	40813	37506.8	33944.9
RP_9.82/266.087	9.82	266.087	27773.2	26129.4	21559.4	39879.3	41517	34185	28536.8	30212	20495.7	23321.5	20014.7	14898.6
RP_9.82/627.1453	9.82	627.145	18560.7	26859.8	25498.9	37582	48995.1	39116.8	23516.3	28014.5	24256.1	17993.7	17114.7	14722.8
RP_9.82/109.0287	9.82	109.029	163134	140296	126516	175839	215652	188128	176649	100970	193462	7999	164398	142713
RP_9.83/366.0244	9.83	366.024	17127.4	13976.7	11870.5	21499.3	19807.9	17051.7	16129.2	14363.3	11987.7	7999	14271.1	11348.3
RP_9.83/642.1096	9.83	642.11	14696.8	13173.4	9741.56	23668.4	22719.3	18458.7	11863.6	11283.8	11203.1	7999	9249.5	8111.33
RP_9.83/213.0394	9.83	213.039	26167.8	34634.1	34403.7	47850	61558.9	57106.5	33140.1	39364.9	29701.1	22833.4	23609	25033.3
RP_9.83/312.1288	9.83	312.129	1.81344e+06	1.77456e+06	1.58291e+06	2.78607e+06	3.14476e+06	2.48685e+06	1.96267e+06	1.92882e+06	1.43634e+06	1.68745e+06	1.41323e+06	1.16948e+06
RP_9.83/277.0917	9.83	277.092	119140	129925	118351	192952	227505	193048	132224	140037	107176	99267.9	92666.1	88972.4
RP_9.83/314.5774	9.83	314.577	7999	18970.1	16157.2	22787.8	32948.5	29749.6	10294	17451.1	15367.2	7999	8892.98	11121.5
RP_9.83/189.0394	9.83	189.039	7999	7999	7999	8252.51	10087.9	9186.11	7999	8125.98	7999	7999	7999	7999
RP_9.83/314.1333	9.83	314.133	34156.6	36653.9	28694.6	55479.2	59788.5	47025.3	38401.3	33766.6	26714.1	31357.9	24128.5	23969.8
RP_9.83/461.6255	9.83	461.625	7999	7999	11028.1	25014.4	38565.3	35780.3	10448	18806.7	12852.4	7999	7999	7999
RP_9.83/461.0932	9.83	461.093	7999	7999	7999	8247.33	14873.9	13279.1	7999	7999	7999	7999	7999	7999
RP_9.83/299.0551	9.83	299.055	11593.2	13874.3	14254.9	21847.4	31465.7	36422.9	15686.3	23667.3	20488.2	12320.1	16591.4	20881.6
RP_9.83/290.087	9.83	290.087	40507.3	57312.9	65878.9	67276.2	103624	87555.6	56963	65935.3	55895.2	45000.1	45344.3	46347.4
RP_9.83/342.9985	9.83	342.998	8853.04	8945.95	8845.74	12361.7	11728.1	11160.5	10334.9	10128.7	8744.17	7999	8493.85	7999
RP_9.83/85.029	9.83	85.029	38410.9	54089.3	42156.2	57865.2	85979.8	66719.4	43691.4	51352.5	35567.6	34446.1	36973.1	27366.2
RP_9.83/319.0889	9.83	319.089	24582.3	31324.3	28595.7	41195.8	52514.6	40300.5	28415.8	28154.8	22307.7	18636.5	20710.4	18593.7
RP_9.83/185.0389	9.83	185.039	141439	182243	166231	196766	263898	242908	156113	201416	176898	118091	134028	148051
RP_9.83/317.0842	9.83	317.084	1.30704e+06	1.69601e+06	1.54889e+06	2.14819e+06	2.51575e+06	2.21234e+06	1.48245e+06	1.65412e+06	1.28381e+06	971412	1.07176e+06	982509
RP_9.83/248.0764	9.83	248.076	8696.97	10458.4	9598.2	16132.7	15333.5	15567.8	11294.3	11799.7	7999	9096.19	7999	7999
RP_9.83/188.0433	9.83	188.043	7999	13081.6	12649.6	14891.3	18071	19661.7	7999	15638.5	7999	10052.7	9047.08	9867.44
RP_9.83/340.1602	9.83	340.16	16506.3	36819.2	47717.1	25600.1	52030.6	63373.8	21749.2	42377.2	39270.2	122631	20423.7	25716.4
RP_9.83/611.1798	9.83	611.18	22672.7	30231.4	25940.8	45500.5	54350.2	48622.5	21710.6	27286.4	7999	7999	7999	9682.2
RP_9.83/479.1037	9.83	479.104	7999	13843.7	13731.6	17544.2	35524.9	29120.4	7999	7999	10239.7	7999	7999	7999
RP_9.83/185.5406	9.83	185.541	17394.8	17902.6	18316.9	18691.2	30890.3	25941.9	18007.8	25744.8	22528.2	12293.5	16217.3	12898
RP_9.83/337.1603	9.83	337.16	22855.4	15990.2	7999	7999	10635.3	9116.34	16388.3	10978.9	14056.7	15783.7	16193.6	11754.3
RP_9.83/196.5469	9.83	196.547	24959.6	26852.5	21832.9	32519.3	42652.5	39077.7	21076	30507.5	27336.4	12012.5	19101.2	15825.5
RP_9.83/221.092	9.83	221.092	29128.3	34845.6	34714.3	30632.4	36651.3	33982.1	30051.5	34034.7	39074.7	25318.3	29716.4	27907.1
RP_9.83/87.0082	9.83	87.0082	7999	7999	8263.91	12983.1	13957.5	14628.2	7999	10873.4	7999	7999	7999	7999
RP_9.83/333.0582	9.83	333.058	58509.7	70071.3	62011.3	85090	102319	88385	63755.9	65638.8	50086.4	40761.9	39735.4	36003.8
RP_9.84/427.5976	9.84	427.598	7999	14737.7	7999	12734.6	14934.2	15392.5	7999	9877.16	7999	7999	7999	7999
RP_9.84/342.1159	9.84	342.116	875309	702585	497192	407147	636796	552807	963253	762488	1.0026e+06	815004	1.0677e+06	809200
RP_9.84/344.121	9.84	344.121	22314.6	15109.2	13888.7	7999	11690.7	11475	19053.7	14258	19955.4	14950.1	19274.5	7999
RP_9.84/158.0812	9.84	158.081	170575	250851	180411	88459.1	103284	77412.8	177867	129545	154272	165224	169585	222029
RP_9.84/358.0897	9.84	358.09	55258.2	43823.9	34869.8	30484.5	36449.5	26358.8	52059.6	45110.5	63508.9	43523.8	69546.4	48334.9
RP_9.84/112.076	9.84	112.076	26253.3	11764.6	11805.6	16277.5	14806.5	31878.7	13913.4	31109.4	30477.1	17282.1	40562.3	17044.3
RP_9.85/365.1919	9.85	365.192	39148	56066.4	72521.4	20991.6	36256.8	58127	36171.7	67490.5	125239	353377	68240.8	107912
RP_9.85/280.5497	9.85	280.55	26280.3	52683.1	58969.7	33471	48422.4	49222.9	34631.8	37435.2	38662.1	24044	24555.3	21902.7
RP_9.85/560.093	9.85	560.093	15207.4	20890.1	21473.1	12598.1	15108.7	16394.5	14055.5	10497.6	13374	9121.57	7999	7999
RP_9.85/330.1521	9.85	330.152	9239.3	9293.64	7999	24753.5	29079.1	27107.8	7999	7999	7999	7999	7999	7999
RP_9.85/97.0289	9.85	97.0289	60929.2	57029.2	72855.6	37776.9	59569.6	70477.2	58826.1	62056.9	59406.4	57773.1	42794	7999
RP_9.86/125.0235	9.86	125.023	643845	938798	1.01362e+06	654937	665154	654099	620102	503220	605209	566010	509174	396568
RP_9.86/334.1858	9.86	334.186	12715.7	28344.6	25592	7999	40461.7	7999	8201.14	7999	7999	7999	7999	7999
RP_9.86/228.0502	9.86	228.05	238697	301809	326195	228026	194735	198620	195707	161506	166651	165209	146727	122402
RP_9.86/210.0397	9.86	210.04	45759.2	59684.5	62422.3	40271.7	40635.8	39152.3	36131.2	24050.4	36065.8	31332.2	31688.3	19506.4
RP_9.86/182.0449	9.86	182.045	38958.4	60764.3	57435.6	31336.6	44046.8	34656.4	32513.9	31874.4	36561.6	32431.6	31160	23666.6
RP_9.86/229.0544	9.86	229.054	15352.1	29997.6	24917.6	15350.1	11437.3	13460.6	12732.5	15221.2	14202.9	7999	7999	7999
RP_9.87/157.0835	9.87	157.083	29269.2	7999	39709.8	87263.8	31139.9	19354.5	63593.2	11799.1	29922.6	29976.4	106974	35410.6
RP_9.87/240.0502	9.87	240.05	1.29742e+06	1.96866e+06	1.62802e+06	1.28132e+06	1.36395e+06	1.68284e+06	1.37268e+06	1.39193e+06	1.55491e+06	1.33009e+06	1.42241e+06	1.37479e+06
RP_9.87/250.0321	9.87	250.032	135287	207685	213641	129962	111646	118270	109739	104818	126357	100911	99858	89372.9
RP_9.87/242.0546	9.87	242.055	10916.2	20011.5	17564.1	11884.4	12318.6	17399.6	15608.6	14064	16114.7	14231.1	14384.3	14116.7
RP_9.87/150.0312	9.87	150.031	48193.1	65177.4	73445.7	31353.8	38659.9	49535.3	37187.2	39399.3	48517	34070.7	32751.5	19706.9
RP_9.88/157.0496	9.88	157.05	83027.3	94404.4	117933	85195.6	73104.7	77002.5	65352.6	45725.3	76849.3	81603.2	47528.1	37084.4
RP_9.88/319.1023	9.88	319.102	44262	55686.2	69403.2	46267.6	40545.2	42461.3	36344.8	26900.1	41112.3	51156.1	29328	22135.9
RP_9.89/447.1973	9.89	447.197	7999	7999	7999	25116.7	22492.4	19087.1	7999	7999	7999	7999	7999	7999
RP_9.89/341.0843	9.89	341.084	168625	213317	256859	184096	159691	162778	137168	120307	149886	120421	124959	91536.7
RP_9.89/227.1026	9.89	227.103	20943.8	27396.4	22821.3	23933.8	22992.5	27875.9	26696.2	20457.7	27377	24115.4	25839.1	13762.8
RP_9.89/317.1206	9.89	317.121	89394.3	91640.4	73417.8	112766	149881	135995	128746	174203	133388	71091.4	117153	123109
RP_9.91/289.1256	9.91	289.126	27431.5	7999	7999	7999	7999	7999	10034.3	7999	16743.8	15560.3	27063.8	30786.3
RP_9.91/197.0445	9.91	197.044	38545.1	47188.3	47744.1	33944.9	37562.3	39974.4	51153.8	50851.4	51636.7	42477.1	43449.3	39764.1
RP_9.91/365.1816	9.91	365.182	19040.2	7999	7999	48772.4	54979.1	43714.1	29043.3	22607.5	7999	7999	25923	21429.2
RP_9.91/243.1829	9.91	243.183	13928.5	13909.5	41655.4	13051.6	7999	7999	22548.3	7999	7999	31939.7	12103.1	11882.5
RP_9.92/308.074	9.92	308.074	25956.1	24476	18895.7	22111.5	23547.8	17853.4	27352.9	19862.1	17464.1	10921	18837.9	16137.9
RP_9.94/363.1083	9.94	363.108	26690.7	31602.3	29051.1	35019.8	36179.8	35630.2	38019.4	29544.7	31374	19370.5	29411.7	32682.7
RP_9.95/392.0953	9.95	392.095	50415.3	46385.6	49282.5	46800.4	40314.9	37816.8	36588.3	30866	36155.9	24482.7	26193.1	24551.2
RP_9.96/100.1125	9.96	100.112	11070.5	10265.2	24068.9	12279.3	25922.5	25873.6	9467.51	19482.8	18468.6	7999	8984.43	8039.48
RP_9.96/333.1156	9.96	333.116	20822	47460.9	32546.3	30200.5	32948.2	32435.1	49406.8	52525.3	48650.9	26841.6	39208.6	43375.9
RP_9.96/146.1176	9.96	146.118	38260	53408	50757.5	73334.4	83822.7	78575.1	37859.7	58547.1	55259.4	23825.1	33154.6	29586.5
RP_9.97/242.0998	9.97	242.1	119282	116741	99948.5	116361	120494	106397	119130	87279.3	99347.1	68635.7	106906	68667.3
RP_9.98/202.1074	9.98	202.107	17725.6	18703.8	19111.7	15918.6	20388.4	17952.9	18025.9	16496	18309.9	16851.7	18643.4	14100
RP_9.98/159.0547	9.98	159.055	9781.33	9835.36	12735.4	9236.65	9928.31	11966	10558.8	10122.8	11650	9000.95	12424.9	10035.1
RP_9.98/220.1179	9.98	220.118	374540	419204	403163	354295	463031	435768	453333	409628	457961	463318	449171	354151
RP_9.98/147.5467	9.98	147.547	7999	10399.4	9513.87	8154.1	10448.3	10703.4	9548.74	10294.4	10268.4	8005.6	10455.3	8262.58
RP_9.98/385.1163	9.98	385.116	10723.9	12187	12985	17369.2	19843.5	21006.7	17668.6	11103.7	15809	17682.6	16567.2	11153.3
RP_9.99/180.063	9.99	180.063	33094.9	18043.2	18913.2	21306.8	25926.6	26411.2	26088.4	21646.1	30610	7999	29417.1	7999
RP_10/445.1318	10	445.132	11755.8	12112	13438	14361	11730.2	12676.8	7999	8871.57	7999	7999	8161.98	7999
RP_10.01/474.1408	10.01	474.141	14537.7	15635.2	16509.5	11880.9	14327.4	15002.6	12144.1	10718.7	13607.5	11156.8	10170.8	7999
RP_10.01/452.1587	10.01	452.159	144963	150118	145189	119359	135649	134940	108047	100822	97568.2	96581.3	96414.8	72430.3
RP_10.01/315.105	10.01	315.105	10826.4	11428.6	13755.7	9286.22	14393.6	22195.6	7999	39772.5	8019.36	7999	7999	21358.2
RP_10.06/204.5835	10.06	204.583	22386.7	30228.6	27055.9	30532.2	45908.4	39096.9	34222.8	33623	36926	16096.6	20898.7	36035.3
RP_10.06/407.1562	10.06	407.156	210349	227997	153650	268155	301803	235630	261044	209019	201032	101805	153928	189074
RP_10.06/204.0818	10.06	204.082	123022	174559	142026	171914	228971	220902	164989	177420	201982	107096	115566	165874
RP_10.08/201.1598	10.08	201.16	14079.3	12301.6	12888.5	19024.5	16124.7	10024.8	11915.1	12331.3	13084.5	11662.4	12456.5	8372.08
RP_10.08/287.1204	10.08	287.12	7999	12281.5	15380.6	26137.4	22488.3	38801.7	7999	7999	7999	7999	7999	7999
RP_10.09/259.0423	10.09	259.042	7999	7999	19306.4	7999	7999	7999	7999	31562.7	12930.6	50122.7	10667.5	15512.4
RP_10.1/165.0547	10.1	165.055	7999	8299.78	7999	10385.5	12443.2	9089.09	7999	7999	7999	7999	7999	7999
RP_10.1/511.1427	10.1	511.143	12408.1	11503.2	10877.2	11545	21015.9	13669.7	12194.3	11212.5	10679.1	7999	9824.48	7999
RP_10.1/209.0843	10.1	209.084	7999	9299.63	8985.67	8273.51	7999	11033.1	8788.99	10112.2	9020.94	7999	9173.1	7999
RP_10.11/147.0441	10.11	147.044	12970.1	15832.6	11595.6	12759.5	20353.1	7999	13181.2	10243.1	7999	7999	8669.6	7999
RP_10.11/312.0478	10.11	312.048	17830.8	20217.5	22038.2	13590.5	11242.4	14177.1	12462.5	9302.79	11275.3	10554.2	13058.9	8317.36
RP_10.11/296.074	10.11	296.074	353022	466447	481416	359428	318105	319428	300317	201954	286893	222350	270151	180356
RP_10.11/274.0919	10.11	274.092	11297.8	16097.9	15669.5	10718.7	10097	10138.9	10866.8	7999	7999	8995.5	7999	7999
RP_10.12/112.0396	10.12	112.04	64153.7	82379.1	88212.9	68046.6	55459.1	55179.9	47832.1	36099	49778.9	47516.2	38843.4	29566.4
RP_10.12/354.0788	10.12	354.079	23085.5	31866.7	29599.6	32381.8	35194.3	40050.9	23233.9	22580	32550.5	24004.6	24529.4	22569.9
RP_10.12/327.0036	10.12	327.004	10246.6	12382.2	11090	9131.32	7999	7999	7999	7999	7999	7999	7999	7999
RP_10.14/437.0991	10.14	437.099	10502.9	16724.5	17472.6	16808.4	19588.9	21544.8	19889.3	16005.4	26198.3	23403.4	24952.5	19930.4
RP_10.14/253.0641	10.14	253.064	14044.7	20841.5	23861.7	18531.4	23170.7	25436.2	20329.4	17463.1	26107.7	24807.1	29275	22571.9
RP_10.14/415.117	10.14	415.117	17927.7	30910.1	32697.9	26701.8	33892.3	39021.1	26038.3	23711.7	39774.2	34463.2	39018	29929.6
RP_10.15/196.0969	10.15	196.097	11997.1	13950.1	12085.6	14680.3	13920.6	14367.7	11638.6	13034.1	13440.5	9560.53	8702.48	7999
RP_10.16/247.1288	10.16	247.129	9823.4	10173.4	9078.27	10973.4	13550.3	14508.2	10613.6	11996.8	9633.31	7999	9450.57	7999
RP_10.17/384.1149	10.17	384.115	43189.1	47010.8	43937.2	41753.6	61302.9	68101.5	46147.2	57803.5	62407.8	35701.1	47942.6	53039.7
RP_10.17/245.0994	10.17	245.099	15130.8	23837.8	12544.9	9894.54	19132.7	18919.2	16686.2	25353.4	10406.8	9771.88	11377.7	8282.61
RP_10.18/429.1328	10.18	429.133	16776.2	32883.2	28700.9	23905.7	29263.6	32660.3	21691.9	26333	25245.5	21403.7	33665	25881.1
RP_10.19/283.0787	10.19	283.079	816446	781587	659340	572905	546713	485537	458172	398782	534557	421148	541331	369229
RP_10.19/278.1234	10.19	278.123	112545	102446	88276	82481.3	69448.2	60188.7	56537.7	47448.2	64594	72728.9	75804.8	42015.7
RP_10.19/345.0492	10.19	345.049	32158.2	35690.2	29675.2	25031.6	23858.2	21918.4	18055.8	16922	21999.8	25352.7	26286.3	17952.8
RP_10.19/81.0341	10.19	81.0341	172792	172591	163062	120649	134219	105164	92718.4	82249	137766	122498	128268	84905.1
RP_10.19/140.0682	10.19	140.068	7999	107752	156005	111874	66355.8	77093.4	7999	7999	7999	7999	121294	7999
RP_10.19/158.9965	10.19	158.996	19426.7	27776	27137.4	18168.2	20425.3	17477.5	11880.8	13916.4	18953.5	14498.2	16898.6	12592.5
RP_10.19/299.0527	10.19	299.053	58519.6	55532.1	48551.8	37611	34222.2	33786.1	31499.5	31228.6	40221.4	30748.4	42501.9	29582.7
RP_10.19/285.0834	10.19	285.083	10609.5	12056.3	9565.6	7999	8367.12	7999	7999	7999	7999	7999	8691.47	7999
RP_10.19/330.0819	10.19	330.082	35391.6	17468.2	56543.6	48660.6	58924	59565.4	43111.6	43364.7	30923.3	41908.3	38539.9	34777.9
RP_10.19/543.1692	10.19	543.169	18090.4	16995.5	13847.7	11692.4	11491.4	9468.14	9083.67	7999	7999	7999	12780.9	7999
RP_10.19/180.0867	10.19	180.087	7999	16097.3	13302.4	16744	11250	9193.64	13155	11222.1	11859.7	12496.8	14469.8	9952.26
RP_10.2/289.1256	10.2	289.126	100659	72132.4	50199.6	41453.8	59646.9	63287	74936.5	57710	86361.7	66449	81555	61833.5
RP_10.2/326.0848	10.2	326.085	9404.99	14473.8	15925.6	9526.23	7999	10047.4	8972.38	7999	7999	7999	7999	7999
RP_10.21/439.2189	10.21	439.219	7999	7999	7999	11938.5	21668.3	14964.8	14107.4	18214.4	16073.4	7999	11614.4	15114.8
RP_10.22/259.0424	10.22	259.042	19422.3	20242.8	30288.4	42284.8	34266.2	78708.3	20553.7	16754.9	20721.1	73257.3	7999	27573.2
RP_10.22/411.2125	10.22	411.212	7999	7999	7999	11530.9	15586.3	14807.8	7999	7999	7999	7999	7999	7999
RP_10.24/524.1437	10.24	524.144	9758.18	10697.3	12675.1	9495.01	11189	12813.1	9755.95	10954.2	9783.88	7999	12314.7	7999
RP_10.25/279.1338	10.25	279.134	13476.4	11688.7	12845.4	13136.6	14476.5	12379.3	11419.4	12332.1	16227.1	8966.1	10186.9	8313.41
RP_10.25/303.1057	10.25	303.106	7999	13137.9	12346.9	9704.3	7999	11415	9523.47	14183.7	9682.45	7999	10511.9	7999
RP_10.25/243.0474	10.25	243.047	35277.9	24752.3	36723	21885.9	16861.2	20423.6	56702.2	88789	92170.2	18338.4	8971.14	53729
RP_10.25/273.0943	10.25	273.094	34143.9	42629.4	40350.8	31779.4	24889.5	25537.2	38564.3	46325.7	50699.3	32529.3	47547.9	31591.2
RP_10.25/157.0836	10.25	157.084	190138	199032	236750	506894	215472	146642	389263	117027	179110	185097	506743	200035
RP_10.26/403.1976	10.26	403.198	17385.9	15938.9	11178.9	11991.3	10692.7	9093.33	12197.7	7999	7999	7999	8265.15	7999
RP_10.26/117.0548	10.26	117.055	22214.5	23963.2	21363.1	19215.4	19962.6	21297	43373.5	7999	68033.4	26281	13410.3	37199
RP_10.26/152.1281	10.26	152.128	9461.39	9058.32	9454.58	30162.9	9172.74	7999	21252.2	7999	7999	11739.3	26855.3	7999
RP_10.26/343.0998	10.26	343.1	10648.5	13642.5	13659.9	7999	7999	7999	7999	7999	10859.7	7999	9206.04	7999
RP_10.27/171.0652	10.27	171.065	9525.55	16514.8	15310.8	14745.3	14192.4	14048.1	11429.6	12850.8	11896	12099.3	13013	10472.4
RP_10.28/355.0999	10.28	355.1	52378.9	73846.3	63173.4	62250.4	52865.3	49272.6	55876.7	54370.3	47428	37652.2	58321.5	47718.5
RP_10.28/219.0471	10.28	219.047	7999	10621.3	7999	7999	8493.82	7999	14214.9	9716.53	13048.5	7999	17765.9	13508.6
RP_10.28/301.1256	10.28	301.126	34182.2	35489	33988.9	7999	7999	41029	7999	27600	39388.8	23365.3	7999	7999
RP_10.28/160.0393	10.28	160.039	10427	16498.3	16316.3	14806.7	15687.5	15177.6	20083.9	22875.3	18266.4	18009.8	23924.7	21618.7
RP_10.28/134.0601	10.28	134.06	21458.4	25833.2	30441.6	24062.9	32235.6	7999	30978.4	38065.3	29261.1	35072.6	44182.8	39391
RP_10.28/178.0499	10.28	178.05	80227.8	103946	108939	89469	118438	116282	121626	148795	115797	138605	165727	147505
RP_10.28/357.129	10.28	357.129	7999	9805.61	8178.33	8696.13	10012.4	7999	14359	12442.5	7999	14551.5	17934.6	10396.2
RP_10.29/254.0869	10.29	254.087	7999	7999	7999	10023.2	10473.8	20020.6	7999	7999	7999	7999	7999	7999
RP_10.29/344.1023	10.29	344.102	9050.44	11372.4	10264.2	10634.6	11788.5	11273.5	7999	8862.48	9101.06	7999	9571.6	7999
RP_10.29/457.1319	10.29	457.132	38018.6	31054.7	31232.5	36779.3	42008.1	34569.7	27060.2	44676.4	32671.5	16785.2	26516	22900.8
RP_10.29/99.0445	10.29	99.0445	16413.4	7999	20498	17858	17936.8	23714.4	7999	7999	7999	10108.9	17845.5	7999
RP_10.3/361.1106	10.3	361.111	7999	11588.8	8877.51	21931.4	26008.5	23212.1	11138.5	13368.5	8324.58	7999	9437.36	7999
RP_10.32/251.1025	10.32	251.102	7999	14320.8	17694.1	12689.6	16417	18686.9	14529.5	16271	19994.1	33850.3	10705.5	12181.2
RP_10.33/393.1044	10.33	393.104	44755.2	60746.1	65032.6	66060	67645.7	69914.2	38167.6	46691.1	42186.4	38199.4	35349.1	25300
RP_10.33/225.0754	10.33	225.075	14203.5	11204.9	19667.2	13757.9	21363.4	7999	15715.2	10460.3	11057.5	7999	7999	7999
RP_10.33/394.0955	10.33	394.096	9172.45	14285.1	12551.7	13265.5	13794.7	14454.7	7999	7999	8918.63	7999	7999	7999
RP_10.34/485.3589	10.34	485.359	18573.8	30896.6	54118.6	20746	13482.5	11540.5	28614.9	10506.3	15095.8	84742.6	27684.3	18478.3
RP_10.34/243.1828	10.34	243.183	82689.7	144258	232788	98837.7	63425.7	48631.8	142817	53133.8	60910.3	258018	124453	90078.2
RP_10.34/243.6845	10.34	243.685	23264.4	35090.5	66981.9	27308	21049.1	11367	40656.6	12372.2	15146	68382.1	34122.9	28000.2
RP_10.34/504.061	10.34	504.061	7999	7999	7999	9625.71	9997.86	9767.82	7999	7999	7999	15348	7999	7999
RP_10.35/123.1044	10.35	123.104	7999	7999	7999	8562.8	10160.1	8450.27	7999	7999	7999	7999	7999	7999
RP_10.35/171.1076	10.35	171.108	21339.2	24036.6	27296.4	35454.8	41112.7	38756.7	27292.3	24446.7	25530.9	17717.7	25657.7	22374.5
RP_10.35/534.0224	10.35	534.022	11772.8	12161.7	11380.4	17016.5	14874.9	12730	13737.9	12412.3	10343.1	7999	13088.5	11776
RP_10.35/156.0842	10.35	156.084	35592.1	34643.9	38140.5	50273.4	57973.1	54466.2	41914.6	39228.2	38025.7	24907.6	36051.7	34075
RP_10.35/402.1409	10.35	402.141	23990.8	31265.5	29035.9	42889.6	46193.9	44049.3	28477.3	29318.2	27970	20191.4	30162.2	22824.7
RP_10.35/497.1296	10.35	497.13	11139.6	13232.1	11775.4	19346.8	18263.2	14971.2	14614.6	12877.1	11031.8	10154.3	11231	9544.05
RP_10.35/238.0927	10.35	238.093	407704	500220	496190	660524	736544	729633	508553	481958	476434	344474	456799	407685
RP_10.35/124.1122	10.35	124.112	14220.7	14558.5	17607	24011.8	25297.9	18955.6	16355.7	18797.7	17446.6	16161.2	15964.9	12916.5
RP_10.35/480.1029	10.35	480.103	22841.6	24596	23620.2	36081.8	36509.5	31207.7	25422.9	24860.7	23025.9	17275.7	23841	20168.7
RP_10.35/170.0998	10.35	170.1	43589.9	55770.6	52011.6	70640.8	82494.2	80154.8	54740.3	45715.3	48807.8	34872.9	50730.9	41783.4
RP_10.35/422.1278	10.35	422.128	83462.8	96777.9	101697	130110	144633	128408	100679	98403.5	97364.3	69532.9	103148	85185.1
RP_10.35/220.0824	10.35	220.082	23679	30487.8	29486	40031.8	37808.3	35129	28723.1	28354.1	26857.1	19049.8	25945.5	25658.3
RP_10.35/240.0887	10.35	240.089	30024.6	38169.2	38803.6	51837.4	59555.1	57651.7	40602.6	38876.1	37044.5	30955.4	38034.5	32876.6
RP_10.35/400.1459	10.35	400.146	337567	409364	385822	548852	612911	591988	412841	403733	384178	282685	400475	330604
RP_10.35/367.1244	10.35	367.124	13822.4	14909.2	15224.4	21880.6	22728.3	21149.5	15585.6	15327.7	12945.8	13845.9	17880.2	14660.7
RP_10.35/502.0854	10.35	502.085	43841.1	55213.3	51293	65848.8	73025.3	69780.1	50641.5	50874.8	50280.1	32736	52173.6	46111.4
RP_10.35/453.0574	10.35	453.057	37529.5	35964.6	28802.1	49234.6	39079.9	36141.7	35602.5	31808.7	28612	17168	35609.1	27956.4
RP_10.35/122.0966	10.35	122.097	32515.3	39339.5	36030.2	55568.8	59823.3	50557.8	42318.1	37870.9	33250.4	31593.9	39952.8	33852.2
RP_10.35/518.0501	10.35	518.05	77963.3	98071.9	100346	112391	124743	127934	91715.4	97749.9	103393	64378.9	96803.6	92492.6
RP_10.35/520.0452	10.35	520.045	8948.71	12786	12385	12807.6	15545.7	17025.5	10203.7	11313.3	9112.63	9567.56	12382.4	11396.9
RP_10.35/524.0671	10.35	524.067	39583.7	40003.6	37067.3	47681.1	42141.2	40354.2	39641.5	40338.9	36573	25117	44541.2	38805.5
RP_10.35/210.0923	10.35	210.092	72423.7	83412.5	68846.7	99097.2	93989.9	83940.5	83754	76089.3	68891.6	77832	76646.2	66123.4
RP_10.36/110.0967	10.36	110.097	7999	9037.96	9468.45	11985.5	11541.2	12875.7	7999	8234.63	7999	7999	8182.78	7999
RP_10.36/144.0114	10.36	144.011	15674.8	19846.9	13245.7	16375	17245.6	13396.4	22602.1	15845.1	13801	8377.81	12273.3	9113.47
RP_10.36/188.1104	10.36	188.11	102265	89436.5	86471.5	183962	128013	125890	85473.8	104617	77356.6	73504.2	84020.5	76289.5
RP_10.36/314.0668	10.36	314.067	7999	8755.15	7999	16499.3	10915.3	8968.59	7999	7999	7999	7999	7999	7999
RP_10.37/417.1516	10.37	417.152	19990.3	22838.2	17066.3	17621.9	20771.2	15511	19415.5	11037.2	15473.1	10715.1	19033.6	10790.9
RP_10.37/209.0795	10.37	209.079	9002.1	18014.3	11914.1	11371.1	14272.8	14515	11073.9	7999	13768.8	9513.34	11730	8631.29
RP_10.38/211.0961	10.38	211.096	9607.23	11113.3	11386.2	7999	7999	12503.6	7999	12713.5	13934.3	11344	7999	7999
RP_10.39/417.1331	10.39	417.133	9119.81	12722.6	12046.9	7999	7999	7999	7999	7999	7999	7999	7999	7999
RP_10.39/303.1413	10.39	303.141	24606.2	15376.5	12427.1	11185	8853.81	7999	16666.3	7999	15782.2	12096.4	15931.4	8699.16
RP_10.39/169.0496	10.39	169.05	25600.8	24915.8	22828.4	21237.9	22722.8	28359.7	25466.2	27787.4	26763.7	22484.7	21870	13586.3
RP_10.4/348.1288	10.4	348.129	14064.7	14544.3	13814	11988.4	13905.5	13008.7	14436.8	11841.7	13794.4	13685.6	11687.5	7999
RP_10.4/353.0842	10.4	353.084	41766.5	42999.8	36194	33449.2	35100.1	34229.2	38315.3	38202.5	39071.4	28162.6	39943	23564
RP_10.4/349.1292	10.4	349.129	16932.1	22259.1	23441.8	18583	17601.3	16915.1	21112.8	13810.9	18489.7	10235.8	14416.5	12418.2
RP_10.41/362.0843	10.41	362.084	24706.8	16646.8	20544.1	7999	13411.7	14997.6	44983.7	7999	32199.8	7999	7999	7999
RP_10.43/383.0583	10.43	383.058	7999	8994.72	10267.2	12297.5	8457.1	8781.49	7999	7999	7999	7999	7999	7999
RP_10.44/128.1435	10.44	128.143	8887.72	8836.14	7999	14713.1	17670.1	20238	13356.1	14632.9	12339.5	8359.19	11607.8	12270
RP_10.44/361.0764	10.44	361.076	20274.4	22414	25325.2	24073	20661.8	17868.5	11348.9	10626.8	12582.9	9811.15	10887.7	7999
RP_10.44/362.0846	10.44	362.085	14358.6	24508.3	13442	12191.4	20682.5	22621.9	7999	41088.2	7999	46183.1	50589.2	7999
RP_10.45/174.1312	10.45	174.131	7999	7999	7999	10136	13278.6	12857.2	8166.87	9529.37	7999	7999	7999	7999
RP_10.45/175.1152	10.45	175.115	7999	7999	7999	11819.8	15248.3	15359	8354.97	10946.5	8853.99	7999	8880.12	10239.2
RP_10.45/193.1411	10.45	193.141	7999	7999	7999	9408.88	11431.2	12810.3	8761.85	8925.66	7999	7999	7999	7999
RP_10.45/192.1417	10.45	192.142	1.0716e+06	1.14856e+06	831749	1.68589e+06	2.3894e+06	2.3089e+06	1.53681e+06	1.70913e+06	1.36895e+06	1.04013e+06	1.31533e+06	1.42334e+06
RP_10.45/194.1375	10.45	194.137	40037.2	46877.6	30812.3	73088.2	102926	105688	60089.4	73269.1	59647.4	44611.2	55463.4	55759.6
RP_10.45/214.1236	10.45	214.124	29556.7	32047.4	27095.6	31017.7	48251.9	50296.1	35871.6	50084.5	42679	32476.7	38515.7	53546.6
RP_10.46/341.1343	10.46	341.134	17272	18899.5	18405.5	17788.8	17375.9	19609.6	19226.6	19478.1	21635.3	15652.1	20494.8	14167.5
RP_10.46/195.0652	10.46	195.065	7999	7999	7999	8025.14	9196.77	10035.4	7999	9057.68	9435.95	7999	7999	7999
RP_10.47/177.0547	10.47	177.055	8963.51	12336.5	11967.2	16944.2	21651.5	18474.8	15353.6	14698.9	17366.6	10300.6	11010.1	11407.3
RP_10.47/332.1338	10.47	332.134	43933.2	33888.9	33825.4	39959.4	44809.7	48094.6	36091.8	33250.8	43715	44649.1	37025.5	33698.8
RP_10.47/236.1392	10.47	236.139	41704.6	32699.1	37978.9	57115	7999	55226.8	27239.3	30596.7	26076	7999	7999	25111.2
RP_10.48/135.1016	10.48	135.102	43760.6	39559.9	52591.9	56122	35111.9	39229	45881.4	49638.9	35753.6	7999	7999	13734.6
RP_10.48/400.2136	10.48	400.214	7999	7999	7999	7999	12426.4	9276.32	9055.13	8291.97	9488.35	7999	7999	12480.2
RP_10.49/337.0892	10.49	337.089	7999	22359.3	7999	7999	30270.1	30473.8	24034.5	23249.8	28689.9	7999	7999	21802.6
RP_10.49/131.0685	10.49	131.069	22549.4	26236.1	30238.7	7999	24073.5	27233.4	24815.1	7999	23377.9	21359.8	28039.7	20240.5
RP_10.5/168.0544	10.5	168.054	12222.9	15880	24824.3	23922.3	19009.2	21429	19297.5	13992	16970.9	13982.8	16514.7	12454.4
RP_10.5/319.1363	10.5	319.136	560393	532872	695278	794081	549239	530873	659940	427282	492593	418494	529568	399018
RP_10.5/335.1101	10.5	335.11	24926.7	22022.6	28511.3	29251	20582.2	20521	26262.5	17420.5	17684.8	16943.7	22536.1	16640.5
RP_10.5/314.1807	10.5	314.181	64442.2	56802.8	74995.9	91199.3	59264.8	56481.4	64655.4	35780.9	45620.4	38073	52783.8	28852.6
RP_10.5/321.1418	10.5	321.142	7999	8100.04	12106.7	15516	10682.3	7999	10137.3	8155.48	9143.17	8265.61	12161.7	7999
RP_10.51/342.2121	10.51	342.212	23653.8	34367.5	66461.3	34420.3	37204.4	50671.9	29899.6	32298.6	50315.3	130968	32441.9	32643.1
RP_10.51/302.1961	10.51	302.196	14680.8	15440.9	22985.5	7999	16637.1	12939.5	18618.2	15278.6	16121.2	38563.9	15287.9	15040.5
RP_10.53/289.1392	10.53	289.139	8183.36	12736.7	12085.6	8312.03	9286.86	8476.26	8473.91	8105.18	9370.58	7999	7999	7999
RP_10.53/439.2187	10.53	439.219	64675.5	118597	96222.8	158344	228509	198409	159273	249132	173969	96315.7	135576	224315
RP_10.54/228.0501	10.54	228.05	23346.1	7999	7999	7999	19255.8	7999	19317.1	18697.6	7999	16551.2	15824.5	14601.1
RP_10.54/352.1602	10.54	352.16	8121.27	7999	7999	8715.2	9353.65	10873.5	7999	7999	7999	11613.7	7999	7999
RP_10.55/328.0659	10.55	328.066	13179.7	8411.1	8887.81	7999	7999	9145.31	7999	7999	7999	7999	7999	7999
RP_10.55/325.0891	10.55	325.089	7999	7999	7999	15075.7	20628.9	15733.8	19895.5	20425.8	15729.4	7999	7999	15554.4
RP_10.55/268.067	10.55	268.067	20312.9	19236.4	18808.6	11827	14268.4	14931.8	12029.5	13539.9	22606.8	25884.4	18733.7	17022.1
RP_10.55/141.0546	10.55	141.055	7999	7999	7999	9077.1	9064.91	8617.9	7999	7999	7999	7999	7999	7999
RP_10.55/210.0396	10.55	210.04	9199.36	8675.79	9448.56	7999	7999	9101.67	7999	7999	7999	7999	7999	7999
RP_10.55/357.1155	10.55	357.115	23743.6	18248	13556.5	17259.1	24915.5	22376.3	22267.4	24407.2	19778.7	22046.1	17613.5	12749.6
RP_10.55/339.0685	10.55	339.068	7999	7999	7999	9616.07	14612.7	13225.1	11917.8	7999	8254.13	7999	7999	9728.38
RP_10.56/310.1648	10.56	310.165	53288.2	47747.8	45576	81336.9	20082.1	45131.5	55648.4	43297.9	53953.6	82556.7	141963	120222
RP_10.56/310.6664	10.56	310.666	22360.7	14433	16183.6	22857.6	12922.4	15042.2	9139.95	9434.52	13046.7	30818.8	47117.4	18819.9
RP_10.56/137.0233	10.56	137.023	7999	7999	7999	14459.8	17926	14868.4	14909.4	9454.28	10605.5	10324.3	9851.26	11019.9
RP_10.56/155.0339	10.56	155.034	7999	7999	7999	19028.1	21856.2	16390.8	17478.1	12242.1	10666.5	14262.7	13396.8	11659.1
RP_10.56/323.0735	10.56	323.074	16456.3	7999	7999	7999	22086.5	7999	35949.6	23815.4	7999	18167.1	17051.3	19405.1
RP_10.57/235.1439	10.57	235.144	7999	7999	7999	56379.2	75712.4	70193.4	16217.2	27147	19017.7	7999	7999	7999
RP_10.57/380.0975	10.57	380.098	49235.9	48427.5	52532.7	41703.1	44466.5	40793.3	28304.2	24043.8	42094.5	19534.5	20425.7	18446.3
RP_10.57/162.0549	10.57	162.055	41163.4	29310	36326.4	44204.5	59131	51563.4	40534.6	36739.2	37763	40258.2	45176.6	27658.4
RP_10.58/247.0124	10.58	247.012	9840.47	9675.81	11570.7	9110.69	9779.8	10154	13702.7	14718.9	13071.4	15707.3	14298	14106.2
RP_10.58/213.0369	10.58	213.037	35889.8	123888	111246	66696.1	87278.3	96642.2	105538	120578	145831	104565	139399	133667
RP_10.59/144.5232	10.59	144.523	11473.6	14923.3	18383.2	11955	11288.2	15529	15738.5	19686.4	19875.4	13970.5	22437.9	18949.1
RP_10.6/87.0446	10.6	87.0446	108122	112481	129575	7999	7999	103955	92095.6	107390	130970	121849	123734	114436
RP_10.6/208.0815	10.6	208.082	40775.9	34001.1	32909.2	24725.2	23761.6	27610.7	31718.6	33661.7	38240.3	43697.7	42470.3	34815
RP_10.6/650.0558	10.6	650.056	7999	7999	7999	7999	7999	8104.11	7999	7999	10419	8273.78	9912.2	8232.71
RP_10.61/229.1546	10.61	229.155	19990.4	7999	7999	36728.2	22542.9	19377	7999	26893.9	7999	13156.4	7999	14320.6
RP_10.61/121.0286	10.61	121.029	21839.5	17997.6	11519.6	23430.7	22951.7	13272.5	25001.2	18375.4	20966.3	7999	18429.3	15368.6
RP_10.61/206.0447	10.61	206.045	30524	28689.3	22261.5	25701.9	29849.3	39143.3	26767.7	26256.1	42197.7	29425.1	40608.2	29189
RP_10.62/139.0389	10.62	139.039	57498.2	51200.3	39641.4	55706.7	66686	49259.4	72716.1	49000.6	54767.2	37176.7	44061.2	39912.7
RP_10.63/128.0529	10.63	128.053	9432.39	12032.9	11728.7	7999	7999	7999	7999	7999	12500.7	7999	8276.46	7999
RP_10.63/82.0657	10.63	82.0657	45838.7	46558.3	69637	7999	7999	66629.8	7999	7999	60614.9	57450.4	7999	7999
RP_10.63/134.0436	10.63	134.044	20150.3	23930.6	16785.6	12156.5	12861.3	17145.4	9351.63	9703.76	21463.3	14474.9	17759.1	14500
RP_10.63/422.0605	10.63	422.06	19866	26887.1	22110.9	9428.57	14019.1	17023.2	10673.1	9990.86	22570.3	9626.42	16663.5	13288.9
RP_10.63/348.1108	10.63	348.111	13984.4	16698.9	7999	14742.7	16780.1	13910.4	9260.17	10119.3	9558.67	9308.29	7999	7999
RP_10.63/374.0758	10.63	374.076	59377.1	64237.8	51914.7	7999	31895.4	42919.6	26913	23563.3	45498.4	37694.8	42239.1	29668.8
RP_10.63/616.086	10.63	616.086	30897.7	31980	25427.8	11085.6	13661.3	20006.7	12761	9158.53	22414.7	19209	22629.5	14202.2
RP_10.64/501.0342	10.64	501.034	11462.2	13889.9	11670	7999	8579.67	12696.9	7999	7999	11717.7	7999	7999	8226.58
RP_10.64/164.0363	10.64	164.036	171968	155904	131663	102368	115933	123809	99096.9	86045.7	115348	144469	134429	102640
RP_10.64/638.068	10.64	638.068	22490.9	20719.6	18408.1	7999	12385.3	12353	9890.36	8262.51	17007.2	12462.3	14084.1	11464.8
RP_10.64/114.0374	10.64	114.037	82171.7	81551.8	71119	46278.5	55577.2	61056.7	48083	42444.8	68191	56619	66056.6	52375.5
RP_10.64/180.0511	10.64	180.051	572610	720912	677302	368708	451395	635059	374643	361300	595894	432927	522416	423606
RP_10.64/344.0994	10.64	344.099	51727.2	67483.4	62631.9	33724.7	40832.9	57528.4	33586.1	27708.9	58608.8	43940.8	51836.5	40140.8
RP_10.64/326.089	10.64	326.089	54918.6	52405.8	48398.9	30743.9	36663.2	41974.1	31803.7	24160.2	38838.4	44318.1	44998.4	32959.1
RP_10.64/132.0478	10.64	132.048	498497	619346	525098	287303	378137	505850	309902	280702	493099	380778	458492	349895
RP_10.64/217.014	10.64	217.014	86292.7	98604.4	85106.8	52284.1	67137.9	83910.4	58908.4	55168.1	86865.4	67498.8	82734.7	67588.6
RP_10.64/162.0406	10.64	162.041	1.9549e+06	1.86125e+06	1.58649e+06	1.24036e+06	1.30854e+06	1.4067e+06	1.25102e+06	1.01584e+06	1.47998e+06	1.61804e+06	1.5826e+06	1.19983e+06
RP_10.64/536.1293	10.64	536.129	111031	112017	93637.5	39112.9	57185.8	73046.6	49919.8	34994.8	77762.1	63736.4	71819.9	50765.3
RP_10.64/324.0932	10.64	324.093	709934	685463	565422	409635	424807	520458	422255	336400	522290	553212	533217	404952
RP_10.64/395.0987	10.64	395.099	58491.5	7999	7999	52213.7	61356.9	61123.5	7999	7999	7999	32279.9	39701.6	26000.8
RP_10.64/87.0268	10.64	87.0268	11879.5	17799.3	9503.3	7999	8318.67	12310.1	7999	8151.69	9727.12	11125.8	10027.4	7999
RP_10.64/342.1038	10.64	342.104	706338	873648	746796	423945	525133	727897	417048	401974	720040	512420	631838	485031
RP_10.64/394.0962	10.64	394.096	345928	341420	366870	354946	348532	339268	248014	213586	262784	187192	246354	176279
RP_10.64/394.1065	10.64	394.106	7999	185674	7999	190283	187312	7999	133618	116439	137048	99733.6	126339	95293.7
RP_10.64/184.0225	10.64	184.023	36354.4	43220.4	35765	23300.3	27982.1	34671.7	25355.7	24899.9	35732.6	28863.5	35387	27913.2
RP_10.64/182.0471	10.64	182.047	42817.8	59114.4	55230.7	26085.2	34565.6	50515.4	26990.5	28256.8	53367.4	34750.3	40144.6	35648.3
RP_10.64/126.0351	10.64	126.035	11931.8	14319.4	12810.2	12357.3	13884.9	12466.2	9246.35	7999	9960.88	7999	7999	7999
RP_10.64/392.1009	10.64	392.101	9.70337e+06	10100000	10600000	10300000	10600000	10100000	7.47968e+06	6.29342e+06	7.58179e+06	5.64097e+06	7.22359e+06	5.25974e+06
RP_10.64/444.0431	10.64	444.043	19994.3	25568.5	20344.8	17459.1	16381.4	18981.3	14216.9	12866.4	20912	16506.2	23643	16269.2
RP_10.64/366.081	10.64	366.081	22287.6	20554.7	19687	8663.34	16032.7	20739.1	12285.4	10698.4	17013.8	15805.5	18052.1	13826.1
RP_10.64/364.0857	10.64	364.086	277248	287940	253627	169543	191911	228034	169634	154646	241138	215303	228977	193920
RP_10.64/462.0026	10.64	462.003	34907	41151.2	36755.2	23762.7	29316.8	35862.2	24392.6	21161.5	35876.5	29481.5	36572.6	28247.3
RP_10.64/474.9724	10.64	474.972	41600.9	34069.1	28009.6	22727.3	21223.9	24301.9	25516.4	18301.1	23239.1	17066.5	27782.6	21728.5
RP_10.64/395.0153	10.64	395.015	127069	99819.3	82892.8	79933.5	65504.5	71252.3	67871.5	59363.6	68305.3	50590	94213.2	64009.2
RP_10.64/460.0078	10.64	460.008	307034	320574	286819	211577	224821	288412	209919	195371	272234	236984	273735	230611
RP_10.64/446.0187	10.64	446.019	76547.8	70897.5	63896.9	49244	48383.1	60835.6	45769.4	44194	59846.3	129813	62485	47859.3
RP_10.64/475.9799	10.64	475.98	38861.6	35619.3	29663.1	23535.6	21648.4	24707	21887	19449.3	24609.6	22967.6	30694.3	21921.2
RP_10.64/163.0397	10.64	163.04	25813.6	7999	18824.2	19707.8	22635.2	22786.3	7999	15551.1	21897.4	23792.6	22807.2	17013
RP_10.65/414.0826	10.65	414.083	55942.3	41903.9	49024.5	87342.8	72511.2	53294.5	59020.2	57020.8	38264.1	32290.9	7999	40371.9
RP_10.65/466.0246	10.65	466.025	41986.1	39563.9	37334.8	22191.5	25387.1	31971.6	27154.5	25975.5	36390.4	30657.5	36415.3	30803.5
RP_10.65/366.2122	10.65	366.212	7999	7999	7999	8112.26	12275.4	8394.87	7999	7999	7999	7999	7999	7999
RP_10.67/256.8503	10.67	256.85	17396.8	29227.3	53006.5	17695.1	14183.4	12746.8	22671	14190.7	7999	47613.1	7999	17391.2
RP_10.67/373.1281	10.67	373.128	7999	7999	7999	7999	12177.6	9208.2	10966.2	11015.5	9377.11	7999	7999	7999
RP_10.68/140.1433	10.68	140.143	10524.5	9411.56	10825.6	12469.7	14828.3	10763.4	7999	9888.23	8730.04	13121.9	7999	8386.07
RP_10.69/265.1117	10.69	265.112	11731.9	8546.92	9236.88	7999	7999	7999	9945.87	8510.42	7999	10404.1	9044.17	7999
RP_10.69/396.1395	10.69	396.139	7999	11920.8	8868.71	12019.2	11238.2	8551.51	11349.2	10665.7	12627.5	7999	7999	8041.08
RP_10.69/522.2186	10.69	522.219	27081	18118.4	7999	34686.4	37723.1	28648.9	27158.5	27383.3	17118.3	14757.6	22095.3	18089.6
RP_10.69/97.0288	10.69	97.0288	7999	7999	7999	27452.4	13781.3	16683.7	7999	7999	7999	7999	40835.2	7999
RP_10.71/422.1921	10.71	422.192	48158.5	86699.3	59218.8	135657	117119	121815	39932.7	40320.2	29222.4	7999	7999	7999
RP_10.73/211.0601	10.73	211.06	11751.7	12878.7	14330.4	11411.7	17018.9	19035.2	17243.2	17596.5	16349.6	15280.3	11961	13533.5
RP_10.73/225.0755	10.73	225.076	10261.3	12342.3	13022.9	20294.1	22731.6	7999	10793.4	16243.8	13421.9	9707.56	12127.1	7999
RP_10.73/437.1556	10.73	437.156	45375.8	73454.2	49817.7	65309	70288.9	66419.3	53696.4	52723.5	58545.7	48291.4	49830.9	37763.6
RP_10.73/130.0686	10.73	130.069	106371	108375	102566	50900.7	7999	81757.5	30460.7	7999	90879.1	102794	80166.9	61454.7
RP_10.74/219.583	10.74	219.583	12137.1	20291.1	15637.6	18757.8	20609.7	18442.5	13698.5	15550.2	20170.7	12980.2	12425.1	16308.4
RP_10.74/219.0813	10.74	219.081	48696.7	90688.2	82390.5	77674.3	95906.3	109725	56997.1	79277.4	103664	61762.3	59916.2	69072.1
RP_10.74/243.6845	10.74	243.685	33711.3	51230.2	93146	24903.7	26132.1	20824.2	41184.9	14365.4	20389.6	108492	40199.3	27729.7
RP_10.74/243.1828	10.74	243.183	107425	192907	294077	103135	87551.9	61730.9	166930	59615.2	73675.8	420929	158004	106204
RP_10.74/317.1206	10.74	317.121	13276.4	14918.2	13827.8	18261.5	11902.3	11430.2	8597.82	12291	10232.9	7999	11917.7	9098.19
RP_10.75/485.3589	10.75	485.359	9816.92	18208.7	35365.8	10206.9	8208.32	7999	16233.2	7999	8847.65	52938.8	13054.4	10242.1
RP_10.75/444.1741	10.75	444.174	7999	7999	9368.65	11276.2	21181.5	16303	7999	7999	7999	7999	7999	7999
RP_10.75/413.1055	10.75	413.106	10066.4	9706.9	9649.17	7999	11134.7	15140.7	12204.7	10390.3	10968.7	11134.2	9994.26	7999
RP_10.75/207.0652	10.75	207.065	15300.1	17246.3	20541	29912.6	34120.9	29227.8	17984.7	20201.2	26207.1	15329.9	23313.2	18093.1
RP_10.75/344.1315	10.75	344.132	61278	66472.9	57092.6	74755.7	86119.3	77924.9	72791.9	117171	88186.1	81832.1	111852	80486.6
RP_10.75/355.1134	10.75	355.113	39584.1	40948.7	37399.5	40752.5	46217.6	50259.7	34938.2	38088	40782.6	34497.5	45039.4	32175.8
RP_10.76/131.0492	10.76	131.049	10556.5	7999	17695.9	25788.9	33002	24355.2	22896.4	7999	20173.8	7999	9562.23	7999
RP_10.76/408.15	10.76	408.15	16461.6	13071.4	11746.6	15609	19973.4	21086.2	17837.9	16615.2	13049.1	17896	14283.1	8587.82
RP_10.76/571.164	10.76	571.164	7999	10418.9	19421.9	24797.2	22088.3	16645.2	22589.4	16851.1	15207.7	8570.83	21074.7	15948.8
RP_10.78/384.7723	10.78	384.772	23552.3	39468.5	33227.5	10555.3	12431	10108.8	19468.7	7999	11407.6	65650.8	31005.5	14809.2
RP_10.78/210.0691	10.78	210.069	16007	27412.7	20997.3	16289.8	27500.1	28855.6	23411.2	19782.5	25160	14146	23137.4	14100.6
RP_10.78/152.0567	10.78	152.057	11641.1	15038.4	15646.1	14414.1	20220.3	18470.3	17422.2	14605.2	17255.1	10992.5	15305.6	11377.8
RP_10.78/161.063	10.78	161.063	10070.4	11433.1	9757.61	14630.4	17331.4	19194.7	9275.42	14707.8	12372.6	18953.8	11020.7	7999
RP_10.78/201.0556	10.78	201.056	7999	7999	7999	11861.3	13782.8	15034.5	7999	7999	7999	7999	8169.33	7999
RP_10.78/268.0814	10.78	268.081	8647.2	7999	13033.4	11575.2	14128.8	17694.5	13661.6	14139.5	14823.4	7999	10924.8	9494.46
RP_10.79/289.1256	10.79	289.126	14437.7	13205.8	16983.6	16586.7	11957.3	9766.46	11166.2	7999	7999	7999	14317.3	7999
RP_10.8/527.1737	10.8	527.174	18520.2	14197.1	11075.5	7999	26404.8	7999	7999	7999	21143.6	22798.9	37996	7999
RP_10.8/146.1176	10.8	146.118	14451.2	12297.5	12907.1	20531.4	18083.6	18075.4	15341.1	13410.8	16490.9	12568	13014.3	7999
RP_10.82/357.1519	10.82	357.152	7999	7999	7999	10267.8	11065	10833.3	7999	18108.2	7999	7999	7999	7999
RP_10.84/208.1367	10.84	208.137	7999	12295	12508.3	19929.1	27369.2	22898.8	47372.2	30672.2	29198.9	25873.6	36187.1	35200.7
RP_10.84/392.1485	10.84	392.149	9489.5	7999	11687.8	11862.1	15222.9	22468.6	10588.8	13975.6	13020.1	23470.9	8603.6	7999
RP_10.84/257.1848	10.84	257.185	12949.3	14113	20689.5	7999	7999	7999	25775.1	7999	19892.1	7999	7999	7999
RP_10.85/221.0842	10.85	221.084	7999	8611.29	10006.4	12608.5	15209.4	13582.1	11406.2	9384.42	10213.6	7999	8207.96	7999
RP_10.85/311.1236	10.85	311.124	7999	9114.15	7999	13059.1	10021.9	13064.6	7999	7999	7999	7999	7999	7999
RP_10.85/469.2296	10.85	469.23	9201.74	18645.4	18041.3	23835	25947.2	24054.2	21078.9	28472.9	25198.5	13494.9	20286.9	25660
RP_10.86/485.1198	10.86	485.12	9026.68	10652.1	13087.1	23465.7	18826.1	30190.8	12151.3	14403.2	16183.6	14657	16126.8	16154.4
RP_10.88/199.0602	10.88	199.06	19143.7	17803	18348.7	19112.8	23973	24005.9	23535.1	17835.8	20799.4	26143.8	23543.9	19789.1
RP_10.89/378.1394	10.89	378.139	9046.13	7999	9176.14	10667.4	11070.4	12019.1	13353.8	10481.8	10606.1	13745.3	11453.2	10589.1
RP_10.89/383.0948	10.89	383.095	31054	31467.5	29164.2	35996.8	36417.3	39175.9	35687	26197.4	36587.7	29978.6	36133.1	29099.4
RP_10.89/471.117	10.89	471.117	8579.26	8599.72	8903.91	9854.85	8267.08	11092.4	9431.46	7999	12126	7999	8950.44	7999
[truncated: 2,866 more rows]

## Sheet: HILIC-mode
Table S1. All detected peaks
All detected peaks in HILIC-mode
Peak ID	Retention time (min)	Detected mass	DC21-1 (intensity)	DC21-2 (intensity)	DC21-3 (intensity)	DC29-1 (intensity)	DC29-2 (intensity)	DC29-3 (intensity)	DC42-1 (intensity)	DC42-2 (intensity)	DC42-3 (intensity)	Col-0-1 (intensity)	Col-0-2 (intensity)	Col-0-3 (intensity)
HI_1.69/662.5726	1.69	662.573	7818.54	9496.4	9071.41	7425.42	8114.78	7787.49	9659.11	11281.1	8570.65	8262.72	10070.3	12891.7
HI_1.7/636.557	1.7	636.557	17972.5	20680.9	17974.6	24277.1	25858.2	23495.5	23080.3	2999	19227.5	14599	18194.5	25329.2
HI_1.7/638.5729	1.7	638.573	8495	11868.1	9038.25	2999	2999	9869.15	9932.18	12999.3	9560.95	7459.42	9699.79	13332.7
HI_1.7/658.5415	1.7	658.542	9668.94	13133.9	11830.9	12742.7	15354.3	14739.7	15606.3	16278.3	11581.5	12034.6	16033.5	19849.8
HI_1.7/660.5572	1.7	660.557	13173.6	17325.4	16830.5	15260.6	17422	17458.8	19911.9	20052.2	15215.9	16594.1	19200.9	24932.6
HI_1.71/611.1855	1.71	611.186	6212.12	4925.4	2999	6271.18	6148.99	4222.61	7161.83	5203.21	4499.26	3105.23	5237.34	3821.84
HI_1.71/698.4999	1.71	698.5	2999	5132.8	6373.33	5395.27	4147.06	2999	5361.04	2999	3191.11	3592.18	5266.43	3478.37
HI_1.71/615.4984	1.71	615.498	3124.36	3187.08	2999	3413.65	3087.08	2999	4591.06	3582.33	2999	3253.59	3764.44	3485.22
HI_1.71/608.5257	1.71	608.526	49852	48526.9	42441.9	74780.7	74894	62864.8	60100.6	57073.9	44333.3	45029.8	48665.9	57322.4
HI_1.71/613.4823	1.71	613.482	3321.57	3286.37	2999	4253.08	2999	3348.67	4946.89	3918.84	3384.98	3877.9	3955.72	4132.2
HI_1.71/610.1848	1.71	610.185	8904.4	8371.24	9953.19	9689.49	2999	8922	13871.2	2999	9022.64	2999	11003.3	8535.34
HI_1.71/736.5441	1.71	736.544	5457.12	9974.22	15870.1	7091.29	10881.3	8986.44	8114.84	6939.12	9871.81	4732.73	9524.95	15269
HI_1.71/610.5415	1.71	610.542	27071.5	31219.6	25839.1	31015	2999	27991.7	33503.7	32204.9	25071.3	27046.5	27865.6	34314.8
HI_1.71/630.51	1.71	630.51	51260.3	50667	45452.4	69236.2	75832	64861.2	71504.9	65223.5	50166.8	58435.6	67411.3	78552.2
HI_1.71/634.5413	1.71	634.541	30561	33568.4	31012.6	35357.4	37740.7	31649.1	46492.7	41084.9	30234	34870.6	37324.2	47380.5
HI_1.71/632.5256	1.71	632.526	57664.8	66392.6	59121.9	73706.4	75504	63715	90131.4	77281.9	60121.3	76082.1	80835.8	97357.2
HI_1.72/537.1665	1.72	537.167	23556.5	18978	17573.3	24231.6	18381.3	12297.8	23508.2	15143	15056.6	2999	18109.1	15367.7
HI_1.72/602.4788	1.72	602.479	39544.2	29048.2	23325.3	33499.7	32528.3	37159.2	32039.9	30037.4	23193.4	19101.3	27315.8	27556
HI_1.72/536.166	1.72	536.166	49269.6	41434.6	2999	50895.8	40844.9	26913.4	57492.9	31621.6	27940.7	2999	43197.4	33285.7
HI_1.72/538.1637	1.72	538.164	14581	12448.6	10720.8	12106	2999	6069.88	16115.8	8375.88	7520.02	2999	11779.8	8537.58
HI_1.72/670.4684	1.72	670.468	4127.48	5543.77	5485.44	6626.67	4075.14	2999	5320.88	3088.99	3432.34	4790.22	6476.92	3999.63
HI_1.72/606.5102	1.72	606.51	3055.44	2999	2999	4360.15	4192.9	3045.85	4064.16	2999	2999	2999	2999	3697.53
HI_1.72/663.4544	1.72	663.454	41485.9	40001.6	44726.2	56430.8	42237.8	29165.9	52148.9	2999	31095.5	44766.5	52329.8	42006.4
HI_1.74/464.3735	1.74	464.373	4647.56	7183.92	8082.15	6588.53	9402.36	8724.97	7184.47	8735.01	8250.23	4154.69	4669.96	6885.2
HI_1.74/492.4414	1.74	492.441	7897.85	5362.99	5091.5	11120.4	15902.4	12330.2	2999	10043	5761.68	5364.6	2999	7877.86
HI_1.74/444.4049	1.74	444.405	7735.74	10938.1	12735.7	12689.5	14536.7	13996.7	12253.8	2999	14894.5	10864.8	10658.7	11000.2
HI_1.74/417.3366	1.74	417.337	5686.73	2999	2999	6242.19	6855.05	3930.97	4829.08	9008.43	3719.24	2999	2999	4184.61
HI_1.74/445.3678	1.74	445.368	32215.6	18183.5	16907.5	38159.2	36532	30728.8	23599.8	2999	19867.2	29121.7	23518.8	25316.5
HI_1.75/416.3742	1.75	416.374	8086.03	12512.7	8905.57	44820.8	21046.5	8371.13	13345.3	7977.31	13548.2	17735.7	9100.5	6886.1
HI_1.75/399.347	1.75	399.347	11899.2	10824.1	10968.2	14001.4	13500	11093.4	15917.7	10995.4	12997.9	12388.9	14143.5	7688.67
HI_1.75/451.3573	1.75	451.357	8623.26	4599.17	4968.54	7118.6	2999	7484.92	7268.33	4660.48	5158.12	7338.69	6051.93	5278.57
HI_1.75/337.2737	1.75	337.274	2999	22859.9	3879.25	2999	4633.8	4470.4	5545.57	4015.63	3972.34	5053.73	2999	2999
HI_1.76/436.3423	1.76	436.342	77884.6	91978.6	106716	82206	99182.7	100432	95957.9	78396.3	83084.2	70470.4	82766.4	65249.6
HI_1.76/449.3378	1.76	449.338	23710.8	20557.5	19477.2	18947.6	19001.5	18029.7	21740.8	14931.2	16729.5	19685.5	15724.7	13993.1
HI_1.77/371.3156	1.77	371.316	7021.4	10599.1	2999	60536.7	15666.2	4036.01	10905.7	3674.07	10949.5	22514.6	8735.48	2999
HI_1.77/548.3011	1.77	548.301	6077.18	7773.61	8467.16	7889.11	6086.36	3923.88	7382.54	2999	4930.75	11503.5	5897.41	2999
HI_1.78/427.2517	1.78	427.252	4342.48	5066.04	6397.63	4465.81	5679.25	3070.9	2999	4507.15	2999	6127.21	5215.22	3494.87
HI_1.78/551.4255	1.78	551.426	57547.2	46155.1	44544.3	69981.2	87369.7	68290.3	70554.8	54433.2	29346.1	59932.9	69039.7	45969.6
HI_1.78/431.3528	1.78	431.353	2999	3201.42	2999	8582.73	11549.4	9156.25	4648.38	8472.21	2999	2999	2999	2999
HI_1.78/429.3729	1.78	429.373	114024	59575.9	61720	2999	30055.7	60155.6	2999	2999	57913.6	84291.7	92524.4	2999
HI_1.78/463.3783	1.78	463.378	2999	2999	2999	3785.18	3143.9	4514.5	2999	2999	2999	2999	2999	2999
HI_1.78/425.2148	1.78	425.215	2999	10576.8	8807.82	14798	11828.7	5723.48	13762.2	6426.39	2999	17262.8	24807.4	11348.2
HI_1.79/282.2217	1.79	282.222	35202.1	24855.1	25347	49867.2	29085.9	19923.2	24301.3	18045.8	22123.5	30064.8	22701.9	8816.27
HI_1.79/71.0863	1.79	71.0863	4092.76	2999	2999	4063.04	3543.33	3209.73	2999	2999	2999	2999	4426.97	3040.24
HI_1.79/489.2278	1.79	489.228	2999	8783.83	5744.19	2999	2999	2999	7294.98	7334.29	7556.5	9312.2	11718	4303.2
HI_1.79/299.7023	1.79	299.702	6204.12	8058.07	2999	2999	2999	2999	7532.48	5027.95	11963.8	9020.25	9479.23	5947.84
HI_1.79/506.2546	1.79	506.255	6625.46	8358.09	5585.94	2999	2999	2999	2999	7111.17	2999	7161.26	8422.68	2999
HI_1.79/643.3124	1.79	643.312	58505.3	57243.8	54913.7	22257.9	51828.4	36039.2	37655.2	48252.8	64705.3	51504.9	63984	40356
HI_1.79/405.2385	1.79	405.238	8170.01	21465.5	10166.9	24409.2	20234.7	9037.11	31394.9	2999	31030	2999	49830.7	21045.1
HI_1.79/185.0811	1.79	185.081	2999	7146.52	2999	10281.8	8592.01	2999	9990.16	2999	9980.31	13162.7	18503.1	5945.49
HI_1.79/476.3224	1.79	476.322	2999	17598.3	14941.6	9534.27	17735.2	11007.8	11374.1	9402.96	28941.6	10462.2	27103.1	29579.3
HI_1.79/450.2963	1.79	450.296	2999	12720.4	10804.3	2999	2999	7831.91	14749.5	2999	22057.2	10753.4	25275.1	17333
HI_1.79/111.008	1.79	111.008	2999	13164.9	7936.11	14877.6	12759.7	2999	16169.7	2999	17892.7	19130.4	30727.6	10956.2
HI_1.79/273.0969	1.79	273.097	2999	12876.7	2999	13902.7	12263.6	2999	16436.8	2999	18339.3	18653.8	26892.8	11984.8
HI_1.79/441.1887	1.79	441.189	4606.02	15548.2	11438.6	17782.6	17078.7	8776.22	17755.9	8046.02	26566.2	23801	31015.7	16539.5
HI_1.79/329.1596	1.79	329.16	35137.5	92931.4	2999	95154.2	80505.4	38761.2	113534	37232.7	128708	117242	198632	75338.8
HI_1.79/139.0027	1.79	139.003	7879.03	16210.1	10066.1	18552.8	15452.2	7530.4	18119.1	2999	28467	23753.2	39029.8	16676.9
HI_1.79/361.2221	1.79	361.222	4221.59	35270.9	20372.8	38560.4	31436.3	15283.7	50868.3	12961.4	52743.5	55184.3	77319.9	33492.9
HI_1.8/83.0862	1.8	83.0862	12186.3	5262.85	4275.67	6601.92	6194.78	4007.87	6631.53	4974.92	4400.77	4883.07	3829.99	6344.33
HI_1.8/111.1172	1.8	111.117	8728.94	3899.8	4909.74	5388.16	7550.53	5690.72	10319.1	6432.19	6000.24	6763.48	6434.22	6930.67
HI_1.8/585.2715	1.8	585.271	7783.97	4680.02	2999	2999	7074.5	6017.61	4050.49	7433.9	5391.92	2999	6693.82	2999
HI_1.8/259.1541	1.8	259.154	2999	7608.53	6395	8887.57	9444.97	2999	11007.7	4608.54	12156.7	15552.2	21368.5	8755.69
HI_1.81/569.4318	1.81	569.432	94196.1	2999	2999	104201	2999	2999	2999	69394.1	2999	77847.7	73441.7	68640.8
HI_1.81/574.4111	1.81	574.411	30312.1	24017.6	27445.1	33244.3	37744.4	28822.4	44418.6	22824.7	27974.5	17914.9	2999	6533.12
HI_1.81/57.0708	1.81	57.0708	2999	3981.64	2999	3783.4	2999	2999	6583.02	3529.62	5715.93	4983.81	2999	4300.4
HI_1.81/568.428	1.81	568.428	213815	151076	160449	222072	176577	154900	216082	156349	95008	182236	162389	150616
HI_1.81/585.4304	1.81	585.43	21880.7	13667.6	6836.05	21946.6	19909.6	17093.2	22285.7	3489.05	2999	15384.1	17784.5	7474.59
HI_1.81/627.2821	1.81	627.282	31072.2	17395.3	7764.88	34989.5	32776.1	32769.9	26973.6	27817.2	24600.3	24178.1	26263.2	25956.7
HI_1.81/675.2657	1.81	675.266	2999	2999	7894.5	4571.92	7072.93	3614.51	6431.26	7978.02	4898.89	2999	2999	6498.67
HI_1.82/621.271	1.82	621.271	24656.2	37949.5	33086.2	30165.4	30451.5	34429.2	40838.1	26066.3	34945.7	32568	2999	27584.4
HI_1.82/479.3525	1.82	479.353	18372.8	9140.5	11634.7	15366.3	19210.7	12388.4	21814.5	11650	16961.4	15602.4	2999	2999
HI_1.82/289.2374	1.82	289.237	11971	13775.4	20124.3	28056.9	22260.3	15625.5	18651.1	13570.1	18015.1	16773.3	17173.5	8141.2
HI_1.82/171.1381	1.82	171.138	14194.3	2999	21111.7	21985.1	20210.3	16738.1	22046.9	12747	20193.7	18751.3	15023.9	7951.84
HI_1.82/121.0287	1.82	121.029	10631.6	8781.52	7180.76	10173.2	8646.83	7097.68	10658	7324.88	2999	2999	2999	2999
HI_1.82/306.264	1.82	306.264	6375.06	7888.48	10661	11316.4	8602.17	8638.32	9530.54	5406.4	8148.17	9003.14	7927.34	2999
HI_1.82/617.4208	1.82	617.421	363468	377241	318484	230462	303167	278157	294997	331235	379586	344071	363299	265901
HI_1.82/567.42	1.82	567.42	12933.4	8075.46	2999	15557.7	14564.7	10103.3	16550.9	9738.01	2999	13255.6	11942.1	9532.86
HI_1.82/226.1592	1.82	226.159	11165.2	8663.87	8418.93	7590.88	8876.5	5270.24	8953.07	4290.71	8795.43	9190.73	2999	2999
HI_1.82/299.2006	1.82	299.201	22518.4	30967.3	24979.9	13014.2	16049.7	19581.9	20149.1	18817.9	2999	24087.2	25654.3	16122.1
HI_1.82/334.2951	1.82	334.295	2999	2999	2999	4434.43	6012.85	4077.58	2999	2999	2999	2999	2999	2999
HI_1.82/717.3142	1.82	717.314	2999	2999	6317.21	9111.35	7471.47	3767.54	15955.1	4974.19	6946.19	2999	11497.6	10408.2
HI_1.82/607.2922	1.82	607.292	3.73595e+06	5.32137e+06	4.11321e+06	9211.09	4.4389e+06	3.76946e+06	5.92472e+06	3.40167e+06	4.43357e+06	4.78194e+06	6.67758e+06	4.4899e+06
HI_1.83/419.331	1.83	419.331	24604.5	15779.7	19046.7	21180.4	21481	16990.1	26479.5	16425.2	21092.6	25721.3	2999	6221.21
HI_1.83/532.3999	1.83	532.4	94315.2	57346.4	69359.3	78086.1	93197.2	70355.6	111766	65228.3	95554.7	89436.3	34299.9	28709.5
HI_1.83/497.3632	1.83	497.363	42648	31192.2	36116.7	37190.8	48843.1	32372.5	70751.7	32573.9	48265	44909.3	18168.9	13874.5
HI_1.83/205.0861	1.83	205.086	36761.2	28704.1	39522.2	35712.6	36934.3	30193.8	32738.8	26246.1	28797.5	25109.1	24010.4	16404.2
HI_1.83/279.1591	1.83	279.159	101345	85959.9	117469	117164	117280	93076.4	102370	82277.3	87933.6	75820.9	92158.8	49480.6
HI_1.83/149.0235	1.83	149.024	281308	180743	251523	252148	206877	200417	248526	185573	233883	217126	179118	103192
HI_1.83/386.3266	1.83	386.327	12434.8	2999	3016.08	9878.61	10753.2	2999	11291.1	2999	2999	11957.4	3029.09	4294.12
HI_1.83/324.217	1.83	324.217	29083.7	31505.7	60080.1	38006.8	59081.7	50505.2	34360.1	43135	42130.2	27506.9	30246.8	34136.7
HI_1.83/190.05	1.83	190.05	7891.13	8316.61	10662.3	15289.4	10467.9	8406.6	13444.7	9021.61	11387.9	9605.92	2999	6111.79
HI_1.83/629.2613	1.83	629.261	1.64158e+06	1.07535e+06	1.24753e+06	1.08388e+06	1.12715e+06	1.16154e+06	1.06546e+06	1.21141e+06	863833	892816	1.13732e+06	1.18203e+06
HI_1.83/437.3421	1.83	437.342	16927.8	11155.8	13080.5	2999	18864.6	13253.8	2999	18064.1	2999	20482	2999	2999
HI_1.83/631.2624	1.83	631.262	323053	208993	248368	212643	214615	235184	217289	243717	168577	176039	243889	231159
HI_1.83/641.2981	1.83	641.298	23810.1	16018.7	17140.9	16674.9	15356.2	13052	14922.8	13087.7	2999	12823.8	13079.7	15830.4
HI_1.83/366.3732	1.83	366.373	2999	2999	2999	2999	2999	2999	2999	4793.87	2999	5878.65	12341	4899.8
HI_1.83/632.2634	1.83	632.263	97631.3	63853.3	75402.9	67965.7	69017	78207.1	65673.1	64738.6	48035.2	55741.4	69655.4	72117.6
HI_1.83/452.322	1.83	452.322	23595.6	6502.34	18680.1	254978	10589	26363.3	2999	26433.3	8405.2	95037.5	4859.97	27666.7
HI_1.83/599.4102	1.83	599.41	334362	323941	241877	195445	251111	265582	241793	257492	311637	318173	358756	213251
HI_1.83/421.3468	1.83	421.347	6545.17	2999	5610.24	2999	8032.46	2999	11922.5	6370.48	5638.4	10262	2999	2999
HI_1.83/513.3579	1.83	513.358	6744.7	4223.15	4824.11	8010.35	10476.1	8433.35	11400.6	5379.6	6246.37	9722.66	2999	2999
HI_1.83/645.2919	1.83	645.292	8588.11	10278.6	5557.49	3170.04	3844.87	3779.6	5787.76	7059.58	10254.2	9982.22	10410.4	4578.34
HI_1.83/613.4265	1.83	613.427	16151.3	2999	2999	12900	13435.5	2999	16611.8	10903.5	2999	16977.8	15320.7	9801.98
HI_1.83/675.4743	1.83	675.474	2999	20403.9	14862.2	10046	14763.2	2999	11264.4	15702	16242.2	17953.7	20952.3	11024.9
HI_1.83/487.2975	1.83	487.298	12174.3	12625.5	16052.8	15992.2	14511.6	10882.7	11633.1	8436.4	11939.1	20397.1	16452.8	14289.7
HI_1.83/420.2594	1.83	420.259	8251.45	31040	17402.1	30480.5	24097.6	11500.6	5313.94	11307.9	43208.4	37585.6	55544.4	25781.1
HI_1.84/560.4317	1.84	560.432	34056.2	33693.9	56057.5	37403.6	66073.4	55936.1	60565.2	47087.2	62907.8	38006.5	17272.7	23922.4
HI_1.84/573.4266	1.84	573.427	19568.2	14814.5	18142.1	17550.5	23936.6	19767	26649.4	17153.3	21208.4	21064.9	7211.35	2999
HI_1.84/439.3575	1.84	439.358	25149.1	16060.3	19067.3	16056.1	24193.9	20731.9	42789.1	23822.3	24234.8	27002.9	11269	11198.9
HI_1.84/430.3804	1.84	430.38	111097	59539.9	59079.8	99575.4	95142.5	84545.8	95332.4	66476.9	50404.1	79133.2	47286.9	84859.5
HI_1.84/266.15	1.84	266.15	18953.7	19779.2	17163.7	13627.2	21415.2	20937.7	15212.7	22792.8	16946.6	15323.6	20177.8	18203.1
HI_1.84/502.4259	1.84	502.426	5080.74	2999	2999	2999	9499.11	6130.8	8363.83	7233.71	7834.62	6082.49	2999	2999
HI_1.84/375.2684	1.84	375.268	18233.7	16260.4	18698.3	25421.2	24051.5	19972.3	24514.8	20202.3	19683.5	20639	21503.5	18860.9
HI_1.84/685.2878	1.84	685.288	14323.2	9173.5	9989.38	9490.35	9584.22	7583.99	10442.2	2999	9426.6	9585.73	10692.2	9201.53
HI_1.84/209.1777	1.84	209.178	36300	5645.81	2999	14899.8	10612.4	10391.1	22767.4	2999	2999	19092.6	9212.61	10400
HI_1.84/455.3524	1.84	455.352	7267.38	2999	6552.41	6309.99	9263.58	8071.34	11185.7	7142.87	10864.1	9419.64	2999	2999
HI_1.84/628.2538	1.84	628.254	123217	57844.3	65449.7	70908.5	51699.5	53879.2	71520.7	55721.5	33745.5	66993.7	66693.4	61969.1
HI_1.84/244.1908	1.84	244.191	300784	2999	2999	2999	2999	87598.2	196913	32258.5	17237	2999	68115.1	91076.5
HI_1.84/589.4109	1.84	589.411	2999	2999	2999	6817.72	8130.2	4142.52	6414.07	7090.75	4178.6	6218.79	7998.63	2999
HI_1.84/671.3065	1.84	671.307	6817.07	2999	2999	2999	6166.57	4111.7	2999	5722.08	2999	10010.2	10452.5	5121.46
HI_1.84/554.5146	1.84	554.515	2999	6768.04	4961.01	11858.3	12067.6	8891.16	11600.6	10396.8	8654.27	10672.4	11039.4	10071.8
HI_1.84/701.3189	1.84	701.319	2999	14496.6	14017.1	9572.39	11314.8	2999	12960.8	10986.3	16434.7	16792.3	19377.2	13563.2
HI_1.85/128.1072	1.85	128.107	19953.7	2999	2999	6778.34	4562.71	3760.92	8929.65	2999	2999	8140.43	2999	4953.14
HI_1.85/590.4079	1.85	590.408	2999	7633.39	7412.53	9201.02	11642.1	7579.84	10475.4	8418.18	7102.71	2999	6256.21	6102.16
HI_1.85/170.1541	1.85	170.154	15323.2	2999	2999	9891.63	6689.9	3944.95	12879.4	2999	2999	12025.4	4662.5	6147.13
HI_1.85/227.1642	1.85	227.164	14535.3	2999	2999	8581.16	7675.74	5496.71	10170.5	2999	2999	10411.4	2999	4760.01
HI_1.85/601.4261	1.85	601.426	368092	239861	231135	238955	281777	240591	234796	247529	195804	229553	295569	197368
HI_1.85/657.2915	1.85	657.292	10077.4	12707.1	10418.2	8210.16	2999	2999	10500.1	9429.74	11330	12742.4	2999	2999
HI_1.85/95.0861	1.85	95.0861	16608.2	6155	2999	9660.28	5025.29	5515.11	11289.1	2999	2999	11159.5	8980.26	9078.73
HI_1.85/622.2767	1.85	622.277	24582.5	29889.4	25346.3	22390.3	20224.1	21001.4	27610.6	21089.4	2999	23990.3	34438.8	21148.9
HI_1.85/673.3223	1.85	673.322	11836.5	12111.4	10213.3	2999	6910.22	5400.33	2999	5989.46	12315.3	12599.8	13191.3	2999
HI_1.85/226.1803	1.85	226.18	587662	89909.3	51460.6	2999	2999	2999	398881	68154.5	34291.2	395436	2999	196118
HI_1.85/394.2823	1.85	394.282	6322.74	5882.04	5651.59	7853.1	5840.49	4521.64	6539.94	4609.26	5972.6	2999	2999	2999
HI_1.85/675.677	1.85	675.677	18271.1	2999	6958.84	32283.2	2999	6019.18	40631.3	10738.8	2999	22915	66002.3	21465.4
HI_1.86/368.3161	1.86	368.316	10572.3	2999	2999	7294.39	5077.71	2999	8859.22	2999	2999	7407.34	4239.57	6185.97
HI_1.86/254.2115	1.86	254.212	31796.5	10970.7	9244.35	22999.2	2999	2999	26401.6	5882.47	9410.98	19936.9	2999	8277.21
HI_1.86/207.1746	1.86	207.175	6968.02	3815.15	7824.44	5664	5865.13	3855.39	5980.91	2999	2999	4768.69	5330.76	2999
HI_1.86/643.241	1.86	643.241	277669	218773	263789	186649	209395	211491	184756	144631	202710	177693	238434	222816
HI_1.86/284.2948	1.86	284.295	10983.6	5943.62	2999	11862.8	13287.7	2999	5357.91	4850.92	5046	8196.66	8099.45	2999
HI_1.86/170.0562	1.86	170.056	14853.9	14108.4	14290.5	8999.93	21098.3	12481.8	11193.5	13629.6	11611.2	16579.4	14240.7	15149.3
HI_1.86/81.0706	1.86	81.0706	18461.1	5457.62	5747.44	8919.04	10174.4	7434.71	16184.7	7294.99	5589.62	14799	11075.1	9702.66
HI_1.86/250.1187	1.86	250.119	127581	115197	115359	99272.4	2999	128066	84987.2	105778	101236	123991	125284	126000
HI_1.86/645.2434	1.86	645.243	55471.1	43800.7	53853.9	21903.2	2999	44567.6	30515.8	31978.8	43627.6	35532.7	60059.1	50230.9
HI_1.86/284.222	1.86	284.222	8630.1	2999	6347.76	8483.97	5562.73	4644.39	3396.19	3514.83	2999	2999	2999	2999
HI_1.86/310.3105	1.86	310.31	11067.5	6884.13	6864.29	11192.3	8793.39	2999	11019.1	6078.73	5530.04	11610.3	22098.6	12295.4
HI_1.87/289.2163	1.87	289.216	5572.79	10263.1	14656	9390.36	12235.2	12908.7	2999	11014	17427.5	18996.7	19562.2	14588.1
HI_1.87/271.2057	1.87	271.206	2999	11819.6	12136	8142.81	9335.93	2999	6247.82	6388.34	8337.92	6970.3	10000.3	2999
HI_1.87/381.2428	1.87	381.243	6756.51	10432	5568.12	2999	2999	2999	4953.31	4946.34	9130.3	10595.1	9338.44	3669.01
HI_1.87/669.2926	1.87	669.293	12708.3	10091	11300.1	6429.26	6644.56	2999	10022.9	7521.8	7953.57	12401.7	2999	9680.87
HI_1.87/646.2427	1.87	646.243	19140.5	2999	15968	2999	13685.5	12834.6	2999	9346.24	12886.5	12962.3	16661.5	13032.7
HI_1.87/655.2773	1.87	655.277	17730.1	12114.1	16934.7	6821.93	2999	7561.21	2999	6424.84	4715.67	15086.5	15574	6824.77
HI_1.87/639.2819	1.87	639.282	2999	11804.1	11466.5	9768.04	11166.1	6981.45	12714.8	10016.8	11545.3	16933.8	15629.7	2999
HI_1.87/623.2865	1.87	623.287	30909	35606.6	42733.2	34727.7	41707.7	38767	36909.2	37594.3	46291.6	42488.8	52280.2	41682.9
HI_1.87/583.4155	1.87	583.415	55774.8	58048.9	52268.9	57241.2	68018	2999	49662.2	48375	56721.2	69481.9	83820.4	51685.9
HI_1.87/175.1483	1.87	175.148	9302.53	3740.4	2999	13778.9	7354.17	8153.6	2999	2999	2999	17583.3	16482.2	8093.79
HI_1.87/615.4055	1.87	615.405	6703.88	2999	24575.1	13358.1	25324.6	25562.1	3991.85	2999	2999	57655.4	56643.6	2999
HI_1.88/615.4397	1.88	615.44	2999	22943.7	2999	24313.3	27325.4	17650.2	26620.2	18013.6	2999	2999	2999	2999
HI_1.88/149.1327	1.88	149.133	19982.6	12476.5	2999	13362.7	8908.89	17909.4	9989.67	2999	8098.14	12295.7	2999	5393.39
HI_1.88/213.1486	1.88	213.149	45164	42716.8	31922.3	40084.9	27886.4	39110.8	32489.1	27838.6	35076.3	44743.6	40606.6	30306.1
HI_1.88/419.2947	1.88	419.295	2999	4644.45	2999	4319.32	5279.05	4678.15	2999	2999	2999	5913.03	2999	2999
HI_1.88/565.4053	1.88	565.405	12520.9	14446.9	12783.3	10147	9458.22	7269.26	8026.19	8895.01	10422.5	14458.1	15516.1	7420.41
HI_1.88/407.2583	1.88	407.258	18370.7	22121.1	19714.3	14413.4	11970.4	12605	3003.85	11895.2	2999	34451.2	2999	12827
HI_1.88/301.2163	1.88	301.216	8455.63	6394.37	8827.77	7970.67	2999	6689.53	5300.49	6660.44	8721.93	7490.26	10927.8	7404.54
HI_1.88/581.3994	1.88	581.399	44985.3	64147.8	48257.3	22817	29740.1	27177.4	34028.4	35823.4	55575	58414.3	63797.9	31455.8
HI_1.88/570.5098	1.88	570.51	2999	8783.64	7737.1	10685.9	9989.43	2999	12959.1	7810.15	9403.56	10899.1	13252.8	9579.2
HI_1.88/615.4412	1.88	615.441	13536.7	2999	25722.4	2999	2999	2999	2999	2999	28782.5	27057	39900	26883.6
HI_1.89/219.1745	1.89	219.174	15764.6	14362.5	13446.9	19063.7	18210	2999	9091.59	7989.96	20497.3	2999	6413.56	2999
HI_1.89/237.185	1.89	237.185	21933.6	14678.8	16100.8	27050.2	25496.4	10503.6	15572.6	8011.01	18298.3	9895.19	7000.23	9375.34
HI_1.89/273.2213	1.89	273.221	8204.02	5606.73	7620.86	7870.31	2999	7481.28	7758.37	7448.31	7237.79	5884.58	7325.9	4244.21
HI_1.89/225.0911	1.89	225.091	19429.1	15754.2	27250.1	25843.2	23353.8	21131.9	20012.1	12110.2	22376.8	20079.6	19154.7	14716.4
HI_1.89/223.1693	1.89	223.169	2999	2999	8993.86	6174.03	2999	6465.54	6938.82	4167.08	9352.62	6934.03	7575.89	5745.48
HI_1.89/417.2792	1.89	417.279	2999	4515.74	5235.57	7573.44	6581.16	7024.82	6277.58	2999	5702.47	6498.43	2999	4587.92
HI_1.89/170.0966	1.89	170.097	13940.7	10872.8	6759.59	13444.8	10551.2	12420.6	2999	10475.6	9369.63	2999	13062.5	10564.8
HI_1.89/305.1682	1.89	305.168	2999	5585.51	5781.13	7719.49	7498.25	5764.12	2999	7315.34	4859.32	7562.05	2999	6279.66
HI_1.89/383.2582	1.89	383.258	18598.4	19749.3	18284.1	14649.6	12610.6	14471.6	16600.1	14818.9	16823.1	21170.1	17516.4	14713.8
HI_1.89/671.271	1.89	671.271	2999	2999	5902.54	7923.18	5056.33	2999	4947.19	5258.32	5278.71	2999	6424.13	2999
HI_1.89/631.4362	1.89	631.436	11757.3	13439.7	15625.8	11059.8	13305.4	11270.1	12781.9	10194.1	17033.4	14412.9	18255.9	13761.7
HI_1.89/319.1443	1.89	319.144	2999	4320.53	4566.9	7394.73	6859.86	5168.08	9470.6	6493.32	4858.98	6848.34	11653.8	6997.24
HI_1.89/435.2898	1.89	435.29	5827.68	7633.85	7426.19	8711.57	7568.52	5993.78	9103.34	6871.52	9224.61	13762.8	8466.33	8105
HI_1.89/125.06	1.89	125.06	2999	6132.94	4627.99	4264.7	3248.5	3108.31	2999	4361.83	5497.52	7052.17	6575.89	2999
HI_1.89/352.3211	1.89	352.321	12939.1	5333.75	2999	9952.58	5973.7	4510.39	9833.57	5640.7	4684.23	10789.2	14896.7	9017.61
HI_1.9/215.1577	1.9	215.158	443900	305076	361156	325992	301765	290339	241339	228624	279443	271144	233303	154515
HI_1.9/201.164	1.9	201.164	14591.8	13408.6	13435.8	22145.3	17868.1	8925.42	6692.93	6438.86	18889.7	8836.35	8204.07	2999
HI_1.9/217.1536	1.9	217.154	14385.3	9822.47	14342.7	9778.03	10600.6	11927.4	7468.19	7343.38	8106.47	9219.59	2999	5780.04
HI_1.9/209.0599	1.9	209.06	51907.9	27088.9	41064.9	32197.4	21866.7	29487.5	22047.7	26897.3	18346.3	30074.6	21587.3	13838.8
HI_1.9/277.2163	1.9	277.216	4793.26	4651.62	2999	7616.25	5836.13	5434.51	7715.74	6383.95	6259.31	5899.59	4158.08	6341.05
HI_1.9/231.1527	1.9	231.153	12642.4	2999	15548.3	2999	11018.4	11626.8	9314.41	12890.8	11595.7	10981	2999	10460
HI_1.9/379.2633	1.9	379.263	2999	5603.77	4913.14	8497.25	2999	3110.73	3190.45	2999	6619.6	5060.48	4334.76	6395.69
HI_1.9/341.2113	1.9	341.211	4507.12	3351.99	6127.38	2999	4886.09	3113.24	5201.5	2999	5963.78	5499.16	4670.45	4010.82
HI_1.9/241.086	1.9	241.086	13138.7	2999	10033.1	2999	7510.12	8784.77	5733.01	7422.71	6752.7	2999	7464.02	2999
HI_1.9/593.2766	1.9	593.277	68819.6	73532.3	48924.3	86682.6	96769.8	75777.4	193387	56997.1	68400.7	71514.9	98251.6	61803.5
HI_1.9/703.2978	1.9	703.298	10711.6	3956.01	13535.6	13356.6	4888.91	7479.83	14300	9674.48	7746.3	9024.72	10439.5	6468.84
HI_1.9/327.232	1.9	327.232	2999	2999	5402.34	2999	2999	3088.57	5565.55	3457.19	5284.39	4495.99	2999	5152.9
HI_1.9/263.2371	1.9	263.237	2999	2999	3523.87	3931.96	2999	3875.23	2999	3706.2	4810.36	5364.28	5451.79	8338.06
HI_1.9/181.1588	1.9	181.159	3624.34	7810.66	2999	21128	16426.2	3859.52	31568.7	2999	2999	29338.3	2999	2999
HI_1.9/245.1108	1.9	245.111	2999	15139.9	2999	15993.4	25081.4	35517.6	13076.2	34219.6	13588.5	25291.1	22857.4	32380.9
HI_1.9/350.3267	1.9	350.327	4217.82	4430.77	4688.24	2999	5352.88	6076.01	2999	4133.33	6000.52	2999	2999	2999
HI_1.9/163.1119	1.9	163.112	9061.63	7154.91	5197.17	3674.44	4335.25	2999	2999	2999	8521.02	10211.5	10909.6	11098.7
HI_1.91/227.0638	1.91	227.064	5581.73	5536.17	10004.9	17786.9	2999	2999	2999	2999	11100.9	4433.68	2999	2999
HI_1.91/394.3529	1.91	394.353	2999	2999	4666.8	4941.82	5886.81	5477.6	4343.96	5531.02	6959.14	5454.44	4963.63	6189.23
HI_1.91/353.2687	1.91	353.269	13273.1	9369.49	13962.9	10304.9	15485.7	2999	15463.3	13693.8	8480.34	16050.5	14036.4	7964.29
HI_1.91/116.0532	1.91	116.053	3780.46	4462.93	5580.62	6492.96	4693.77	2999	3029.42	2999	2999	4813.34	2999	2999
HI_1.91/649.4468	1.91	649.447	2999	4429.4	5465.63	3355.52	2999	4468.03	2999	4337.54	7097.2	8706.7	8772.44	6594.35
HI_1.91/370.2954	1.91	370.295	9910.18	10661.8	12520.9	9902.36	11538.5	2999	9253.83	12991.2	11576.6	14459	17072	13127.4
HI_1.92/392.2665	1.92	392.267	5494.32	4265.58	7039.83	5438.16	2999	2999	4732.58	2999	5006.74	5535.48	3163.45	2999
HI_1.92/373.2528	1.92	373.253	10254.4	11382.6	12617.5	6143.22	7302.32	9704.53	7704.52	5568.22	11651.9	2999	5828.11	11415.3
HI_1.92/305.2687	1.92	305.269	3230.44	5374.25	2999	3570.58	4025.5	4262.69	2999	3262.46	5983.28	3190.18	4199.22	2999
HI_1.92/391.2639	1.92	391.264	19797.3	18520.3	22698.7	2999	8655.45	10580.9	13202.6	13993.3	14756.2	17374.6	12685.6	13060.9
HI_1.92/293.2112	1.92	293.211	8158.97	10291.3	12155.6	15910	13955.3	16077.8	24883.9	14021.4	9816.75	16466.2	17150.8	11189.1
HI_1.92/413.363	1.92	413.363	10805.5	6489.46	5245.49	5791.02	7968.26	7465.34	8365.45	10568.9	8187.94	9433.01	2999	2999
HI_1.92/395.2583	1.92	395.258	6310.35	2999	4822.5	17000	19650.5	4238.31	9603.29	4140.3	19984.9	2999	8143.92	22907.9
HI_1.92/303.232	1.92	303.232	3658.08	7194.14	3567.86	6541.85	4809.24	3594.61	8729.37	2999	2999	6650.78	2999	2999
HI_1.92/336.3109	1.92	336.311	2999	2999	3919.36	3492.61	5036.96	3186.52	2999	2999	2999	2999	2999	2999
HI_1.92/319.1907	1.92	319.191	2999	5181.43	4395.46	4373.31	6185.11	4747.74	2999	2999	3482.7	2999	2999	2999
HI_1.92/343.227	1.92	343.227	11046	12509.9	2999	11515.3	10938.6	2999	11602.2	8100.26	9265.62	17907.9	14493.6	10634.7
HI_1.93/315.1956	1.93	315.196	6032.46	7841.95	3422.72	6537.58	4745.21	6453.51	4082.88	2999	2999	6432.55	2999	4505.86
HI_1.93/673.287	1.93	673.287	5558.26	3625.87	4081.32	5026.59	2999	2999	2999	3069.58	2999	4424.22	6046.56	2999
HI_1.93/193.1589	1.93	193.159	35952.3	8756.51	2999	4003.22	11094.1	11628.9	4510.74	2999	3377.74	2999	12175.5	2999
HI_1.93/380.3372	1.93	380.337	8306.32	4048.63	4937.52	3952.05	5976.13	5377.35	6137.26	8651.06	2999	7354.86	8544.18	5109.1
HI_1.93/161.1326	1.93	161.133	9046.19	17755.5	2999	11895.8	11381.3	2999	17432.4	10457.3	16155.5	12718.5	14768	13704.1
HI_1.94/107.0859	1.94	107.086	20089.2	9396.9	10629	2999	14986.2	2999	20122.2	9953.28	9635.22	21076.2	10006.9	2999
HI_1.94/198.1854	1.94	198.185	119745	5439.9	11197.2	5592.5	2999	32611.9	2999	13011.7	2999	2999	2999	41043.4
HI_1.94/409.274	1.94	409.274	2999	3556.9	86236.4	5797.59	68034	64203.3	6532.5	56341.3	2999	86536.2	77663.1	2999
HI_1.94/181.1224	1.94	181.122	55715.6	116799	83581	69626.7	69802.6	69197.8	6270.38	62456.6	4180.48	130975	89088.1	84411.8
HI_1.95/206.067	1.95	206.067	43373.2	21920.1	43183.4	34350.4	40354	37550.8	26236	27758.9	20082.8	38577.9	15398.7	10844.7
HI_1.95/366.3214	1.95	366.321	13634.4	15167.8	12524.1	10722.3	10407.9	16902	4232.4	15059.6	14153.5	6557.5	10932.1	8793.32
HI_1.95/222.1701	1.95	222.17	6206.2	2999	3325.07	2999	4155.58	2999	2999	2999	2999	7981.54	4268.27	3817.93
HI_1.95/349.2949	1.95	349.295	3368.06	2999	2999	4385.11	6839.64	5894.14	2999	7410.28	2999	4504.53	6224.58	4741.97
HI_1.95/87.0447	1.95	87.0447	2999	9284.21	2999	2999	4806.65	4858.66	2999	3389.96	2999	23597.1	3944.33	3808.83
HI_1.95/633.4157	1.95	633.416	6913.79	22149.2	7412.53	3389.03	2999	4690.79	4700.47	5610.04	29819.6	25072.7	2999	2999
HI_1.95/205.1435	1.95	205.143	25428.7	30754.2	7532.97	18887.8	8102.57	19040.5	9117.59	18607	8665.94	52116.4	26999.7	19706.4
HI_1.96/135.117	1.96	135.117	25417	15878.7	12382.5	21763.5	17299.8	17912.1	18879.6	15089.8	11297.1	17468.1	15270.5	2999
HI_1.96/424.3636	1.96	424.364	3340.49	3421.63	2999	11717.1	15409.3	13361.8	9752.97	13010.5	2999	3558.72	2999	2999
HI_1.96/281.1385	1.96	281.139	19308.5	22162.4	37211.5	23033.9	23005.8	20509	19149.8	15539.2	18511.4	25619.4	24440.6	7635.29
HI_1.96/291.2531	1.96	291.253	6823.81	4571.53	6116.21	6563.09	6617.46	4991.97	4840.3	5125.85	3191.66	3845.01	8412.84	4237.51
HI_1.96/308.2797	1.96	308.28	6296.72	5820.78	6557.49	8045.19	4173.59	4213.93	3731.13	4943.8	5304.9	7069.53	3685.2	6070.81
HI_1.96/119.084	1.96	119.084	3146.97	6411.05	4066.32	6743.23	2999	5118.63	5450.5	2999	5502.86	14928.3	5376.72	5708.97
HI_1.96/135.0806	1.96	135.081	15594.6	13166.8	22564.1	14921.9	16820.2	12251.8	18135.4	13294	14674.4	32987.9	16579.9	15141.8
HI_1.97/117.0702	1.97	117.07	2999	12355.9	14759	16890	9939.68	15137.7	14188	12318.1	13447.4	8149.21	2999	16646.7
HI_1.97/337.2738	1.97	337.274	22889.3	5338.95	20471.1	18368.5	9177.93	20325.2	2999	24107.7	5719.01	2999	23074.7	5824.28
HI_1.97/589.4836	1.97	589.484	2999	2999	2999	6769.02	4076.64	4599.21	2999	2999	2999	8369.38	2999	2999
HI_1.97/121.1015	1.97	121.102	17879	27889.7	17893.2	16586.3	24667.3	21718.1	2999	3413.98	22887.9	21954.2	23922.1	21721.5
HI_1.97/147.117	1.97	147.117	2999	13481.2	12755.7	2999	6194.45	20732.8	5962.45	12347.6	9999.65	25899.9	15894.2	18376.7
HI_1.98/131.0857	1.98	131.086	65835.2	34708.6	25122.5	40991.2	33702.8	31319.1	47570.7	25234.2	28224	54638	31803.3	2999
HI_1.98/145.1013	1.98	145.101	33827.1	2999	29437	30505.8	36763.6	23776.9	30134.1	23047.9	28694.1	28263	2999	25930.1
HI_1.98/261.2214	1.98	261.221	23941.3	20032.7	19074.4	20314.6	20124.7	20061.5	19687.6	21184.5	20715.2	23010.2	25489.7	20788.4
HI_1.99/118.0655	1.99	118.066	47054.3	2999	54272.1	2999	2999	60424.1	45533.8	53780.9	64926	2999	2999	41220.8
HI_1.99/309.2424	1.99	309.242	26348.4	25422.8	20045.6	18922	17983.8	19281.7	23693.6	19975.8	19980.1	18811	21553	2999
HI_1.99/333.2425	1.99	333.243	18870.3	16898.4	13989.7	12465.3	15258.5	14693.3	17284.2	15650.6	16096.6	2999	20953.2	2999
HI_1.99/133.1014	1.99	133.101	26644.4	2999	17467.9	11876.1	2999	19037.9	24422.7	17231.9	11795.9	5991.4	16733.6	11529.1
HI_1.99/585.4521	1.99	585.452	911905	831568	698772	675114	797460	704805	750028	686622	750629	737513	843828	690507
HI_1.99/171.117	1.99	171.117	13697.8	6617.22	3839.97	10725.7	6692.84	2999	2999	7907.27	2999	2999	2999	8548.14
HI_1.99/115.0546	1.99	115.055	18949.7	19655.3	14655.9	19172.1	19395.7	14112	17106.6	13592.8	18325.8	21023.7	16152.7	17828.8
HI_2/410.3478	2	410.348	18561.6	21753.7	19446.1	14633.6	25400.6	14671.7	14591.4	20106.6	23313.7	5403.7	22051.2	23214.7
HI_2/742.5473	2	742.547	11629.6	2999	2999	11676.3	13678.9	12234	2999	6556.85	2999	2999	2999	2999
HI_2/159.117	2	159.117	18001	16459	17714.1	18813.1	10750.8	13195.3	15568.2	14756.1	23930.9	16779.5	15991.6	12056.9
HI_2/307.2268	2	307.227	181531	163878	140749	138708	158653	152457	155883	135128	146324	161006	156737	132579
HI_2/233.1901	2	233.19	20701.9	21060.4	16567.6	16654.8	19211.6	16524.6	21036.4	15620.2	18921.6	17945.6	19656.7	16696.9
HI_2/747.505	2	747.505	24024.1	21602.8	17614.5	16851.6	21602.2	17850.9	22531.9	18313.4	19241.5	20110.1	18558	20165.6
HI_2/567.4416	2	567.442	57301.4	47524.2	39030	41519.2	49158.6	39680.2	50483.4	39542.5	44677.2	46518	48764.9	44981.3
HI_2/129.0701	2	129.07	19988.4	15497	16483.2	16006.8	15189.9	14985.2	19700.8	14559.4	16238.3	16036.8	18791.9	17300.8
HI_2/352.3058	2	352.306	14606.1	14264.9	15591.5	12517	14019.8	12349.8	10895.3	12591.2	13591.8	14743.2	14085.6	14244.6
HI_2/215.1795	2	215.179	19694.1	19624.1	13937.3	15657.9	2999	15195.2	18525.6	14852.8	15912.1	17221.1	19884.9	15632
HI_2/299.1213	2	299.121	18633.8	15540.2	28453.4	18050.7	22126.3	5953.84	13651.9	19622.5	16298.4	21448.6	16912.6	20596.6
HI_2/128.0623	2	128.062	17306.5	2999	2999	14864.1	14355	13082.8	17256.5	13193.1	14753.7	16085.2	17061.5	14175.7
HI_2/425.2687	2	425.269	10509.9	5620.89	9478.81	11517.9	6032.36	6755.12	2999	11830.1	3813.34	19625.4	16923.7	2999
HI_2.01/187.1265	2.01	187.126	229504	136531	202209	206219	179454	155416	126972	122518	151289	11503	111806	65325.7
HI_2.01/369.1698	2.01	369.17	2999	7967.08	2999	2999	2999	2999	3859.51	5608.05	5455.87	3940.57	4818.18	2999
HI_2.01/305.2112	2.01	305.211	24826.7	19495.4	22475	20566.7	20139.1	17943.1	20910	15138.5	16647.1	21541.2	18415.4	17582
HI_2.01/468.3899	2.01	468.39	9473.21	12785.2	2999	10138.7	13115.6	2999	9421.02	10853.2	14054.3	9627.11	11987.7	12394.1
HI_2.01/105.0686	2.01	105.069	4485.77	10234	6179.99	8217.43	3442.66	3862.4	5785.9	6742.5	8002.2	5900.23	6986.86	2999
HI_2.02/228.1959	2.02	228.196	220555	44227.6	37003.8	2999	48794.7	128422	95863.7	49834.4	2999	2999	60553.8	2999
HI_2.02/736.5002	2.02	736.5	13380.7	8710.77	9478.97	17790	21668.3	22895.5	11463.9	10176.1	11111.8	10220.6	9791.49	7316.84
HI_2.02/225.1961	2.02	225.196	20122.6	29162.3	17547	51474.5	31700.4	12057.1	19313.2	9984.25	18342.9	30466.7	25144	2999
HI_2.02/281.1021	2.02	281.102	2999	5678.6	3475.56	5889.06	2999	2999	4670.14	5431.57	6796.97	4112.88	5187.68	2999
HI_2.02/415.0684	2.02	415.068	2999	2999	2999	2999	2999	2999	6569.01	2999	2999	10047.7	5611.15	8386.86
HI_2.02/546.4007	2.02	546.401	4013.46	3960.45	3951.95	3535.39	5549.78	2999	2999	5234.93	6390.28	3609.54	2999	5063.93
HI_2.03/454.374	2.03	454.374	18793.6	22204.8	18734.4	18034.4	23791.7	23049.2	14523.8	20110.4	21636.4	16442.2	23456.5	20729.1
HI_2.03/512.4163	2.03	512.416	7173.88	10149.5	8984.19	7819.95	9564.18	8864.1	8085.09	8388.55	10464.5	7848.1	9204.08	9473.94
HI_2.03/307.2063	2.03	307.206	6497.62	6975.92	7616.04	5431.45	2999	5965.54	5188.94	6322.44	6657.42	2999	6682.44	5662.51
HI_2.03/396.3321	2.03	396.332	19268.9	23357.4	23046.6	19271.4	24447.6	18978.4	17117	17588.7	19830.7	23436.3	20652.9	19617
HI_2.03/291.1954	2.03	291.195	29870.2	30654.5	29874.8	28338.9	25013	24353.3	25674.3	22154.1	30570.2	35593.2	32288.2	21061.1
HI_2.04/233.0922	2.04	233.092	6142.11	9085.06	9039.09	9531.06	18579.1	13953.2	13971.2	16746.4	14160.2	3819.16	2999	6037.6
HI_2.04/163.0326	2.04	163.033	2999	2999	5230.67	5511.97	3670.1	6575.26	2999	2999	2999	4597.46	3542.53	4215.55
HI_2.04/590.4267	2.04	590.427	3805.79	4207	2999	2999	2999	3702.78	2999	4295.11	5598.52	3505.68	4410.18	4445.4
HI_2.04/227.1278	2.04	227.128	10462.1	15502.6	14622.3	16058.9	16622.5	12350.1	15847.8	13318.2	19184.2	22205.9	15853.8	9943.76
HI_2.04/205.0795	2.04	205.079	1.89543e+06	1.75219e+06	1.98551e+06	1.59104e+06	1.9148e+06	2.21596e+06	1.18274e+06	1.99731e+06	1.69109e+06	1.81099e+06	1.90874e+06	2.11413e+06
HI_2.04/207.0753	2.04	207.075	81454.8	74608.7	85836.4	66570.6	79561.7	99236.1	49685.3	86268.5	72286.8	75995.5	83696.2	91837.7
HI_2.04/206.0782	2.04	206.078	7558.82	9657.38	10071.5	8403.69	2999	10303.5	5991.33	10819.5	9416.84	10262.7	9461.81	12023.5
HI_2.04/203.0441	2.04	203.044	8532.03	8903.91	2999	8092.73	10811.5	15247	34881.9	29911.4	26231.8	26411.3	21042.9	20605.7
HI_2.04/201.0483	2.04	201.048	192095	245129	138393	204012	272478	380965	735267	756200	647360	654264	560811	493775
HI_2.05/599.5045	2.05	599.505	15135.6	7202.98	7587.93	13945.8	2999	10672.4	15501.4	11485.3	4417.09	4758.85	7465.01	8594.35
HI_2.05/583.4366	2.05	583.437	26238.7	17014.6	21141.7	19347.5	17438.9	17344.3	18705.4	19083.2	20534.2	16060.8	21857.3	15399.6
HI_2.05/556.4424	2.05	556.442	5962.31	5152.54	6284.42	2999	2999	6979.99	8194.52	6047.15	5611.14	5074.76	7360.34	5579.28
HI_2.05/599.4318	2.05	599.432	7121.94	5942.54	7860.92	6625.4	6125.95	6011.15	17599.9	7448.35	6707.48	6441.06	8963.52	5950.06
HI_2.05/581.4208	2.05	581.421	5664.16	4726.91	5913.09	5080.94	5436.7	4350.74	9425.64	4898.18	5310.1	4416.86	7196.42	4653.03
HI_2.05/498.4004	2.05	498.4	18176.7	21422.5	18514.5	17503.3	19607.5	17054	15183.9	18349.7	20859.5	14360	21825.4	18881.2
HI_2.05/195.1018	2.05	195.102	2999	7063.02	3013.66	7019.95	3235.95	3197.74	2999	6713.97	4193.27	5623.98	2999	3321.8
HI_2.05/233.1536	2.05	233.154	5943.01	3355.47	11954.4	7649.62	8166.58	3953	12720.4	5775.58	7136.19	11308.5	5789.53	5106.8
HI_2.05/745.4892	2.05	745.489	7073.78	4313.7	6064.94	5434.2	2999	4493.76	5388.67	5131.01	5381.99	4353.39	5857.5	2999
HI_2.05/164.0403	2.05	164.04	89200.1	86420.5	92407.6	74492.6	87402.3	93203.1	50174.7	96324.8	81519.1	91345.3	88731.3	98602.8
HI_2.05/440.3584	2.05	440.358	24700.1	26778.8	28472.4	26084.8	23353.2	18834.1	22627.3	21040.2	23936.1	26810	28540	25097.3
HI_2.06/176.0707	2.06	176.071	2999	9725.52	7556.45	10353.5	10532.5	10331.7	11499.2	15666.1	2999	5445.27	4820.94	6575.29
HI_2.06/728.5234	2.06	728.523	84428	49373.5	51148.8	2999	2999	71749.4	101377	2999	2999	2999	52795.2	2999
HI_2.06/597.4888	2.06	597.489	20801.8	12819.3	10805.1	21878	2999	16103.2	23147.9	14911.4	6441.91	7407.94	11396.7	11277.9
HI_2.06/709.4804	2.06	709.48	7697.52	5627.11	4819.21	8954.94	6629.31	5181.21	8665	6048.15	2999	2999	5857.63	4493.69
HI_2.06/219.0952	2.06	219.095	23932.4	21668.2	27708.5	19793.3	23748.8	28723.5	16293.1	25317.2	23613.3	17209.4	23070.3	26010.7
HI_2.06/239.1642	2.06	239.164	5044.02	6246.1	10039.8	9628.49	5001.45	6057.35	9300.17	3889.7	4238.01	6983.99	9439.05	5977.43
HI_2.06/248.1138	2.06	248.114	2999	2999	2999	4569.56	5562.09	3966.81	2999	2999	2999	2999	2999	2999
HI_2.06/554.2504	2.06	554.25	5911.42	7340.38	10539.3	6126.14	4057.55	4602.11	9530.37	3952.99	8280.73	7804.21	2999	8057.26
HI_2.07/335.2581	2.07	335.258	2999	5773.03	212217	2999	216546	192892	230219	212246	218733	239185	2999	5597.26
HI_2.07/199.1807	2.07	199.181	783175	642590	847452	698927	599108	566911	507250	458942	646260	527577	520782	301329
HI_2.07/726.5079	2.07	726.508	149940	81225.1	83960.6	168725	111749	127418	161049	111140	42603.8	55111.4	84967.8	82719.6
HI_2.07/341.0889	2.07	341.089	5421.38	2999	6177.67	6499.63	10199.3	5169.13	2999	6023.01	8087.35	4543.28	6277.63	5984.06
HI_2.07/595.473	2.07	595.473	9087.2	3638.36	2999	13555.9	7858.22	10576.5	8931	5194.34	2999	2999	2999	2999
HI_2.07/613.4834	2.07	613.483	86488.8	100970	65766.5	66408.5	72574.7	6840.98	15811.1	2999	15224.7	2999	151686	112113
HI_2.07/223.133	2.07	223.133	6042.7	2999	8881.76	6080.69	3916.9	5346.81	8066.88	8730.35	8094.42	12539.2	11002.8	11436.5
HI_2.08/724.4923	2.08	724.492	86963	40986.7	46841.4	134765	93881.3	101862	95489.7	60277.4	27807.4	31672.9	47118.5	41729.9
HI_2.08/702.508	2.08	702.508	115606	61157.4	59875.4	154867	105306	107293	152294	86977	35367.2	45683.6	62538	68662.6
HI_2.08/700.4925	2.08	700.492	23638.1	10125.1	10605.1	20748.5	15868.8	15700.5	48577.8	15094.3	6069.6	9439.35	13716.9	9234.81
HI_2.08/704.5234	2.08	704.523	81143.2	47228.4	42346.2	87863.7	61023.5	64286.9	109581	66000.3	20600.6	34375.3	46427.2	53174.4
HI_2.08/210.0875	2.08	210.088	3400.08	3186.36	3669.01	2999	2999	2999	2999	5752.9	2999	2999	4999.54	4628.25
HI_2.08/706.5326	2.08	706.533	2999	5026.53	4341.44	5672.68	7364.63	6668.57	13442.6	9149.25	2999	2999	2999	6659.53
HI_2.08/707.465	2.08	707.465	5462.66	2999	2999	7405.62	5592.44	4833.14	5907.72	3729.05	2999	2999	2999	2999
HI_2.09/732.554	2.09	732.554	9206.26	6881.22	6364.63	11243.9	9719.96	10262.7	13748.1	11762.1	2999	3142.13	7019.2	10554
HI_2.09/542.4269	2.09	542.427	13363.3	18151.4	13978	14091.9	15929.7	15485.7	9612.89	12587.7	15614.6	2999	17132.6	14048.9
HI_2.09/257.2334	2.09	257.233	10051.3	8298.48	10803.2	9695.44	7732.37	5516.58	2999	5286.42	7350.16	7653.39	6100.16	2999
HI_2.09/210.0876	2.09	210.088	2999	6392.07	2999	3836.86	3152.7	5670.38	2999	4179.76	2999	4156.16	2999	2999
HI_2.09/167.1068	2.09	167.107	2999	15094.1	13196.1	18055.5	2999	14915.8	2999	2999	13575.9	13455.7	13477.1	12210.1
HI_2.09/600.4688	2.09	600.469	3146.4	4270.22	3792.47	4722.54	2999	2999	2999	3181.45	5663.54	4177.74	2999	2999
HI_2.09/484.3848	2.09	484.385	22801.8	28102.4	27320.5	22432.9	22722.7	20806.3	21396.1	16508.5	19605.2	30662.9	26840.8	22019.6
HI_2.1/573.4885	2.1	573.489	17448.3	9795.8	9435.42	22210.3	2999	15788.4	2999	13090.7	6618.36	2999	76646.2	11663.4
HI_2.11/236.0939	2.11	236.094	55300.3	45103.7	54844.1	78643.7	97162.1	96488.9	109740	59493.4	60546.7	34852.9	58230.5	49442.3
HI_2.11/234.0981	2.11	234.098	673409	543361	660270	907235	1.10672e+06	1.1516e+06	1.31559e+06	716193	698983	406828	682072	662917
HI_2.11/691.2626	2.11	691.263	12528.7	5274.35	6942.37	2999	6173.86	5765.1	2999	8726.94	8226.31	6245.27	4924.83	2999
HI_2.12/279.1558	2.12	279.156	35790.8	37013.8	45077.4	49945.9	81296.6	90244.9	74487	47292.2	49536.1	21763.7	40527	51358
HI_2.12/292.1512	2.12	292.151	17820.4	13550	15838.5	24586.7	28906.2	27721.1	27412.5	17848.3	16315.4	11538.5	15234	16703.5
HI_2.12/281.1516	2.12	281.152	2999	3068.38	4094.92	4934.56	6873.77	5641.31	7010.95	4647.97	4229.86	2999	3416.52	4482.36
HI_2.12/197.1174	2.12	197.117	35043.5	40605.7	42358.6	39928.7	38712.6	29006.2	40537.8	30708	41112.9	48030.6	45381.4	29147.1
HI_2.12/528.4112	2.12	528.411	14363.6	20590.6	20728	18471	13932.6	13330.7	16773.7	11487.6	13956.2	18592.6	18865	14133.6
HI_2.12/273.1849	2.12	273.185	4576.68	8372.58	3200.86	6614.43	2999	3703.3	6654.35	4782.51	7626.12	7959.28	8467.06	6817.11
HI_2.13/236.1315	2.13	236.131	2999	6037.39	3751.25	8657.71	9565.16	9357.85	2999	4612.14	2999	2999	2999	2999
HI_2.14/575.5042	2.14	575.504	17039	8059.72	8202.05	35184.2	2999	32627	2999	12577.2	2999	2999	9705.32	2999
HI_2.14/211.0536	2.14	211.054	6243.36	6117.92	5328.06	8474.14	7047.05	2999	2999	6196.7	6367.45	5767.08	8459.35	5756.31
HI_2.14/201.066	2.14	201.066	61845	48887.6	62417.5	73328.5	66282.1	61034.2	86691.5	99375.1	74152.9	74223.4	64721.5	61976.3
HI_2.14/242.1751	2.14	242.175	5942.85	8858.59	9311.95	7818.68	8372.43	6534.98	2999	6558.05	10371.7	10271.7	9142.32	7191.99
HI_2.15/189.0482	2.15	189.048	9290.45	7635.83	9046.31	7099.92	12021.5	10741.8	10745.8	10665.1	2999	12210.2	13043.2	11019.9
HI_2.15/160.0758	2.15	160.076	2999	2999	15538.8	2999	6460	98352.6	2999	23577.7	2999	11721.5	26021.7	57085.3
HI_2.15/220.0825	2.15	220.083	80696.6	69969.7	94625.6	105014	129733	137509	231946	98750.5	106243	69097.5	107337	95658.3
HI_2.15/221.0921	2.15	221.092	10810	11416.2	13304.7	21855.6	22833.7	21962.4	14083	17689.8	16047.8	12056.1	14095.9	14675.7
HI_2.15/246.1236	2.15	246.124	2999	3738.36	2999	4426.38	4953.17	3681.59	5066.8	7516.85	6319.96	3986.37	5001.09	5401.65
HI_2.15/222.0783	2.15	222.078	7142.57	6337.86	8713	2999	2999	10324.2	19750	8289.31	8913.63	5907.74	9489.54	8283.24
HI_2.15/282.1015	2.15	282.101	4386.73	8337.04	12825.3	4925.68	6328.7	6027.26	18321	10485.7	23872.7	8085.75	9689.84	6309.33
HI_2.15/630.4796	2.15	630.48	3674	5340.07	4547.03	4505.67	5008.37	4055.6	2999	3192.1	2999	3753.28	6063.64	4272.81
HI_2.15/156.0843	2.15	156.084	2999	2999	3089.75	3902.08	4640.64	3953.98	8205.5	3009.22	2999	2999	3227.86	2999
HI_2.15/239.1277	2.15	239.128	15404	15451.9	14522.2	11293.9	11682.2	2999	6276.1	12414.7	18414.7	20289	17109.7	2999
HI_2.15/572.4376	2.15	572.438	5672.17	12201.3	13329.2	9616.41	9509.05	6750.9	10055.2	6066.68	8329.35	12407	12894.6	8203.57
HI_2.16/165.1024	2.16	165.102	16892.9	12547.8	18943	19761.8	15090.9	10900.6	9093.77	7520.55	13316.2	9011.71	8770.73	5633.18
HI_2.16/730.5383	2.16	730.538	26173.9	16368.8	16103.8	2999	7872.91	2999	29845.4	7548.17	2999	8917.03	2999	2999
HI_2.16/265.1401	2.16	265.14	2999	4982.23	7408.19	7227.74	10891	11137.5	16372.1	7624.23	8058.47	2999	7752.69	8172.58
HI_2.16/217.0431	2.16	217.043	2999	2999	2999	5842.41	8245.44	3060.18	16456.5	12614.3	10995.8	16443.9	6968.67	5663.42
HI_2.16/193.0497	2.16	193.05	2999	2999	2999	3237.66	4949.91	4693.81	2999	5286.88	3224.24	2999	2999	2999
HI_2.16/291.1162	2.16	291.116	5570.65	7793.06	7317.84	2999	2999	2999	2999	2999	4892.18	10999.5	9652	2999
HI_2.17/700.5734	2.17	700.573	5794.11	5322.54	4264.13	6242.68	6235.19	4699.89	7087.24	6308.52	2999	4566.6	6666.17	3989.28
HI_2.17/284.1856	2.17	284.186	11471.2	10141.5	9012.24	2999	4858.89	2999	2999	6569.18	10712.8	8492.09	9166.66	6791
HI_2.18/730.5389	2.18	730.539	2999	2999	2999	32904	27180.6	6758.03	2999	2999	2999	2999	2999	2999
HI_2.18/658.417	2.18	658.417	8314.87	7461.12	8313.22	2999	5417.69	4140.9	6672.04	2999	7404.11	8732.04	7731.02	4351.68
HI_2.18/616.464	2.18	616.464	4760.13	6801.12	7703.46	5100.74	4875.73	3331.82	5415.44	3217.69	4141.95	6788.6	6445.75	4813.14
HI_2.19/74.0972	2.19	74.0972	163396	342972	488117	192126	413794	548019	268390	499834	554513	2999	280133	561813
HI_2.19/613.4108	2.19	613.411	3456.51	4079.09	4090.11	4750.04	4684.32	6077.13	7226.32	5649.68	6381.85	4330.73	6583.14	6658.31
HI_2.19/686.4485	2.19	686.448	2999	7735.6	7786.77	2999	5032.82	2999	5273.09	5661.97	7150.61	2999	7450.64	2999
HI_2.19/302.2437	2.19	302.244	6074.87	4838.61	3341.65	5628.49	5663.76	2999	2999	2999	2999	2999	2999	2999
HI_2.19/231.1228	2.19	231.123	5916.03	11883.8	8675.86	5722.51	5428.53	4732.02	7732.68	5852.02	12956.2	13080.1	11615.9	6492.34
HI_2.2/306.1911	2.2	306.191	13537.9	16624.8	20276.8	14792.4	16395.6	15202	14613.8	15969.3	16744.4	2999	15866.4	11925.9
HI_2.2/364.233	2.2	364.233	11846.7	13613.5	15510.2	12082.9	14848.6	14531	2999	14788.7	13528.2	8051.9	11907.8	11949.8
HI_2.2/318.1911	2.2	318.191	10687.1	16363.8	15346.1	8442.15	11846	17287.9	8571.12	11143.2	12685.9	14331.7	8513.58	9980.42
HI_2.2/352.233	2.2	352.233	13749.9	17916	21565.2	15360.4	18393.3	19537.3	15166.6	18622.8	18382.7	14442.8	14993	20939.6
HI_2.2/346.2224	2.2	346.222	9214.31	10783.2	14559.5	9217.27	10988.6	9906.47	2999	12413.6	8875.93	8487.32	9608.43	12122.5
HI_2.2/334.2223	2.2	334.222	6838.81	2999	11535	8504.9	8156.09	6774.83	2999	2999	9283.4	6937.19	2999	9772.51
HI_2.2/320.2068	2.2	320.207	8585.61	10235.6	11368.7	2999	9596.59	8224.85	2999	2999	10061.4	2999	9548.93	10833.9
HI_2.2/179.0639	2.2	179.064	71030.2	86565.2	88226	73827.9	91997.6	76170.6	57729.6	77649.5	73972.8	94877.7	74782.1	100707
HI_2.21/332.2068	2.21	332.207	2999	2999	11457.3	8147.91	9655.06	6392.31	8406.2	2999	9296.16	2999	8203.83	9840.61
HI_2.21/306.2791	2.21	306.279	9909.57	10009.6	6672.28	8135.76	12208.1	8338.09	14722	10460.9	10062	8744.46	14287.5	9317.83
HI_2.21/740.5237	2.21	740.524	26810.8	28027.5	19233	22897.2	23182	25361.4	41408.1	26300.1	28554.9	26167.1	36563.3	26541.5
HI_2.21/400.1603	2.21	400.16	5221.02	5824.25	5864.6	4202.76	4257.74	2999	4229.15	3609.28	6899.62	6047.9	6097.5	5826.37
HI_2.21/337.2736	2.21	337.274	6478.92	6913.18	4842.33	5625.1	2999	8569.71	11269.4	7314.26	2999	8566.35	11086.1	7684.55
HI_2.21/613.4835	2.21	613.484	17376.5	14859.4	14716.8	2999	8192.38	2999	2999	107658	65173.6	143121	22110.6	2999
HI_2.22/152.0707	2.22	152.071	7252.52	4063.44	3289.56	2999	3099.02	4680.31	3447.62	5311.16	3573.18	2999	2999	2999
HI_2.22/107.0707	2.22	107.071	23317.5	26621	34247.5	31771.3	27759.3	25984.6	34832.2	19884.1	31681.8	28973.4	24668.3	18159.4
HI_2.22/163.133	2.22	163.133	149424	178564	219619	202865	181123	178281	241033	129190	217342	203506	176686	122101
HI_2.22/101.0965	2.22	101.097	4287.96	5239.9	6564.85	5712.85	4859.57	4283.09	7429.59	3765.51	2999	5777.11	5286.44	3501.95
HI_2.22/180.1595	2.22	180.16	16812.9	18486.5	23225.1	22170.1	18915.9	18737.7	27023.4	14078.8	20795.7	19666.9	19333.7	14490.6
HI_2.22/268.0858	2.22	268.086	2999	2999	4809.26	2999	2999	2999	7276.69	3667.16	8209.85	2999	3415.78	2999
HI_2.22/208.1908	2.22	208.191	9549.09	16465.1	19147.4	14793.2	15230.4	15067.8	17065.5	2999	17799.4	12033.6	13808.4	12349.5
HI_2.22/89.0603	2.22	89.0603	6978.5	11489	13329.7	10216	10231.2	12273.2	14965.2	6886.12	12777.5	13119.3	10443.5	8292.24
HI_2.22/165.0483	2.22	165.048	69046.8	73606.5	58157.3	74458.8	79386.3	61230.9	42034.8	54939.6	56821.3	56759	80328.7	51483.8
HI_2.22/206.0668	2.22	206.067	7749.81	2999	12038.3	4588.25	14643.9	16672.6	32818.6	12627	2999	12221	2999	17734.8
HI_2.22/265.1005	2.22	265.101	5378.01	5884.93	6831.13	4785.53	5748	4777.94	2999	5117.93	5419.75	5767.29	4823.77	2999
HI_2.22/304.2634	2.22	304.263	5035.33	4436.35	3313.66	6085.14	7718.23	5566.82	6983.69	5344.99	6415.37	6516.35	7305.09	4635.55
HI_2.22/738.5082	2.22	738.508	21274	20837	15465.3	22756.9	28784.4	25158.6	33598.9	22337.1	26496.5	26710.3	28930.4	22719.6
HI_2.22/568.4581	2.22	568.458	6932.68	10317.9	14748.4	10751.3	8949.63	6251.63	11939.6	4880.87	6687.16	14573.8	11833.4	7858.66
HI_2.23/221.0743	2.23	221.074	8480.77	7574.39	4154.87	7475.85	7922.47	7089.03	7157.71	7067.27	2999	4758.15	7755.71	4840.86
HI_2.23/216.1959	2.23	216.196	20816.1	4749.71	6483.01	4398.21	6006.48	2999	4008.84	2999	3906.38	5329.86	2999	3281.98
HI_2.23/327.0732	2.23	327.073	7245.18	7237.69	6549.63	8560.56	7371.27	5620.08	3573.99	5563.78	5709.18	6230.51	6069.45	6074.13
HI_2.23/181.0431	2.23	181.043	9571.91	9160.51	7402.07	9766.88	7447.34	6121.66	2999	7216.53	6932.4	8960.96	2999	6895.83
HI_2.24/171.1493	2.24	171.149	552539	469533	569613	514415	421403	383162	372648	295580	410515	358683	328947	200386
HI_2.24/336.1077	2.24	336.108	89448.9	46991.9	53225.9	56622.2	66143.1	62807.5	153278	62722.9	56919.9	50831.7	58499.2	46435.1
HI_2.24/374.0637	2.24	374.064	7038.82	3730.37	4799.61	5588.62	5193.69	4841.41	10457.2	4906.67	4019.77	5437.9	3754.29	3694.22
HI_2.24/394.1609	2.24	394.161	6971.04	4341.33	5617.79	5280.08	6631.68	5776.05	10587.3	5654.26	4565.74	4263.43	5145.78	5322.34
HI_2.24/212.1646	2.24	212.165	7940.5	12291.8	8674.59	12862.4	14233.1	2999	2999	2999	2999	2999	2999	2999
HI_2.24/353.1343	2.24	353.134	13477.4	6710.66	7262.31	8826.23	9668.37	8238.31	23986.5	8937.77	7729.11	8262.26	9242.15	6756.75
HI_2.24/230.1751	2.24	230.175	4965.39	8949.14	5502.27	8632.75	9451.72	2999	2999	2999	2999	2999	2999	2999
HI_2.24/172.1464	2.24	172.146	4132.75	3699.58	4289.05	4026.48	3013.09	2999	2999	2999	3200.21	2999	2999	2999
HI_2.24/224.1857	2.24	224.186	3578.28	4576.7	3711.68	4377.47	4318.43	4273.51	5562.84	3324.33	5031.58	5270.75	2999	2999
HI_2.25/573.4888	2.25	573.489	59329.7	55344	63081.7	76457.3	70335.4	67063.9	22692.7	67775.5	2999	7043.25	11201	64812.3
HI_2.25/287.1489	2.25	287.149	3778.42	4894.27	2999	3288.5	5234.05	2999	3438.36	2999	2999	4230.62	3423	3872.88
HI_2.25/168.1021	2.25	168.102	11168.1	9265.95	9250.87	8721.94	8439.41	7544.38	7937.2	9955.43	11231.8	8094.73	10591.1	9260.18
HI_2.25/540.4266	2.25	540.427	11556.1	15719.4	24497.8	14906.3	11226.7	8893.14	13930.1	6128.64	8649.26	24580.4	14901.1	10706.7
HI_2.25/224.1078	2.25	224.108	2999	2999	2999	3953.14	4224.17	3694.94	6809.11	2999	2999	2999	2999	2999
HI_2.25/240.0818	2.25	240.082	2999	2999	2999	3280.61	3788.43	3816.37	5838.36	2999	2999	2999	2999	2999
HI_2.25/568.2395	2.25	568.24	4793.48	7788.25	7284.23	6199.26	6028.42	4741.51	4982.48	2999	3678.68	2999	2999	2999
HI_2.25/540.2083	2.25	540.208	4849.58	5737.5	5957.78	6118.39	4221.77	3004.34	5463.39	2999	2999	2999	2999	2999
HI_2.26/138.0551	2.26	138.055	51756.7	41521.3	37505.2	39421.1	77292.7	105054	49127.5	67655.8	43299.2	16487.6	27301.6	29921
HI_2.26/247.1839	2.26	247.184	41114.7	31155.6	44448.1	71235	88698.7	109098	129693	48447.2	39394.8	19095.9	36463	46438.5
HI_2.26/202.1261	2.26	202.126	744161	582365	742856	1.23655e+06	1.66528e+06	1.69725e+06	2.23777e+06	879025	709330	397170	665887	731740
HI_2.26/204.1219	2.26	204.122	33225.3	25017.6	31288.3	53642.3	73049.1	75242.4	97888.2	37621.4	31204.8	17846.7	28971.6	31290.1
HI_2.26/260.1791	2.26	260.179	31613.9	21577.9	27883.1	60221.4	56650	66890.8	90741.4	33998	24307.1	17837.6	26977.5	25982.5
HI_2.26/275.2151	2.26	275.215	4960.28	7923.19	13631.9	13175.3	23652.9	37310.6	24259	14547	13226.3	3177.03	8732.74	15684.2
HI_2.26/397.383	2.26	397.383	2999	9261.95	7558.74	2999	10503.7	2999	2999	8754.72	5482.25	7642.11	8113.18	8299.99
HI_2.27/266.1242	2.27	266.124	3789.47	5734.3	7964.95	2999	2999	2999	14426.5	7541.9	19722.9	7887.63	6990.82	4452.2
HI_2.27/594.4738	2.27	594.474	3213.41	13149.5	8512.73	2999	13327.1	4821.67	2999	12473	10912.5	10240	2999	11323.5
HI_2.27/192.0512	2.27	192.051	25011.9	17732	26580	27780.4	28024.9	32218.4	68502.6	28392.9	31350.2	29162.5	43744.9	33954.3
HI_2.27/413.192	2.27	413.192	4505.45	3493.65	4889.2	3372.13	5960.87	5801.89	2999	5674.03	3510.92	2999	2999	4413.72
HI_2.28/571.4729	2.28	571.473	179049	143888	124039	142011	2999	129100	6536.5	139781	143397	2999	2999	2999
HI_2.29/233.038	2.29	233.038	2999	2999	2999	2999	2999	2999	4121.78	3206.52	2999	4138.94	3329.06	3528.25
HI_2.29/381.1657	2.29	381.166	107496	75851.9	103237	85679.2	116321	116472	5175.11	3181.97	89758.9	61874	2999	2999
HI_2.29/638.2453	2.29	638.245	6665.68	9004.7	14239.4	11288.3	11782.5	15977	2999	8983.49	10861.4	5089.99	6227.28	10161.1
HI_2.29/554.5148	2.29	554.515	4352.23	3996.77	2999	4452.46	2999	3657.55	6218.93	3454.94	3596.58	3651.93	4768.26	3748.79
HI_2.29/236.0918	2.29	236.092	5133.42	6285.35	6162.14	6768.59	6957.89	7055.58	7690.7	6767.95	6400.03	6907.47	2999	3877.97
HI_2.29/716.5683	2.29	716.568	39783.8	41474.2	40482	41164.4	42247.1	42916.4	51033.8	36376.1	34250.8	36582.8	47469.8	34289.9
HI_2.3/254.087	2.3	254.087	10090.3	6478.8	10892.2	16294.2	17975.1	20872	7452.64	14872.7	9281.91	3993.01	4946.82	9127.28
HI_2.3/577.5202	2.3	577.52	12577.5	12317.6	10204.5	13378	13300.4	11525.8	11850.9	12348.7	9328.91	8414.01	7833.02	9448.8
HI_2.3/219.05	2.3	219.05	7459.21	5168.11	8364.77	9309.21	11928.6	16218.7	4016.07	9627.72	5075.12	2999	3281.01	5866.93
HI_2.3/218.121	2.3	218.121	11162.7	16508.3	21657.7	13534.9	16618.4	14270.7	42673.5	22935.2	36789.6	17286.5	19027.6	14319.7
HI_2.3/223.0933	2.3	223.093	4344.51	2999	7475.44	5633.43	3982.16	7126.16	8787.76	4738.8	5613.91	3623.94	7080.1	7009.76
HI_2.3/747.518	2.3	747.518	8199	7998.85	8295.95	8108.86	8783.69	10434.5	10309.5	9986.98	7624.68	8987.22	8109.72	8585.39
HI_2.3/743.4872	2.3	743.487	49713	37954.7	35746.4	39933.3	40180.8	35528.4	50462.2	39987.6	40881.4	47166.4	43699.8	36766.1
HI_2.3/530.1875	2.3	530.188	3169.31	3437.79	4354.3	4225.53	2999	2999	5183	2999	2999	2999	2999	2999
HI_2.31/748.5189	2.31	748.519	2999	3000	3549.8	2999	2999	3687.81	2999	3912.65	2999	3469.46	3259.85	4760.83
HI_2.31/549.4881	2.31	549.488	14637.5	11604.4	7703.47	18357.4	19136.5	17177.4	13956.8	9636.37	8857.39	10239.7	9761.71	9096.93
HI_2.31/173.1075	2.31	173.107	14478.5	6016.17	4643.29	10415.2	3674.09	2999	11351.8	6067.54	2999	2999	4782.73	2999
HI_2.31/745.5018	2.31	745.502	17885.6	16595.2	18836.8	20454.4	21815.8	18135.9	23641.9	19532.1	16813.8	21165.4	19760.3	19220.6
HI_2.31/257.1283	2.31	257.128	2999	2999	2999	5304.58	3956.24	5618.82	2999	2999	2999	2999	2999	2999
HI_2.31/178.0356	2.31	178.036	112586	65027.9	109495	117823	99128.1	111745	244448	101050	107298	124873	183611	109729
HI_2.31/180.0314	2.31	180.031	10013.4	5775	10279.4	10061.1	8697.99	9027.72	21308.9	8898.32	10122.7	11481.4	14075.2	11052.9
HI_2.31/114.0375	2.31	114.037	53782.4	30265.6	52647.3	53243.3	45603	53800.4	112035	44099.8	54250.2	60752.2	85891.6	52356.8
HI_2.31/119.0528	2.31	119.053	2999	4371.47	6204.83	7037.45	5383.1	6482.68	12847.9	5319.76	6314.58	7760.42	9851.35	7432.16
HI_2.32/575.1766	2.32	575.177	73649.4	71313.1	84011.4	86453.2	96139.9	79328	72340.7	76972.5	103270	59403	69084.3	59279.7
HI_2.32/188.1105	2.32	188.111	41522.5	27642.5	52556.9	59197.7	74591.9	88714.7	141454	55828.8	41120.6	26969.3	45532.9	47810.8
HI_2.32/610.2139	2.32	610.214	42269.8	41664.5	46591.4	56060	52952.9	47253.5	48810.6	43668.6	61504.4	38940.3	41856.2	35611.1
HI_2.32/138.1278	2.32	138.128	6276.99	23313	14547.2	17757.9	35486	33967.5	46292	16886.5	2999	11799.6	11532.7	12842.2
HI_2.32/551.5044	2.32	551.504	2999	2999	2999	7996.45	2999	6278.18	4480.88	4186.37	3276.54	3755.43	2999	4410.02
HI_2.32/728.5239	2.32	728.524	8016.15	7508.12	2999	14260.1	11450.6	10733.2	8588.39	8065.73	29983.2	34534.8	9550.18	7128.5
HI_2.33/593.1871	2.33	593.187	8016.99	8120.36	10659.7	11002.9	11296.5	8598.85	9659.91	8458.35	11891.6	6606.23	8483.77	5526.6
HI_2.33/732.5604	2.33	732.56	25771.7	25284.4	27851.6	25901.7	31393.5	26695.2	30696.9	25377.8	27276.3	22725.9	28914	18116.3
HI_2.33/736.4921	2.33	736.492	20844.6	22276.3	23203.4	2999	61053.2	46029.3	5755.72	26571.2	25066.9	2999	19742.9	24751.7
HI_2.33/138.1278	2.33	138.128	8844.42	11562.6	8454.84	2999	2999	2999	2999	2999	19510.7	2999	2999	2999
HI_2.33/351.1076	2.33	351.108	7756.81	7444.07	6487.04	10693.6	10385.8	10511.3	2999	7314.43	13556.8	7549.78	7820.44	2999
HI_2.33/369.1181	2.33	369.118	134169	134064	113241	221023	200421	188037	252259	144625	2999	148045	157010	35228.7
HI_2.33/440.41	2.33	440.41	21135.8	20729.6	41600.1	30364.8	23877	15849	26232.1	12323.6	23368.6	31954.3	25867.5	19260.9
HI_2.33/198.1491	2.33	198.149	4703.06	6327.02	4452.64	5576.53	6380.18	2999	2999	2999	2999	2999	6442.86	2999
HI_2.33/677.2701	2.33	677.27	8756.69	7131.88	9299.72	6346.67	2999	2999	2999	2999	2999	9875.26	11025.3	7169.29
HI_2.33/675.2671	2.33	675.267	42346.8	33357.2	12554.6	31997.3	2999	37089.8	52408.5	33265.6	48500.4	44123	48366.9	38165.5
HI_2.33/468.4415	2.33	468.442	13846.6	14656.5	24802.5	20032.8	2999	2999	2999	2999	2999	22399.1	19695.1	13362.9
HI_2.34/191.1102	2.34	191.11	9446.7	10617.1	20119.4	13241.3	22173.8	17084.3	28603	13899	14995.8	12091	10959.6	9099.28
HI_2.34/738.5067	2.34	738.507	39664.9	52552.1	46567	80320.4	81926.2	63667.5	69180.5	56015.7	52998.8	38933.6	43526.8	46834.4
HI_2.34/403.7704	2.34	403.77	4059.53	2999	3784.84	2999	2999	5274.42	2999	2999	2999	4201.73	5987.31	4246.23
HI_2.34/714.508	2.34	714.508	31805	40432.5	35624.2	62953.7	69526.9	51743.5	39901.9	49494.9	46251.6	28481.4	42884.8	45771.4
HI_2.34/716.5226	2.34	716.523	24499.2	36794.3	29742.4	42092	43745.9	33598.7	27981.6	41920.7	38616.1	23622.4	32047.5	35839.2
HI_2.34/355.1175	2.34	355.118	2999	4616.62	2999	3742.53	4532.8	3063.63	2999	2999	2999	3821.52	2999	3715.51
HI_2.34/740.5222	2.34	740.522	26261.2	31880.8	28473.4	39469.9	52100.4	31188.4	31381.4	37433.4	34656.8	25348.1	31110.4	34473.9
HI_2.34/517.1708	2.34	517.171	4836.47	4269.25	3895.47	3094.27	4776.59	4214.04	2999	6994.18	4928.62	4644.13	4426.68	4148.85
HI_2.34/404.7779	2.34	404.778	2999	5252.59	6659.34	7589.87	4451.79	2999	5230.77	6125.38	5307.79	2999	6732.06	8091.77
HI_2.35/203.1102	2.35	203.11	6907.3	6887.21	8744.45	11866.3	17097.3	22037.5	8910.04	13406.2	10388.9	3550.36	7799.16	9338.85
HI_2.35/221.1208	2.35	221.121	5206.87	2999	6246.69	9653.43	12073.5	16120.6	2999	2999	2999	3644.24	6005.11	2999
HI_2.35/177.0548	2.35	177.055	5353.16	4572.28	5492.17	4372.29	4769.3	4492.71	6403.42	7056.97	5120.54	4526.37	3865.79	4194.44
HI_2.35/535.1816	2.35	535.182	17958.8	16408.7	16014.2	13141.2	18225.7	16784.6	18618	27684.8	20311.3	15835.4	14020.6	14475.9
HI_2.35/482.2235	2.35	482.224	9335.87	12652.4	17607.4	18246.1	12933.1	11598.7	10606.6	6897.5	12944.8	9786.97	13551.6	7858.79
HI_2.35/392.7779	2.35	392.778	6161.35	5758.93	8890.35	7883.86	8292.22	2999	2999	5399.71	12032.1	6123.95	9225.81	8739.51
HI_2.35/316.2847	2.35	316.285	4451.83	3566.78	5211.91	4760.46	4385.58	3452.48	3020.11	5004.75	3603.47	4517.26	5345.95	4224.44
HI_2.35/430.2439	2.35	430.244	27005.1	29200.1	41962.9	34848.1	22306.8	2999	25016.6	16154.3	28468.2	36950.2	32837.3	22515.7
HI_2.36/365.1707	2.36	365.171	5759.47	4138.83	5688.42	5423.29	6710.85	7264.59	5352.26	5695.6	5501.72	5019.83	4417.58	3681.32
HI_2.36/174.0949	2.36	174.095	5051.26	4971.99	5627.24	6711.65	2999	9984.4	18486.1	7994.22	2999	6058.15	6787.91	7352.95
HI_2.36/742.5387	2.36	742.539	13585.7	14906.4	14152.5	16026.9	20942.6	17309.1	14689.2	16563	15833.6	13938.2	15506.9	14957.2
HI_2.36/744.554	2.36	744.554	5330.25	7335.88	6528.4	2999	8665.7	7583.26	8095.74	8694.35	7964.39	7961.6	7016.41	7475.79
HI_2.37/137.0598	2.37	137.06	13609.9	9629.89	12388.6	9154.35	11331.9	11834.8	14258	15893.6	10678.2	12659.3	11062.5	8643.2
HI_2.37/524.1769	2.37	524.177	20077.8	16550	22599.5	19469.7	16998.6	18338.6	22470.7	14036.2	17496.5	17453.8	11298.4	9886.24
HI_2.37/124.1123	2.37	124.112	5636.98	2999	4782.3	4636.88	3791.93	7209.75	2999	2999	6382.89	2999	3533.25	3240.68
HI_2.37/119.0495	2.37	119.049	9697.14	7013.88	7835.54	8368.93	5522.39	8560.4	6248.22	8607.58	10230.5	7674.45	4678.05	6689.29
HI_2.37/396.2235	2.37	396.224	8895.7	11657.7	12877.9	16204.8	11963.2	10236.3	7852.82	7791.9	9851.59	11620.9	10699.1	6785.56
HI_2.37/636.424	2.37	636.424	2999	3888.21	3883.98	2999	5013.07	2999	4538.36	3411.82	4278.29	7003.09	6067.92	3139.91
HI_2.37/660.4242	2.37	660.424	5650.93	5657.89	5698	7081.83	4096.67	5367.02	5891.95	5184.24	6416.98	8206.08	6529.35	4937.83
HI_2.38/147.0442	2.38	147.044	43849.7	37659.1	39018.9	37926.9	42858.3	42449.4	41904.2	55472.6	45431.9	42535.1	20067.4	26424.9
HI_2.38/419.1552	2.38	419.155	4939.07	4061.92	6244.49	5840.99	5969.78	5242.27	2999	7342.45	6420.04	4974.6	4085.07	3778.27
HI_2.38/179.0703	2.38	179.07	9669.19	9208.34	9344.35	9266.35	9860.55	10280.7	12799.6	11366.6	10881.8	11014.3	5582.48	7649.78
HI_2.38/438.1869	2.38	438.187	28013.5	23482.5	27964.3	28172.4	32847.3	27723.8	29050.1	35802.4	29471.9	30821.5	20662.3	17776.5
HI_2.38/239.0914	2.38	239.091	102632	82962.4	94737.3	96030.8	119947	103216	104588	143121	111088	116019	69280.7	63376.3
HI_2.38/257.1019	2.38	257.102	52349.9	42696	49691.4	49134.4	65726	50603.7	53699	70151.2	49903.6	57405.2	38244.7	30844.2
HI_2.38/192.0656	2.38	192.066	9248.76	9852.62	9818.31	11494	16445.7	13981.4	13078.9	18274.2	10611	11653.4	9893.62	10238.1
HI_2.38/638.4399	2.38	638.44	2999	5527.87	5911.49	7069.31	6510.45	2999	5386.06	6046.05	5138.54	5838.89	6652.98	4534.38
HI_2.38/662.4399	2.38	662.44	4402.35	4827.98	2999	3738.78	5039.29	4748.71	4883.03	2999	4588.7	5538.45	4787.85	3889.52
HI_2.38/184.0735	2.38	184.073	11386	9312.69	8996.43	12355.8	9768.78	7844.18	10194.8	11571.8	7235.06	9523.9	11816.3	7814.3
HI_2.38/204.1419	2.38	204.142	2999	4958.25	4865.97	6943.56	8772.92	8236.33	4329.18	6347.7	5315.27	2999	3779.56	2999
HI_2.38/160.0792	2.38	160.079	9955.2	6717.29	15325.1	14082.7	23138.7	8325.37	55443.7	14950.2	23676.3	15772.2	21783	16539.7
HI_2.38/318.3003	2.38	318.3	6861.56	3476.17	8701.73	5272.08	7088.3	2999	6370.12	2999	6985.02	9140.12	10531	7274.09
HI_2.39/155.0704	2.39	155.07	6142.88	5209.18	7828.68	6709.11	7562.58	8285.52	5834.22	6644.34	6044.63	6895.76	3707.94	3098.73
HI_2.39/478.1238	2.39	478.124	17507.1	21623.4	22641.5	21185.4	24628.5	21188.5	16970	22224.1	19459.8	10772.9	14587.9	12251.7
HI_2.39/398.1667	2.39	398.167	55138.2	77574.8	88207.6	67642.1	97838.6	83685.1	70303.3	73148.8	68769.5	35397.5	51032.9	49906.8
HI_2.39/236.1137	2.39	236.114	67879.2	99035.8	99888.4	88878.6	127798	107169	74405.5	91682.6	88361.8	49409.2	65873.4	62776.7
HI_2.39/218.1033	2.39	218.103	10509.4	11610.7	15976	13162.3	15878.8	16549.7	12591.7	12984.2	13685.5	6797.73	10552.2	10093.7
HI_2.39/400.1618	2.39	400.162	4343.8	4513.34	2999	5504.06	6375.41	5072.79	2999	5220.1	2999	2999	4360.17	3269.31
HI_2.39/238.1096	2.39	238.11	6462.99	7543.19	7864.63	8256.76	9264.36	3099.67	2999	7738.86	6103.82	2999	5365.05	5108.77
HI_2.4/222.0982	2.4	222.098	7460.79	6388.74	7749.31	5181.44	10835.4	9905.16	2999	8120.18	6975.09	4601.94	5652.39	4492.91
HI_2.4/495.15	2.4	495.15	8041.23	10280.5	12125.4	8110.69	13261.8	10008.8	2999	10627.4	8929.27	3892.93	7617.33	6645.65
HI_2.4/384.151	2.4	384.151	4025.87	4767.68	7271.9	4899.34	5794.37	2999	5327.52	5231.24	6518.31	3987.48	5392.23	4583.45
HI_2.4/436.1816	2.4	436.182	831574	666164	794459	778491	972454	805328	824684	1.01928e+06	11594.8	845160	557998	501227
HI_2.41/457.1109	2.41	457.111	64206.6	67066.7	95338	80283.1	76495.8	79979.3	79446.5	104619	91214.5	71401.7	50273.2	63587.6
HI_2.41/443.1421	2.41	443.142	5957.46	5503.29	11938.2	6034.63	5378.61	5766.07	5852.77	9922.98	10839.1	5356.48	5340.25	5077.4
HI_2.41/579.1716	2.41	579.172	2999	2999	2999	2999	8111.29	2999	6785.69	5543.57	9976.68	2999	5389.5	5604.59
HI_2.41/459.109	2.41	459.109	3855.7	4700.52	4214.48	7300.79	4050.73	4999.02	4420.64	5480.4	6085.65	3480.81	2999	3292.91
HI_2.41/148.0592	2.41	148.059	2999	2999	4170.93	3481.49	4286.43	4645.56	10658.1	4944.61	4271.45	2999	2999	3910.38
HI_2.42/133.0762	2.42	133.076	3117.75	68718.2	57356.7	2999	2999	46449.5	2999	21055.1	36380.8	30906.7	40760.7	2999
HI_2.43/464.2129	2.43	464.213	158802	192358	328514	154268	2999	205987	187593	291489	248968	2999	2999	2999
HI_2.43/466.2185	2.43	466.219	6377.57	8429.43	12302.2	5902.89	11416.1	18966.5	7176.12	8416.15	10689	6831.75	4387.29	10312.4
HI_2.44/477.2082	2.44	477.208	74007.8	2999	98433.3	55474.1	65079.7	51232.5	37206	94473.2	76835	6632.17	56273.4	84820
HI_2.44/146.0635	2.44	146.064	60287.9	2999	108621	163936	147957	2999	379224	4025.52	91812.6	2999	145953	107041
HI_2.44/441.1369	2.44	441.137	98673.5	7961.22	2999	211554	166184	2999	181411	159531	197759	17645.3	136962	164433
HI_2.49/146.1653	2.49	146.165	12959.5	19684.9	23345.8	14251.3	18605.3	24517	11297.4	15722.7	22849	2999	2999	2999
HI_2.5/464.2129	2.5	464.213	2999	8413.88	2999	2999	269162	2999	2999	2999	23872.4	164536	126101	256258
HI_2.57/261.058	2.57	261.058	13465.1	8211.99	2999	2999	2999	5399.06	8507.58	2999	4101.66	10007.6	8385.34	5744.56
HI_2.58/117.1137	2.58	117.114	8927.57	13635.4	10630.8	13487.6	9557.23	2999	12254	9342.79	13079	9078.04	9772.43	8144.47
HI_2.6/492.2445	2.6	492.245	2999	5035.74	2999	6000.6	2999	11257.4	6898.07	5872.88	11712.3	2999	2999	6725.15
HI_2.62/284.1339	2.62	284.134	21019.3	18221.1	31765.8	30586.1	16382.7	20744.2	14874.7	16082.2	18343.5	10841.7	16824.8	12877.1
HI_2.62/409.1107	2.62	409.111	2999	4301.77	6070.37	2999	16361.4	4688.38	15898.2	8010.94	6094.75	11391.2	15082.1	2999
HI_2.68/687.3033	2.68	687.303	8603.6	12549.7	7799.85	2999	2999	2999	7923.31	2999	13708.6	17329.5	13995.8	2999
HI_2.72/144.0479	2.72	144.048	8923.21	12530.6	5273.2	12120.5	13875.3	2999	10124.7	12438.7	13550.2	14369.3	19228.7	2999
HI_2.73/209.1173	2.73	209.117	2999	2999	3278.43	2999	2999	2999	8624.57	3000.91	3831.99	4020.97	4784.95	3076.68
HI_2.86/191.1102	2.86	191.11	12238.4	12832.4	2999	2999	2999	2999	2999	13380.9	12785.7	14599.8	10641.2	9808
HI_2.94/85.0654	2.94	85.0654	2999	4020.3	3439.46	2999	2999	2999	4220.84	4095.69	2999	5256.46	5000.04	4084.41
HI_2.95/206.1024	2.95	206.102	3500.82	3579.37	2999	2999	2999	2999	2999	4282.38	4145.1	5399.5	4695.96	3580.62
HI_2.98/174.0948	2.98	174.095	5002.68	3463.9	4790.22	7040.79	8284.7	6886.94	2999	6220	6217.03	3541.91	5377.5	5847.89
HI_3.08/146.0635	3.08	146.064	2999	2999	2999	46913.6	3944.43	390487	432938	2999	265753	55192.9	339375	276995
HI_3.1/351.155	3.1	351.155	2999	4590.27	8533.83	2999	8319.66	2999	16286.4	8235.4	4306.26	2999	2999	6927.8
HI_3.22/159.029	3.22	159.029	15616.4	9047.38	13891	17331.7	21759.8	29295	10706.5	13724.9	10198.2	5187.16	5613.54	9896.59
HI_3.22/282.1183	3.22	282.118	11022.3	10614.1	17825.1	14964.1	26466.2	39519.9	10854.8	18109	11947.1	3188.62	6366.53	12896.9
HI_3.22/219.0501	3.22	219.05	33873.2	23927.5	29224.6	43728.5	43300.8	62005.7	21403.4	34352	23113.9	10169.3	15674.5	19788.9
HI_3.22/254.087	3.22	254.087	28885.6	18421	25512.5	34747.3	39966.4	52573.3	18695.2	26747.4	21351.1	9486.64	13001.2	18574.8
HI_3.22/268.1179	3.22	268.118	6062.93	8582.3	6686.74	9591.64	16273.3	17763.6	9452.03	9158.96	10120	5331.12	2999	7282.52
HI_3.22/205.0497	3.22	205.05	10786.4	14181.2	7032.42	17157.2	21217.7	18022.3	12525.5	10106.5	11188.4	11178.6	9741.57	7221.9
HI_3.22/159.0442	3.22	159.044	57609.8	64920.9	36867.3	82161.1	93729.1	84906.7	69354.5	53692.9	62551.8	60511.6	54891.6	39802.8
HI_3.22/408.1653	3.22	408.165	2999	4569.07	4611.04	2999	2999	4791.24	4556.2	4588.29	4248.24	3187.48	2999	3361.19
HI_3.22/160.0792	3.22	160.079	29052.7	19068	25767.7	38156.1	40215	46434.5	116816	28499	26242.6	28759.1	39768.9	30037.7
HI_3.22/436.1961	3.22	436.196	2999	2999	2999	2999	4913.62	2999	6445.11	5296.39	5273.83	2999	2999	5595.28
HI_3.22/237.0605	3.22	237.06	4214.5	2999	4142.9	4857.16	6556.75	7878.5	2999	3913.29	2999	2999	2999	2999
HI_3.22/191.0551	3.22	191.055	3767.63	2999	3263.1	4028.99	4920.62	6796.1	2999	3739.49	2999	2999	2999	2999
HI_3.23/142.1228	3.23	142.123	3659.21	3326.62	3370.28	4885.21	2999	2999	2999	2999	2999	2999	2999	2999
HI_3.23/178.0783	3.23	178.078	16482.9	15020.8	22427.5	14649.9	13955	11368.5	15544.7	14282.6	16328.4	18851.8	2999	12637.7
HI_3.23/188.1282	3.23	188.128	5481.18	4804.97	5019.15	5261.72	3101.81	2999	2999	2999	2999	3307.25	2999	2999
HI_3.23/170.1177	3.23	170.118	9104.59	6912.6	6075.47	12205	5642.75	5481.2	2999	2999	2999	2999	2999	2999
HI_3.23/622.5049	3.23	622.505	2999	3120.33	2999	3446.62	3329.6	4605.66	2999	2999	2999	2999	2999	4218.18
HI_3.24/638.2453	3.24	638.245	48201.9	48585.7	35648.1	56003	59620.5	46930.4	27728.5	48600.6	46457.7	21519.2	34740.7	44195.1
HI_3.24/397.383	3.24	397.383	7585.21	8601.26	4817.63	10278.8	7506.2	7626.56	5622.03	5677.54	4957.67	6267.37	6213.18	6737.68
HI_3.24/575.1767	3.24	575.177	73365	69063.2	38015.4	84107.4	109769	61065.9	50543.5	40176.4	84152.3	57657.5	54037.1	74572.1
HI_3.24/312.0713	3.24	312.071	6172.99	3351.35	6046.8	3137.82	3668	4454.7	2999	7657.71	3663.41	3449.27	3560.48	2999
HI_3.24/594.4738	3.24	594.474	10925.1	12279.2	6964.47	13241	10140.9	11314.9	6776.99	7271.45	6940.86	8581.1	10511.5	8669.96
HI_3.25/704.5234	3.25	704.523	18923.8	17537.6	14611.1	23267.1	2999	20190.4	29382	18754.7	2999	9734.86	2999	2999
HI_3.25/221.1209	3.25	221.121	7079.24	10326	8975.32	2999	25550.1	33360.4	9861.96	12879.5	2999	3854.13	7153.76	8860.85
HI_3.25/593.187	3.25	593.187	3701.03	5564.12	6647.47	8138.98	7021.21	7048.46	5807.19	6093.98	9596.24	3626.27	3904.32	5534.84
HI_3.25/203.1102	3.25	203.11	11408.7	13982.7	13368	22470.1	37747.3	50219.9	14617.8	20003.8	2999	6191.98	13465.8	15751.1
HI_3.25/610.2139	3.25	610.214	27753.3	38086.1	26451.8	59980	50650.8	41579.9	24427.5	30012.7	41536.5	26673.3	26895	33092.3
HI_3.26/724.4923	3.26	724.492	27236.7	15859	16072.4	36728.5	30956.8	39065	30059.8	14422.1	2999	9140.33	14479.1	12736.4
HI_3.26/728.5237	3.26	728.524	30445.5	24623.6	22029.3	32661.9	28396.4	30223.4	35907.3	31187.6	2999	14833.5	2999	25194.9
HI_3.26/702.5079	3.26	702.508	39285.1	21902.5	21600	48611.1	2999	40112.2	47238.6	28400.4	2999	11698.5	17010.7	22385.1
HI_3.26/726.5081	3.26	726.508	43162.4	34743.7	26815.3	48000.8	37918.2	48224.5	45460.4	28997.5	2999	14826	29127.6	28747.5
HI_3.26/191.1214	3.26	191.121	4136.56	4386.23	9317.95	7318.37	2999	11646.4	22982.5	6371.35	2999	4178.3	7087.9	9225.88
HI_3.26/115.0757	3.26	115.076	5094.61	4377.06	3989.22	4048.8	2999	6168.62	2999	6115.52	2999	4187.24	2999	3647.85
HI_3.27/146.0635	3.27	146.064	262286	168768	248773	427537	359827	2999	1.06218e+06	297545	2999	286050	2999	2999
HI_3.27/164.0707	3.27	164.071	5669.67	3551.3	2999	4586.08	6682.59	6565.19	2999	5905.14	4414.66	3263.5	4504.19	4298.46
HI_3.27/148.0593	3.27	148.059	9768.13	9763.44	10870.8	17749.2	15102.7	17935	48256.6	13765.3	10378.6	2999	14945.9	2999
HI_3.27/597.4882	3.27	597.488	2999	2999	2999	8508.27	6603.81	6995.58	7118.17	7974.05	2999	2999	2999	4471.23
HI_3.27/98.0565	3.27	98.0565	21504.5	18108.9	20830.9	19955.3	17335.4	11973.4	17001.8	2999	19326.5	2999	22142.7	13843.6
HI_3.27/132.0479	3.27	132.048	2999	3794.69	2999	6304.38	4814.08	5476.37	15014.8	4575.06	2999	4935.56	5893.93	5361.43
HI_3.27/716.5685	3.27	716.568	2999	2999	2999	9981.56	12253.6	8352.76	2999	10157.9	2999	2999	7967.42	7583.85
HI_3.27/129.0371	3.27	129.037	9718.38	2999	9881.74	15885.6	13179.1	13978.5	40569.8	12503	9696	2999	14441.2	11708.4
HI_3.27/98.0605	3.27	98.0605	3116.73	2999	2999	5033.58	4272.5	5068.96	11752.3	4600.84	3701.45	2999	4604.8	4111.34
HI_3.27/436.1816	3.27	436.182	12197.9	2999	4.81442e+06	2999	2999	2999	5.13704e+06	5.73035e+06	5889.97	4.79184e+06	2999	2999
HI_3.27/430.2441	3.27	430.244	2999	11916.3	13932.9	19151.6	10527.5	11278.8	2999	6774.02	10518.9	14513.4	10805.4	10872.4
HI_3.28/535.1817	3.28	535.182	30717.3	31825.9	26067.9	23877.7	23732.2	28264.1	2999	40102.6	27944.9	2999	20343.8	17983.4
HI_3.28/224.0766	3.28	224.077	16424.6	17177.4	2999	17269.9	8736.75	12955.2	187504	9009.55	2999	2999	2999	2999
HI_3.28/149.0745	3.28	149.075	10214.6	9632.96	9584.65	10003.8	11941.3	2999	8827.26	11924.6	2999	6422.08	2999	8419.44
HI_3.28/700.4924	3.28	700.492	2999	7235.41	2999	13835	9826.76	9067.36	2999	8859.47	2999	2999	7029.51	2999
HI_3.28/524.177	3.28	524.177	33355.2	30344.8	41019	29824.7	27740.7	31985.1	33599.8	2999	26737.1	26022.2	26575.2	15152.2
HI_3.28/335.1601	3.28	335.16	10040.2	7713.42	7015.59	10741.9	12747.4	15630.9	9198.58	10406.2	7967.1	9331.6	10085.9	11049.6
HI_3.28/365.1708	3.28	365.171	33758	29287.9	2999	41687.5	44667.6	51251.6	2999	37639.9	35480.5	30436.5	33890.7	31408.1
HI_3.28/157.0497	3.28	157.05	5872.39	3486.27	3668.25	4951.06	6276.35	7683.68	3239.51	4556.54	2999	4744.62	2999	2999
HI_3.29/575.5043	3.29	575.504	25094.3	23131.1	20338.1	22449.2	19757.8	26048.6	23579.1	27389.1	17951.8	18281	22301.2	2999
HI_3.29/745.5014	3.29	745.501	12678.2	12333.7	12015.1	13424.6	13609.1	2999	11045.7	12473.8	11799	2999	2999	10926.2
HI_3.29/351.1076	3.29	351.108	8873.95	10567.9	2999	11071.3	2999	2999	4123.19	10146.4	12798.1	7683.4	6191.34	2999
HI_3.29/743.487	3.29	743.487	33223.7	31894.3	21858	24403.7	21601.5	25041.6	26886.9	27091.9	25362.5	24871.2	28575.5	19996.5
HI_3.29/573.4888	3.29	573.489	49854.3	47423.3	45927.7	55998.4	54882.3	56187.4	48441.8	47460.2	40556.6	41835.8	54306.7	44212.8
HI_3.29/571.4728	3.29	571.473	112624	92551.2	75057.4	81874.9	83920.9	81589.1	90026.5	85477.9	87838.9	83997.7	103823	70248.4
HI_3.29/603.2821	3.29	603.282	2999	2999	2999	9540.3	2999	8592.89	2999	8872.56	7967.38	6586.92	11542.2	7812.95
HI_3.29/675.2674	3.29	675.267	44774.2	40031.6	33719.3	39209.3	36554	34191.1	42625.2	38970	44291.1	47977.3	49010	41114.5
HI_3.29/133.0762	3.29	133.076	197665	261099	212503	218535	2999	225414	157913	214633	189247	297453	220948	258528
HI_3.3/211.0966	3.3	211.097	3300.37	3660.13	3365.25	3355.95	2999	2999	4460.78	3516.2	3714.02	2999	2999	2999
HI_3.3/355.1176	3.3	355.118	2999	2999	2999	5588.99	6673.47	7791.22	4692.33	2999	2999	6411.21	5844.91	3344.9
HI_3.3/148.0758	3.3	148.076	2999	5331.83	2999	2999	2999	2999	6142.94	5669.55	3619.82	6147.77	4322.65	4551.24
HI_3.3/742.5374	3.3	742.537	2999	23036.2	15290.2	28684.7	30659.3	25656.7	18591.9	26731.9	17294.2	14555.2	18705.7	18401.2
HI_3.3/192.0656	3.3	192.066	76166.4	85031.5	76318.6	2999	98419.9	95564.3	88625	99327.7	90287	80842.4	81471.3	69208.2
HI_3.3/282.1548	3.3	282.155	8031.27	6223.97	6433.27	7043.3	5935.55	6796.06	5954.16	2999	2999	2999	7063.1	2999
HI_3.3/335.258	3.3	335.258	15326.5	15041.9	10925.5	13501	10664.8	2999	15290.8	11987.7	13499.6	17607.2	18804	14091.4
HI_3.31/137.0598	3.31	137.06	56021.9	43390.1	44811.2	2999	49582.3	49531.2	46321.9	43822.4	2999	40166	30941.4	24500.3
HI_3.31/147.0442	3.31	147.044	263637	205339	244897	211435	2999	281234	2999	245080	212736	225353	156334	2999
HI_3.31/118.0654	3.31	118.065	196842	140238	151088	141927	172773	198427	154260	172420	144721	160125	104612	109931
HI_3.31/712.492	3.31	712.492	13785.5	14697.7	14442.8	31924.1	26245.1	14515.5	24747.4	15891.2	8943.6	10483.2	15121	2999
HI_3.31/155.0704	3.31	155.07	46838.9	42957.9	40852.8	42037.6	42704.7	40716.1	44368.8	39404.3	34796.4	40912	26075	24791.3
HI_3.31/419.155	3.31	419.155	43373.3	34100.8	36077.9	37963.3	38995.3	39888.8	35631.2	40316.5	38403.8	32123.8	21373.3	18598.8
HI_3.31/438.1869	3.31	438.187	233537	162211	153943	195391	197992	197735	192108	210639	159448	176012	108185	109532
HI_3.31/239.0914	3.31	239.091	827692	597407	631251	650818	715529	811950	677893	783036	624617	663083	421142	395346
HI_3.31/369.1181	3.31	369.118	140726	132141	122144	196933	2999	2999	37114.6	161771	2999	134947	2999	6898.29
HI_3.31/736.4923	3.31	736.492	56534.5	63153.7	48624.6	128110	132971	116026	55835	56115.2	52270.6	41467.1	49543.7	53387.9
HI_3.31/477.2082	3.31	477.208	53991.3	44719.6	45062.6	45964.9	47085	47645.5	52526.6	56897.6	34852.6	46611.1	32859	33411.3
HI_3.31/738.5069	3.31	738.507	116793	130537	102611	189430	187702	174198	118302	138640	110146	89281.5	112197	112942
HI_3.31/714.5078	3.31	714.508	87847.6	103000	82766	153495	152823	156899	85817.5	111823	82967.1	66671.5	83654.5	94975.7
HI_3.31/439.1892	3.31	439.189	2999	2999	2999	2999	2999	2999	25558.4	27738.6	20892.9	2999	2999	2999
HI_3.31/478.2098	3.31	478.21	2999	15900.1	15693.5	15185.1	19627.5	20919.8	13450.7	14858.1	13961.9	14407.6	11124.7	10587.1
HI_3.31/716.523	3.31	716.523	66716.8	91229.2	70244.5	91446.5	102573	87187.7	60322.8	89679.8	69483	51968.8	64783	85324.8
HI_3.31/740.5226	3.31	740.523	75483.4	92404.9	66225.7	110833	110127	100961	75065.2	95972.2	71179.2	64671.5	82793.3	82001.6
HI_3.31/436.1815	3.31	436.182	5.85298e+06	4.4931e+06	2999	5.03645e+06	5.32796e+06	5.1642e+06	2999	2999	4.34439e+06	2999	3.08905e+06	3.00306e+06
HI_3.31/221.081	3.31	221.081	8221.72	2999	2999	8120.6	8584.72	2999	10198.1	13095.5	8300.68	10025	2999	2999
HI_3.31/257.1018	3.31	257.102	384369	307420	313411	327411	352996	2999	335834	368672	287238	334886	214599	186040
HI_3.31/179.0704	3.31	179.07	74242.5	56761	63940	60007.2	2999	76863.2	63955.6	66518.9	2999	61817.9	46263.3	39884
HI_3.31/151.0755	3.31	151.076	4103.03	4891.37	4359.85	5867.26	3034.78	5692.46	4662.39	7645.52	2999	5581.07	2999	6165.65
HI_3.31/613.4834	3.31	613.483	2999	26096.1	18913.2	14643.8	13236.2	11507.7	21643.9	17728.7	20029.2	26219.5	30299.8	21964.9
HI_3.32/105.0339	3.32	105.034	8929.79	9563.5	9918.71	9854.1	9881.31	7814.37	10367.4	6125.48	8356.26	8903.95	7461.63	4372.11
HI_3.32/710.4764	3.32	710.476	2999	9172.99	8059.41	20666.3	21513.8	19305.9	18615.8	2999	2999	2999	9272.74	11376.4
HI_3.32/406.2078	3.32	406.208	10072.1	8287.2	6744.53	6693.86	7665.01	8484.38	5569.27	7993.12	8635.86	8841.96	8462.47	5249.3
HI_3.33/457.1111	3.33	457.111	47620.8	33010.1	41383.6	53951.5	57256.8	54798.7	43488.2	52747.4	33503.3	34670.9	22939.8	24975.6
HI_3.33/464.213	3.33	464.213	787302	871346	1.20148e+06	749068	1.09565e+06	1.24941e+06	744732	1.27857e+06	958981	545007	605439	843367
HI_3.33/460.1239	3.33	460.124	53476.4	32286.5	26165.4	47231.9	74796.4	52833.6	78583.1	74686.9	46897.3	25158.4	46275.8	33112.6
HI_3.33/688.492	3.33	688.492	2999	4026.05	2999	15306.9	21421.4	17276.4	13762.9	7567.93	2999	5280.14	9340.33	10992.9
HI_3.34/352.1503	3.34	352.15	13177.7	17876.8	12927.1	27318.8	25221.1	25192	9257.52	13313.8	15466.8	12953.1	14935.8	10422.7
HI_3.34/173.0712	3.34	173.071	7410.08	2999	6973.68	11428.6	14900.9	13100.1	2999	2999	9263.51	8460.09	2999	2999
HI_3.34/149.0711	3.34	149.071	4154.15	22468.8	11336.2	12241.8	16899.4	10453.8	2999	15321.6	5221.21	2999	2999	13675.1
HI_3.34/407.2959	3.34	407.296	7236.43	7598.03	5008.6	6019.49	5461.51	2999	2999	2999	6329.7	2999	7019.67	4962.5
HI_3.34/406.7934	3.34	406.793	13565.2	12204.3	11349	10666.3	10117.7	2999	9387.55	12126.7	16928.6	11558.3	13513.3	13936
HI_3.35/127.0392	3.35	127.039	21817	26696.3	18459	13184.2	11202	13263.4	10025.7	15154.6	10357.2	2999	8707.17	14362.3
HI_3.35/123.0443	3.35	123.044	26898.4	23410.3	28286.8	21676.4	20909.6	20001.6	22119.9	18997.8	20655.9	16951.3	18864.4	11712.5
HI_3.35/405.7828	3.35	405.783	2999	2999	28863.2	27467	28781.1	32689.9	31806.8	29337.6	2999	2999	2999	2999
HI_3.35/421.7809	3.35	421.781	34891.4	25567.1	26924.8	19646.9	25662.3	23472	25464.8	29401.7	35718.9	15270.6	34578.2	31559.6
HI_3.35/404.7781	3.35	404.778	204167	229328	202883	165898	176112	217136	193586	199222	240747	167014	279599	201899
HI_3.35/422.2832	3.35	422.283	14449.9	14335.9	14537.9	2999	10630.7	11478.7	11699	11811.4	17395.2	9369.69	19235.1	14519.6
HI_3.35/334.7701	3.35	334.77	2999	10405.3	11611.5	8853.67	11592.3	5370.2	5308.52	4955.24	12847	7778.98	9625.84	10983.4
HI_3.35/406.2862	3.35	406.286	6554.76	7920.27	8654.79	5776.86	10960.4	12541.1	2999	2999	2999	2999	11145.9	8638.37
HI_3.35/334.2686	3.35	334.269	20162.4	18362.6	18737	12701.3	11764.5	17342.1	18521.2	18947.9	21592.4	13463.7	27762.9	19201.3
HI_3.35/405.2798	3.35	405.28	107624	94761.8	98486.8	86015.3	89910.9	100276	95449.6	82470.3	110144	90509.5	133362	96020.7
HI_3.36/163.0602	3.36	163.06	14909.5	12806.2	13363.5	11623.6	10012.4	9001.58	11446	9113.59	11505.4	8665.12	2999	7197.62
HI_3.36/85.029	3.36	85.029	11175	10184.2	10371.2	6691.83	7852.79	7319.63	2999	2999	2999	5636.14	2999	3080.97
HI_3.36/302.1234	3.36	302.123	108298	115611	103455	90412.9	82717.4	73318.5	86834.8	64621.7	73419	65536.4	65845.4	45879
HI_3.36/285.0969	3.36	285.097	53999.2	58953.3	52531.8	41671.5	42811.8	38153.5	42435	29851	34812.3	33539	34206	21339.2
HI_3.36/145.0497	3.36	145.05	20431.2	21222.8	23082.4	19597.8	19004.8	16523.1	16345.3	12105.7	15797.1	13660.1	15971	11575.9
HI_3.36/403.7703	3.36	403.77	182063	193173	175484	202767	218372	245431	169361	178591	217948	123074	206410	158785
HI_3.36/333.2606	3.36	333.261	19091.2	15568.3	15352.2	13268.6	20969.7	22199.1	15897.1	18970.1	17309.5	11855.5	18967.7	14094.8
HI_3.36/420.7731	3.36	420.773	33352.9	32315.8	23634	23546.6	30894.2	33077.1	22748.1	29541.7	36673.5	17428	29534.9	30060.6
HI_3.36/404.2723	3.36	404.272	90709.6	91283.8	82512.5	90978.6	112506	116896	84974.1	87851.7	104662	65459	103997	87434.6
HI_3.36/421.2748	3.36	421.275	16626.8	13101.4	14389.2	12007.3	15234.6	14601.1	12587.6	14941.8	15184.6	9768.47	16092.1	14056.5
HI_3.36/385.7702	3.36	385.77	2999	9603.37	8689.01	9340.06	11334	2999	8949.92	4910.65	5967.96	6182.19	7990.94	2999
HI_3.36/393.2797	3.36	393.28	192150	174619	168074	181425	175532	224828	154165	164422	197958	132943	206262	173847
HI_3.36/392.7781	3.36	392.778	425651	393103	349768	352371	391330	474484	315709	359100	407494	283167	466309	365021
HI_3.36/333.7623	3.36	333.762	2999	7637.14	7320.06	11095.6	10017	11763	6772.34	7628.24	9849.02	7275.63	9232.08	8415.14
HI_3.36/373.1282	3.36	373.128	2999	2999	15128.5	10091.6	8556.82	10324.5	2999	9906.23	9168.27	8072.16	2999	11362.9
HI_3.36/322.2684	3.36	322.268	64990.5	61250	54874.8	50648.5	61854.9	74912	53095.6	61463.4	66347.4	45735.8	71312.3	60207.8
HI_3.36/322.7701	3.36	322.77	30186.1	27255.3	23822.6	25759.3	28973.5	31036.3	21490.1	21609.8	35075.7	21092.1	31609.4	25627.1
HI_3.36/414.7881	3.36	414.788	17367.5	15781.8	10724.8	12616.5	13328.5	15971.1	12782.7	12728.4	14672	11583.7	19648.7	11960.9
HI_3.37/330.1547	3.37	330.155	53854.5	68507.6	98224.4	49836.4	66169.4	67936.8	51151.6	46535.2	51590.6	27396.2	50028.7	47446.6
HI_3.37/302.1598	3.37	302.16	20656.8	15139.4	17674.4	19114.9	15071.1	14746.1	15914	14889.8	17331	15163.4	17675.8	11022.3
HI_3.37/441.1369	3.37	441.137	2999	4341.33	111310	144539	158654	158210	135093	152971	2999	2999	68234.2	72724
HI_3.37/163.0755	3.37	163.076	14086.7	2999	2999	2999	11331.2	2999	8536.14	2999	15097.9	3953.34	14027.8	9810.48
HI_3.37/409.7808	3.37	409.781	84974.7	62628.5	53154.7	54313.3	48964.7	51273.8	55049.7	55180.3	68853.9	32947.8	66530.5	69758.3
HI_3.37/157.0496	3.37	157.05	4498.42	7491.9	6540.47	2999	2999	2999	2999	2999	3045.35	2999	4297.56	2999
HI_3.37/330.2275	3.37	330.228	54617.5	44237.9	74522.1	52060.5	38084.6	33785.3	35463.8	27033.6	41876	52403.1	54775.1	29337.6
HI_3.37/410.2828	3.37	410.283	38042.9	28200	26424.4	3209.09	25057.3	29349.8	20056.5	26390.9	29833.8	12710.5	29059.1	32721.3
HI_3.37/413.7832	3.37	413.783	108527	93519	72329.5	83179.8	77019.9	83878.6	92800.6	83484.8	95163.8	75577.3	120873	86940.9
HI_3.37/414.2851	3.37	414.285	51995.4	49062.3	37598.4	42602.4	35711.8	36831.4	48178.8	38676.3	40597.2	40070.6	55713.3	40527.4
HI_3.37/404.1912	3.37	404.191	16063.4	24115.4	18039.5	21611.9	17129.4	2999	2999	2999	32370.6	14793.3	32718.4	16842.7
HI_3.38/174.0551	3.38	174.055	15982.9	13587.1	9582.04	11544.1	20578	22265.8	10656.4	22514.5	15794	9951.34	10404.1	13010.2
HI_3.38/413.2773	3.38	413.277	45407.1	46569.1	34601.4	44890.2	48587.7	46899.3	40442.4	46526.2	46682.6	35997.6	43231.5	37380.2
HI_3.38/131.0493	3.38	131.049	2999	2999	2999	2999	2999	2999	11998.9	7693.05	6386.41	7964.87	2999	5007.83
HI_3.38/412.7755	3.38	412.776	91697.4	88268.7	70877.8	87665.9	97300.2	94595.1	85614.1	78872.1	90809.8	74744	101667	73860.7
HI_3.38/142.0265	3.38	142.026	10102	10625.9	2999	9747.15	10278.3	9978.57	2999	5496.89	8551.11	9068.76	12413.6	6494.78
HI_3.38/448.1604	3.38	448.16	133694	95511.3	65825.6	64715.3	95892.9	79104.7	106368	103254	71824	85786.9	112628	81062.2
HI_3.38/430.1499	3.38	430.15	61082.8	42979.8	28519.4	28611.5	41754.8	32992.1	46297.8	47162.5	7238.16	38508	53147.9	38558.1
HI_3.38/225.112	3.38	225.112	14569.5	7888.55	9561.2	9056.26	15046.6	10099	12551	10714.8	13347	13463.6	14678.6	12487
HI_3.38/357.2147	3.38	357.215	6453.36	11632	16957.6	9810.64	8821.58	4949.77	12395.6	2999	2999	17400.7	10766.5	14259.6
HI_3.39/180.0868	3.39	180.087	39155.2	42891.4	36967	32075	25398.7	24801.7	31181.5	23107.6	4223.88	19004.1	24886.3	16861.8
HI_3.39/224.0765	3.39	224.077	333653	201955	179562	2999	226817	174690	8266.51	191179	9373.84	2999	12614.9	10342.3
HI_3.39/321.1081	3.39	321.108	57551.4	46323.6	42830.6	48015.2	73865.8	64522.9	44690.7	76610.9	56188.6	50042	43946.6	50161.3
HI_3.39/331.2738	3.39	331.274	11539.5	10605.4	8816.86	9144.19	11897.1	11286.6	8834.74	2999	11732	2999	10493.2	9386.28
HI_3.39/173.0811	3.39	173.081	4667.46	5350.31	4855.51	2999	3538.93	2999	3317.83	4724.65	2999	3544.07	2999	4246.05
HI_3.39/176.0708	3.39	176.071	7768.55	2999	2999	5240.5	2999	5336.98	5614.67	5762.11	3362.5	4227.01	6341.53	7017.64
HI_3.39/401.7834	3.39	401.783	197375	174963	137465	174936	162435	169695	155955	154414	183524	148408	185671	159353
HI_3.39/391.2645	3.39	391.264	18404.8	23089.5	24176.9	8483.76	12333.3	15656.8	16216.6	15394.3	24148.5	15146.8	15903.3	20049.7
HI_3.39/390.7625	3.39	390.762	43032.2	53475.1	43059.7	28707.9	29837.5	34221.1	41504	35408.7	48779.6	36458.5	47182.7	39594.8
HI_3.39/402.2851	3.39	402.285	94442.5	90676	53154.9	74912.7	71750.1	83812.3	74079.6	67457.1	86977.1	70294.6	93915.8	79562.5
HI_3.39/331.7754	3.39	331.775	4148.92	3828	3372.59	2999	2999	2999	2999	2999	2999	2999	4942.71	2999
HI_3.39/400.7753	3.39	400.775	2999	12553.1	12374.8	14990.4	12915.7	13394.6	14467.9	2999	12758.2	12487.6	15496.4	11611.8
HI_3.39/373.1282	3.39	373.128	15157.2	4261.34	2999	14070	4850.42	11895.9	12063.6	13386.9	2999	11473.5	12821.1	9449.44
HI_3.4/438.2337	3.4	438.234	6026.1	3685.78	3242.89	11640.5	2999	2999	2999	2999	5569.14	4251.06	2999	2999
HI_3.4/401.2773	3.4	401.277	4877.04	6176.8	5569.84	5686.01	2999	2999	2999	2999	2999	2999	2999	5196.92
HI_3.4/302.3053	3.4	302.305	2999	6413.71	3015.27	5062.96	3944.98	2999	4861.46	2999	2999	5502.08	7730.2	5359.48
HI_3.4/209.1537	3.4	209.154	19389	19256.8	21217.5	19713.6	28809.2	21258.3	27795.5	24438.5	26512.5	27900	31082.9	18457
HI_3.4/191.1431	3.4	191.143	24554.8	21812.9	15341.4	24372.4	25412.9	15832.5	30312.6	21697.9	29626.8	28270.2	28567.7	23695
HI_3.41/389.7545	3.41	389.755	33054.4	40462.7	37206.1	26837.6	31353.3	38721.2	32492.3	27126.6	36572	26915.8	33668.4	25687.3
HI_3.41/390.2567	3.41	390.257	14857.8	2999	13851.4	12726.4	14996.3	17469.9	13459.5	2999	15919.3	9728.37	15288.3	10515
HI_3.41/164.0741	3.41	164.074	7399.09	9561.01	12983.9	9657.73	6968.47	9276.63	2999	3041.71	2999	2999	2999	2999
HI_3.41/149.1326	3.41	149.133	2999	2999	2999	6347.56	2999	2999	5469.89	5863.21	5825.85	6173.58	2999	2999
HI_3.41/416.2643	3.41	416.264	20360.8	24786.8	18743.1	21721.8	37870.2	35177.7	33385.4	35328.1	43192.2	24887.3	32348.8	38876.8
HI_3.41/246.1335	3.41	246.133	7012.59	5218.54	6003.62	7696.39	10918.2	6961.35	2999	2999	2999	2999	2999	2999
HI_3.41/371.2065	3.41	371.207	15416	15801	14383.6	17387.4	21200.6	15749.9	22406	19009.2	22799.6	19605.7	23252.4	16118.4
HI_3.41/137.0962	3.41	137.096	13940.1	13195.9	7610.1	14378.7	14940.1	16039.4	21452.9	20645.7	18057.5	18586	19180.7	14854.8
HI_3.41/133.1013	3.41	133.101	21142.8	28357.7	24194.4	27219.3	27627.6	24596.8	36427.5	36188.8	40532.5	37625.2	42673.7	33916.7
HI_3.42/116.0709	3.42	116.071	8586.23	13706.4	6291.21	12991.4	5847.91	7461.09	6368.44	12175.8	10834.4	5561.37	8749.57	6349.14
HI_3.42/378.7623	3.42	378.762	16909.3	15072.9	13267.2	12764.6	17304.3	2999	21219.7	16283.8	15833.9	2999	2999	13352.2
HI_3.42/506.1659	3.42	506.166	2999	2999	3077.27	2999	2999	2999	3832.4	3638.26	2999	5235.45	6045.98	4078.55
HI_3.42/271.1652	3.42	271.165	13074.4	8404.99	2999	4387.3	11469.4	6501.88	4276.72	6961.22	12742	2999	2999	5011.51
HI_3.42/190.1262	3.42	190.126	3969.84	7002.53	4966.07	8121.06	11480.2	10762.8	4944.38	9026.18	4998.7	2999	6200.39	4421.07
HI_3.42/189.1276	3.42	189.128	3877.18	4359.86	2999	2999	2999	4885.25	9288.01	2999	2999	5450.81	6231.69	6918.41
HI_3.42/147.1169	3.42	147.117	6388.99	5177.94	2999	3354.23	3648.55	4552.98	7047.57	3038.39	4331	6977.76	5653.38	4776.56
HI_3.42/225.1485	3.42	225.149	19869.8	11590.3	10178.3	8713.23	11107.6	13917.3	19350.2	13576.6	18321.7	17520.1	15742	15008.7
HI_3.42/137.071	3.42	137.071	2999	4240.94	2999	5816.33	6786.47	4202.02	2999	2999	2999	2999	2999	2999
HI_3.42/404.2279	3.42	404.228	27963.9	21384.3	18838.8	21764.9	24235.5	19179	20219.3	18274.7	21848.2	33304.1	25224.1	23007.6
HI_3.42/165.1276	3.42	165.128	6406.32	7564.31	6771.16	6180.99	4823.83	5877.29	7811.15	5083.39	8552.22	10475.4	8557.21	8021.05
HI_3.43/123.0555	3.43	123.055	54819.5	67847.1	74512.5	46238.1	42130.4	40154.7	51492.7	39773.7	42082.9	143728	44040.7	38103.4
HI_3.43/207.138	3.43	207.138	23110.1	28256.4	22898.5	24721.8	21951.7	24145.9	21991.2	27982	33918.4	6635.89	29821.1	35343.7
HI_3.43/678.2224	3.43	678.222	44476.9	46831.3	50952.6	29295.4	28082.2	29105.9	43666.1	32328.6	35579.8	36884.6	36317.8	26393
HI_3.43/552.2079	3.43	552.208	6148.52	8168.5	8650.08	5385.78	6898.9	5442.12	2999	6422.57	7556.27	2999	6616.96	6243.51
HI_3.43/274.0742	3.43	274.074	2999	2999	2999	11908.3	6829.79	5341.85	2999	2999	2999	2999	2999	2999
HI_3.44/386.1208	3.44	386.121	2999	2999	5025.97	70456.2	103050	4070.94	2999	52917.3	90417.8	2999	2999	2999
HI_3.44/503.1915	3.44	503.192	9985.01	9748.09	12343.5	8473.77	12661.1	8705.99	10770.8	9250.04	7872.23	8484.63	7120.83	7122.87
HI_3.44/205.1226	3.44	205.123	4255.7	2999	2999	2999	2999	2999	2999	4454.84	2999	5518.56	6342.96	4346.57
HI_3.44/410.2386	3.44	410.239	21970.6	30718.7	31011	36825.8	30590.7	20503.9	19008.7	15937.1	27466	22483.7	27171.4	12795.5
HI_3.44/121.1014	3.44	121.101	7514.66	16533.2	6941.45	11634.8	10708	11900	11078.6	5425.5	9232.44	2999	8053.46	9223.05
HI_3.44/399.7676	3.44	399.768	2999	19689.4	16324	14513.8	12839.8	14339	20222.7	15873.4	17387	14686.6	19225.4	10303.7
HI_3.44/400.2696	3.44	400.27	2999	9970.08	4926.65	2999	2999	7646.44	8438.87	2999	7547.12	7008.99	8166.54	7875.15
HI_3.44/444.2229	3.44	444.223	11628.5	14365.3	13840.1	7848.79	10756.7	8690.53	12442.7	11597	17330	9494.44	15858.2	15032.3
HI_3.44/237.112	3.44	237.112	36254.9	33167.7	24785.3	22429	27134.3	23124.4	33774.3	29577.1	41813.8	37023.8	42133.1	27080.2
HI_3.44/120.0114	3.44	120.011	2999	2999	10090	5868.59	5704.52	4689.09	2999	6530.48	2999	2999	9478.46	2999
HI_3.45/480.1191	3.45	480.119	2999	13792.6	10960.6	11127.8	14481.1	12774.4	11812.7	12823.8	10240.1	6573.21	10073	8680
HI_3.45/445.1273	3.45	445.127	3973.27	2999	3934.46	2999	4203.02	3158.77	5289.38	6410.27	4950.13	4424.39	3150.27	3244.28
HI_3.45/341.1383	3.45	341.138	10472.6	9175.89	10122.2	10275.6	11325.3	8408.11	6053.75	2999	8970.11	9691.31	8593.85	7428.04
HI_3.45/319.1499	3.45	319.15	3754.9	4020.18	4861.41	4133.51	3586.4	2999	4246.09	2999	2999	4559.37	4566.73	2999
HI_3.46/137.0598	3.46	137.06	17885.8	6933.31	2999	43308.4	8559.38	3867.34	8056.21	8895.82	46513.2	2999	3246.98	2999
HI_3.46/478.1237	3.46	478.124	66978.9	115752	88367.8	87339.8	121070	102247	80229.5	83859.1	81312.6	52487.2	65624.5	58306.6
HI_3.46/410.2021	3.46	410.202	24185.4	32285.1	36432.9	53831.1	33871.9	13953.8	21710	17688.3	21866.3	14203.6	9733.1	14710.9
HI_3.46/238.1094	3.46	238.109	28901.4	45193.4	36475	35194.1	45513.4	43210.2	32116	35126.5	31360	19969	26613.9	22621.1
HI_3.46/170.0999	3.46	170.1	23243	34756.6	23982.5	27591.2	31074.2	29839.1	24070.1	27097.1	24750.2	16820.9	20934.7	14481.9
HI_3.46/495.1503	3.46	495.15	31540.1	50592.7	38396.6	37782.2	55990.3	46980.4	37953.4	41828.9	36662.3	24017.6	31664.8	22482.4
HI_3.46/138.1278	3.46	138.128	103150	156458	110959	108717	149276	135450	100390	113230	109979	71540.8	89737	72142.3
HI_3.46/218.1033	3.46	218.103	56826.1	88626.5	66642.2	69904	85585	78003.4	57682.1	61337	64592.6	42624.2	52765.9	40607.2
HI_3.46/236.1137	3.46	236.114	352439	550546	460359	438029	566181	491192	381876	412911	401110	263977	346190	280059
HI_3.46/398.1666	3.46	398.167	250007	414430	310173	328736	434095	363648	289657	310807	281711	196334	245903	207513
HI_3.46/400.1616	3.46	400.162	19848.1	27940.3	25337	24381	34062.5	26051.6	22878.8	25173.7	22509.5	14185.1	18632	18410.1
HI_3.46/346.186	3.46	346.186	7752.37	11655	16040	9731	9057.02	8402.15	6189.88	5639.88	7342.51	5862.79	6041.51	4566.03
HI_3.46/318.1548	3.46	318.155	13249.4	15313.2	20177.5	19472.9	10985.1	8851.87	13107.2	2999	9136.5	11419.6	9486.25	5514.23
HI_3.46/420.1485	3.46	420.149	33230.8	43514.5	37304.4	35138.9	39254.7	34192.6	31414	32415	29341.7	23975.7	29822.7	27739.6
HI_3.46/436.1227	3.46	436.123	13071.7	21034.2	17246.2	17094.8	18142.5	15751.8	13439.7	13160.4	12938.6	11025.2	12696.7	12564.4
HI_3.46/512.1767	3.46	512.177	5806.69	8803.87	5868.42	5887.89	10109.6	9056.79	6186.41	6482.15	6102.35	2999	5530.13	3757.08
HI_3.46/500.1053	3.46	500.105	2999	7347.54	6040.73	5302.91	6643.38	5791.43	2999	3910.1	4863.58	2999	3501.9	3715.33
HI_3.46/130.05	3.46	130.05	2999	5913.96	10573	11176.6	10646.1	11101.5	13804.7	8090.91	15209.5	2999	8062.01	2999
HI_3.46/126.0552	3.46	126.055	40641.6	55821.9	53462.7	39391	37075.2	36055.5	42349.1	34801.1	40439.9	41622.8	35996	31126
HI_3.46/538.0614	3.46	538.061	5205.31	8828.86	7223.86	2999	2999	2999	5695.77	2999	5509.85	6334.48	5884.84	7191.72
HI_3.46/432.2591	3.46	432.259	3391.75	11562.4	12911.5	2999	2999	2999	2999	2999	2999	2999	2999	9049.31
HI_3.46/220.0993	3.46	220.099	6107.24	7721.92	6161.24	5607.93	8452.6	6456.17	5349.56	4428.53	4761.14	2999	2999	4061.55
HI_3.46/325.107	3.46	325.107	9566.21	7104.98	6360.15	3087.5	2999	5076.52	2999	2999	2999	2999	2999	2999
HI_3.46/348.1111	3.46	348.111	6242.07	10213.3	12518.6	8886.4	7112.6	2999	5575.41	2999	2999	26491.3	4770.15	2999
HI_3.46/177.0547	3.46	177.055	3861.36	15078.7	6713.6	2999	2999	8013.76	4359.47	2999	18804.3	11005.7	11726.7	2999
HI_3.46/155.089	3.46	155.089	2999	3735.83	3956.01	4749.75	5562.35	6153.88	2999	3771.44	3463.24	2999	2999	2999
HI_3.47/207.0507	3.47	207.051	77996.7	2999	43785.6	2999	2999	41596.8	47552.4	2999	45588.8	52774.4	44895.2	47354.1
HI_3.47/522.0875	3.47	522.087	5806.31	7622.4	6572.29	2999	5113.86	2999	2999	2999	3143.51	4720.47	2999	5468.06
HI_3.47/146.9804	3.47	146.98	15476.1	22933.4	11540.5	15698.2	7053.26	18211.1	12587.9	14292.1	22059.8	20430.9	8857.38	13413.1
HI_3.47/398.76	3.47	398.76	12604.6	13317.5	2999	12252.1	11665.1	2999	15222.3	9583.88	14477.5	9926.58	14115.8	9649.76
HI_3.47/330.0819	3.47	330.082	23243.1	26993.1	22432.5	16484.1	16747.9	16077.9	23538.4	15420.9	15156	21304.2	25589.8	13357.2
HI_3.47/449.108	3.47	449.108	16796.6	16779.9	11222.3	16230.3	18856.6	19551.3	30333.4	33161.7	26507.1	23705.8	23301.2	23382.9
HI_3.47/287.0549	3.47	287.055	9933.78	8165.65	9175.45	8590.03	11173.9	11166.9	25562.8	31663.6	16212.1	14787.6	16478.7	20031.4
HI_3.48/125.0235	3.48	125.023	15112.9	17479.4	17416.8	15053.2	12192.2	10081.4	13662.8	9389.2	10551	13473.8	8817.11	8507.71
HI_3.48/250.071	3.48	250.071	7223.02	10830.2	7582.32	22966.7	29402.4	25130.8	5674.9	7182.32	2999	2999	2999	2999
HI_3.48/231.0498	3.48	231.05	7497.87	10011.1	9994.55	11231	8580.38	2999	4330.86	2999	2999	2999	5424.4	2999
HI_3.48/526.1926	3.48	526.193	8227.3	7572.48	2999	5786.94	9170.17	10092.6	7750.13	7733	5356.41	7965.74	5103.42	2999
HI_3.48/566.2603	3.48	566.26	10349.4	19244.6	20752.7	11269.3	15831.5	15585.7	11576.8	19341.3	17402.4	12002	15052.5	17042.4
HI_3.48/308.1704	3.48	308.17	2999	4932.27	5467.49	2999	5978.43	5570.12	5042.31	5833.48	4342.43	2999	4905.23	5836.36
HI_3.48/307.1286	3.48	307.129	6865.7	7492.01	2999	5272.16	5955.63	4297.14	2999	2999	4847.37	9419.6	7530.33	6382.07
HI_3.48/336.1287	3.48	336.129	4811.44	5921.45	6214.12	2999	4023.44	2999	4622.02	2999	4248.18	2999	2999	2999
HI_3.49/143.034	3.49	143.034	39962.1	27619.5	27130	24274.4	24324.4	22727.6	21796.6	26316	26408.5	2999	27972.9	20337.2
HI_3.49/239.0762	3.49	239.076	2999	26956.1	2999	2999	22440.7	20228	19777.6	21214.8	22341.8	2999	2999	2999
HI_3.49/396.223	3.49	396.223	202643	252420	302753	387531	239878	214860	171059	132503	199704	227450	194723	129250
HI_3.49/424.2542	3.49	424.254	34475.3	63469.4	92951.2	67339.2	63092.8	64911.5	38857.7	37890.1	53153.7	39901.8	51061.6	45857.5
HI_3.49/398.2279	3.49	398.228	6080.36	8732.63	9405.52	11786.3	6448.44	2999	5626.87	2999	2999	2999	5595.43	2999
HI_3.49/417.1521	3.49	417.152	7816.41	6797.86	9280.62	12078.3	6311.61	6948.78	5849.22	4596.52	6700.96	9467.29	6284.11	4577.22
HI_3.49/580.2395	3.49	580.24	3203.78	7119.13	7454.75	3437.55	6161.01	2999	2999	6210.2	2999	2999	3818.59	2999
HI_3.49/538.2288	3.49	538.229	30676.6	47088.3	30776.3	21852	26254.4	20841.3	30133.4	40042.3	38420.1	37304.7	37834	22234.2
HI_3.49/401.1782	3.49	401.178	7584.79	8258.58	9979.91	11547.6	7852.46	6105.94	5484.58	4696.54	5910.65	9248.89	7487.16	5971.46
HI_3.49/235.0537	3.49	235.054	6865.94	2999	4956.17	7994.08	9064.87	6810.65	2999	7501.7	3297.45	2999	2999	2999
HI_3.49/325.1071	3.49	325.107	2999	2999	2999	6003.08	3950.8	2999	5129.56	7054.43	3994.13	9915.03	9206.88	6086.72
HI_3.5/161.0445	3.5	161.044	45639.9	32695.6	26565.9	26899.5	25312.9	24478.8	26082.6	27382.7	26561.6	2999	30050.1	2999
HI_3.5/133.0497	3.5	133.05	30787.5	21920.2	18084.3	2999	18777.6	2999	2999	17759.6	18775.4	2999	2999	2999
HI_3.5/242.087	3.5	242.087	399711	260069	225149	218541	221452	198437	212793	219168	227817	2999	255887	186627
HI_3.5/203.0551	3.5	203.055	55970.4	48498.9	41384.3	2999	40130.6	41064.5	39569.8	40522.6	40289.2	2999	43703.4	29203.8
HI_3.5/343.1175	3.5	343.118	15013.6	17443.8	16510.6	14609.3	14161.6	14702.1	14809.8	15402.6	14071.4	13589.2	12453.1	11721.7
HI_3.5/230.066	3.5	230.066	15161.5	11750.2	9356.16	2999	2999	7707	7419.53	7985.24	2999	2999	2999	6323.49
HI_3.5/115.0393	3.5	115.039	53187.6	34842.7	31085.3	30314.6	30675.4	2999	24915	31319.8	33323.3	35162.6	34972.2	2999
HI_3.5/189.0395	3.5	189.04	321794	240595	211421	198457	214759	187215	195842	201903	232925	233457	225334	170980
HI_3.5/129.0184	3.5	129.018	45995.2	30374.5	2999	2999	24191.5	22462.8	24564.7	25514.7	28924	29491.2	30874.3	2999
HI_3.5/157.0133	3.5	157.013	128390	102936	76785	78308.4	78587	74013.9	78317.9	76049.8	89306.6	87371.5	91721.7	67914.4
HI_3.5/219.1016	3.5	219.102	5380.76	10597.5	8624.02	7917.42	11231.7	2999	8457.32	3406.35	2999	2999	2999	6529.8
HI_3.5/175.0755	3.5	175.076	10959.5	9164.83	7896.3	6772	7573.04	4571.3	8253.46	8830.64	7284.26	2999	9683.18	5940.94
HI_3.5/237.1485	3.5	237.149	5014.67	6273.84	7130.57	2999	2999	2999	2999	2999	2999	2999	2999	2999
HI_3.5/359.1699	3.5	359.17	5223.61	7856.92	6899.58	7654.5	9314.04	5964.15	6276.98	8576.5	8374.42	9261.6	8457.79	7832.1
HI_3.51/256.1026	3.51	256.103	94576.2	75853.5	76284.6	62754.6	62877.1	55105.7	63243.6	69090.1	71283.1	2999	66166	51721
HI_3.51/364.1601	3.51	364.16	8559.63	10502.9	16752.4	2999	12941.3	2999	13008	11440.2	11096.4	4903.21	2999	8338.1
HI_3.51/138.0551	3.51	138.055	4209.11	6381.63	4745.51	4833.73	5235.64	2999	5895.56	2999	6834.47	5326.04	8120.35	3866.97
HI_3.51/120.0447	3.51	120.045	14487	17584.8	16174.5	13069.4	11977.5	11801.4	17499.2	17607.3	16132.2	18923.9	19075.7	16365.4
HI_3.52/136.0619	3.52	136.062	38508.3	52306.8	52829.8	45728.7	46363.5	43982.3	41827.4	42096.8	45925.1	55025.6	47146.5	36839.1
HI_3.52/101.0601	3.52	101.06	105968	103067	84285.3	100318	82971.4	99825.4	68178.5	43465.3	50894.5	22226.6	18993.8	13028.9
HI_3.52/351.1551	3.52	351.155	4745.76	2999	5109.87	10861.6	7792.56	10192.8	2999	9897.56	4471.58	3484.9	2999	5297.4
HI_3.52/482.2236	3.52	482.224	8590.5	10335.8	10324.7	10236.7	6922.65	7227.51	6753.33	3086.86	2999	7660.48	8057.72	4355.36
HI_3.52/163.1118	3.52	163.112	7332.12	15923.5	11103.4	2999	12082.5	3988.11	3672.94	15045.1	2999	2999	5367.74	11706.4
HI_3.52/300.0925	3.52	300.092	16965.5	23648.6	22385.2	20681.9	21207	19512	18656.3	19538.9	21134.7	25298.7	21238.8	16254.7
HI_3.52/205.0707	3.52	205.071	2999	8332.9	6305.4	7639.93	7283.91	8306.54	5933.57	3811.69	2999	2999	2999	2999
HI_3.53/288.144	3.53	288.144	7382.09	6253.89	7145.02	7915.96	6102.27	3917.53	4266.13	2999	4927.59	6935.22	6188.29	3349
HI_3.53/224.0683	3.53	224.068	2999	9117.81	35674.7	2999	16029.8	15987.4	35254.1	2999	2999	12716.2	11712.6	11114.7
HI_3.53/539.0173	3.53	539.017	2999	2999	2999	5222.22	5401.28	3108.76	8375.27	2999	2999	2999	4935.27	2999
HI_3.54/250.1284	3.54	250.128	19390.8	21809.4	24351.5	19449.4	23296.4	28043.6	2999	12479.1	11763.9	2999	2999	2999
HI_3.54/390.1757	3.54	390.176	7776.92	2999	8189.07	2999	5067.3	2999	8871.16	4394.78	6588.94	5596.18	5436.69	3493.06
HI_3.54/433.1131	3.54	433.113	6035.92	3254.45	2999	4124.75	14289.5	3196.93	4513.13	6569.27	2999	5817.11	4736.4	4996.21
HI_3.54/508.2181	3.54	508.218	9564.02	10062.5	7586.4	8799.55	10108.3	9487.6	2999	12966.4	9779.73	12808.8	9338.15	6751.13
HI_3.54/579.1715	3.54	579.172	30426.1	14365.6	18714.4	39211.4	40225.2	11556.4	62092.4	24808.4	44214.4	2999	39575.7	89649.4
HI_3.54/404.1908	3.54	404.191	10742.6	2999	2999	11716.2	2999	2999	8288.28	17273.2	2999	9586.35	21254.2	6940.63
HI_3.54/298.0968	3.54	298.097	435240	587547	582834	499811	518082	482403	477116	473573	8819.35	611332	517836	415962
HI_3.54/462.1395	3.54	462.139	39538	26145.3	15088.3	16677.4	25433.7	23203.4	25920.1	32316.6	26543.9	37230.3	40672.3	23308.2
HI_3.56/195.0654	3.56	195.065	11849.1	10031.3	8946.69	13546.1	14508.1	11022.4	12602.3	16216.9	13733.3	9322.96	8339.52	8319.34
HI_3.56/177.0547	3.56	177.055	10896.8	2999	2999	12752.3	15981.6	13733.5	14183.5	17069	2999	2999	2999	8421.57
HI_3.56/431.1787	3.56	431.179	4429.86	4624.71	2999	2999	22868.2	25553.7	2999	2999	2999	5650.99	8844.75	3562.25
HI_3.56/281.1593	3.56	281.159	4366.98	4817.27	7068.97	7499.12	2999	2999	2999	2999	2999	2999	3429.46	2999
HI_3.56/568.2394	3.56	568.239	8001.63	4115.6	3100.57	5555.04	9404.29	6352.01	7630.21	6686.79	8598.51	6976.3	7558.53	2999
HI_3.56/660.4243	3.56	660.424	13643	15998.3	2999	16007.2	12757.1	9582.6	11793.9	11676.1	2999	21047.6	16390.8	12250.9
HI_3.57/402.1759	3.57	402.176	3065.78	2999	5510.34	2999	8657.52	7978.96	6201.06	9917.44	9046.22	2999	6797.64	5746.13
HI_3.57/748.4768	3.57	748.477	10073.6	12557.2	9441.31	7846.42	9413.43	7284.49	8214.77	7109.24	10444.1	12096.3	10940	8252.3
HI_3.58/161.0632	3.58	161.063	15812.3	15532.7	16638	24055	27345.9	29498.7	16556.5	18306.4	11962.5	16933.4	17365.7	22167.6
HI_3.58/654.4348	3.58	654.435	10033.6	11832.4	9436.82	6691.29	2999	3259.37	9129.78	4149.5	10017.9	8613.42	10752.1	10518
HI_3.58/421.1043	3.58	421.104	2999	4541.92	2999	10678.3	2999	8276	2999	18874.9	2999	10264.6	8868.04	27333.4
HI_3.59/222.0982	3.59	222.098	195291	267650	201570	2999	237017	244146	164843	139864	147562	61315.4	71452	52863
HI_3.59/636.4242	3.59	636.424	24153	25352.9	21079.4	23642.5	26554.8	18690.2	26276.4	20447.1	21663.9	33619	2999	19777.2
HI_3.59/179.0738	3.59	179.074	7500.65	3960.14	6147.22	12953.5	17707.2	16331.8	8653.99	10313.3	8378.39	8498.55	7500.63	11129
HI_3.59/479.1482	3.59	479.148	9325.74	11173	11630.2	7882.34	7037.29	6557.45	8081.42	5452.33	7281.06	10994.2	8270.04	6411.59
HI_3.59/418.2072	3.59	418.207	6489.21	6811.77	2999	4098.75	2999	6129.93	6937.72	5007.28	4091.08	6123.35	5448.53	2999
HI_3.6/180.0868	3.6	180.087	2999	2999	2999	2999	2999	5293	7706.35	8834.12	22343.1	2999	2999	2999
HI_3.6/160.0758	3.6	160.076	213537	376375	2999	187128	220016	2999	103855	295964	33931.8	2999	2999	158150
HI_3.6/278.1499	3.6	278.15	3160.92	8513.31	9734.07	2999	8003.94	10974.7	2999	2999	2999	9360.08	7561.58	4960.51
HI_3.6/658.4083	3.6	658.408	8806.36	10946.6	8757.58	10395.7	2999	2999	9675.52	2999	7924.9	12667.6	10133.2	7293.06
HI_3.6/496.1058	3.6	496.106	2999	13985.7	2999	2999	2999	2999	18217.9	15975	34976.1	37087.4	2999	27082.8
HI_3.6/434.192	3.6	434.192	12068.3	33840.2	23288.1	2999	7926.15	11569.4	8689.27	2999	120359	53473.1	2999	84069.6
HI_3.61/391.1137	3.61	391.114	4957.02	17899.1	2999	2999	2999	2999	23996.7	15767.4	18599.3	2999	2999	3188.05
HI_3.61/338.163	3.61	338.163	2999	15529.5	9356.33	14784.4	19244	18480.4	11082.4	19526.9	15364.5	15375.5	10346.6	12860.9
HI_3.62/100.0761	3.62	100.076	70574.6	52087.5	57066.2	130105	78751.4	99080.4	36368.1	19360.1	20986.6	2999	2999	2999
HI_3.62/378.2123	3.62	378.212	2999	2999	7881.3	15431.9	22484.9	19946.8	7931.83	44778.2	6285.97	5347.83	2999	7550.07
HI_3.62/464.108	3.62	464.108	2999	11502.5	9652.42	8435.66	9593.19	11169.2	8924.86	9847.33	8309.01	6919.6	9112.34	6104.47
HI_3.62/481.1344	3.62	481.134	19784.3	26113	20849.2	17932.6	23710	23954.2	20065.9	19224.8	20215.2	15149.6	20884.1	14638.5
HI_3.62/384.1509	3.62	384.151	58993.8	81253.3	65225.7	55657.9	70025.3	73200.6	53123.3	62481.9	57614.8	45517.8	61384.9	46326.4
HI_3.62/204.0877	3.62	204.088	13723.4	16801.8	16303.3	11926.4	16936.1	18746.5	13278.8	12516.8	14205.3	13005.6	14896.2	11314.8
HI_3.62/224.0937	3.62	224.094	2999	6167.47	2999	4681.66	7253.58	5726.15	4873.45	2999	2999	4010.76	2999	2999
HI_3.62/176.1105	3.62	176.111	2999	43044.8	37428.6	42833	47344.9	51805.2	35448.7	50347.8	43811.1	35973.4	39713.7	37985.2
HI_3.62/192.0418	3.62	192.042	22697.9	19653.1	44954.3	2999	2999	2999	50513	2999	2999	31702.9	47677	29183.2
HI_3.63/124.1122	3.63	124.112	25085.9	33424.4	2999	2999	33884.3	33744.1	25742.2	28125.6	24463.3	20611.2	2999	2999
HI_3.64/478.1711	3.64	478.171	84223.5	29111	27625.6	2999	45553	40606.2	50583.6	41967	34810.2	50019.3	50059.9	20823.1
HI_3.64/404.1552	3.64	404.155	796830	1.34283e+06	21831.9	1.37954e+06	1.29856e+06	1.2295e+06	1.24659e+06	1.04264e+06	1.66525e+06	808151	1.22633e+06	785042
HI_3.64/460.1603	3.64	460.16	17057.1	9148.23	7078.82	7214.4	10238.9	13225.5	10680.4	7969.73	11290.1	14897.8	15188.8	6584.21
HI_3.65/397.1066	3.65	397.107	13145.5	4685.42	2999	2999	2999	18172.8	2999	2999	7038.38	5097.4	3573.82	8113.25
HI_3.65/406.1605	3.65	406.161	36764.6	40639.4	34775.8	41357.7	38776.1	36023	39609.4	35922.9	23203.5	44321.2	39324.3	10693.5
HI_3.65/380.2278	3.65	380.228	2999	2999	2999	12863.7	13950.9	13584.6	2999	15206	2999	2999	2999	2999
HI_3.65/598.2499	3.65	598.25	2999	4830.6	2999	2999	11843.9	6484.03	9953.61	9589.49	10247.8	8021.36	2999	6628.6
HI_3.66/284.134	3.66	284.134	109041	103560	136465	102646	125936	69756.2	107249	2999	118369	64827	75063.1	9721.43
HI_3.66/223.0599	3.66	223.06	4790.33	2999	2999	6008.63	7934.87	6993.44	2999	3278.89	2999	4941.78	2999	4356.01
HI_3.66/242.1022	3.66	242.102	23685.2	27541.8	13735.5	12603.8	24791.4	12196.2	21759.4	10561	34741.7	17192.5	27745.9	11332.1
HI_3.66/409.1105	3.66	409.111	122830	241907	238442	277341	237953	243192	282969	228811	257915	281483	216950	250822
HI_3.66/425.0845	3.66	425.084	70820.3	182351	169814	207381	163844	172637	194257	143950	197133	225118	197719	180202
HI_3.66/445.1818	3.66	445.182	39694.8	42962.9	2999	52380.3	40309	42075.6	39863.5	37678.1	2999	40170.9	47406	38070.5
HI_3.66/298.1859	3.66	298.186	4212.52	3669.07	9333.22	5574.45	19275.6	14500.1	2999	4164.01	2999	8680.23	17684	8356.12
HI_3.66/147.0441	3.66	147.044	95882.2	47082.9	2999	2999	2999	2999	95525.1	27163.1	2999	122208	117028	64618.7
HI_3.68/189.0482	3.68	189.048	2999	2999	2999	2999	2999	2999	2999	2999	4214.35	8175.75	7585.13	69272.7
HI_3.68/342.2121	3.68	342.212	15412.1	11842.8	13092.1	10989	2999	2999	85038.9	41369.2	11088.3	10352.2	2999	2999
HI_3.68/430.1164	3.68	430.116	15339	21960.6	16795.1	13963.1	10241.1	10465.8	16102.8	8500.09	14287.7	11646.4	10783.4	6219.08
HI_3.68/292.1027	3.68	292.103	5914.79	7206.28	5630.64	6841.48	8330.55	8084.15	3871.26	2999	5979.83	6207.14	3280.25	2999
HI_3.68/268.0816	3.68	268.082	10879.4	9920.07	7300.35	2999	8845.17	7765.69	12742	2999	5697.81	6321.62	11202.7	8217.28
HI_3.69/146.0602	3.69	146.06	9548.47	11468.5	12244.2	2999	11635.6	2999	10829.4	2999	2999	2999	4989.56	3636.32
HI_3.69/320.1341	3.69	320.134	10715.1	18944.2	9965.05	7804.61	11438.7	18077.7	6500.69	3961.88	12003.2	8943.29	9127.31	11913.1
HI_3.7/744.2354	3.7	744.235	6417.62	2999	3805.34	5916.6	5835.28	2999	5516.55	2999	7754.35	6518.57	5784.34	4883.95
HI_3.71/270.1183	3.71	270.118	5721.14	76059.9	89957.2	2999	7424.47	90000.6	10012.3	2999	32748.8	2999	2999	2999
HI_3.71/206.0511	3.71	206.051	4068.67	222362	23845.2	2999	2999	221029	2999	2999	2999	17912.2	2999	2999
HI_3.71/326.2173	3.71	326.217	3287.1	2999	11756.5	101544	8455.14	51034.5	2999	48286.7	51827.7	36953.8	5097.66	27632.3
HI_3.71/352.2331	3.71	352.233	18663	10738.5	15849.9	18332.8	42190.6	3521.33	2999	49564.5	2999	23855.1	15384.3	2999
HI_3.71/749.1911	3.71	749.191	9051.8	7222.93	5865.08	9526.14	6778.4	7344.26	7092.69	4298.98	7340.94	9484.64	9093.6	6759.27
HI_3.71/409.1834	3.71	409.183	8020.05	6392.07	4519.89	6413.78	5486.48	4097.58	8629.17	4946.6	6684.91	10392.1	8325.69	7002.11
HI_3.72/252.1084	3.72	252.108	5864.62	8532.84	7985.14	8118.85	7364.77	14125.9	10287.6	8055.78	5620.63	5893.47	6790.36	5582.53
HI_3.72/261.0581	3.72	261.058	15939.4	12028.1	6835.67	11766.3	8131.21	7336.44	10222.2	11716.4	8073.44	12914.1	8885.83	3821.64
HI_3.72/208.0686	3.72	208.069	272446	2999	2999	2999	6047.44	2999	578691	3352.15	475839	2999	2999	87248.7
HI_3.72/176.1469	3.72	176.147	2999	21292.7	2999	2999	20152.3	23057.6	2999	27191.2	4246.48	13874.3	4133.63	14697.5
HI_3.72/297.0582	3.72	297.058	7612.91	7214.87	5449.03	5713.65	5587.67	5192.26	7969.69	6218.55	2999	6443.2	5853.56	5226.78
HI_3.72/247.0425	3.72	247.042	21176.5	2999	2999	18642.5	15682.1	14908.2	27822.9	2999	2999	20003.9	2999	14499.1
HI_3.73/176.1469	3.73	176.147	20043.6	5741.88	17156.7	18190.1	2999	2999	21357	2999	25842.1	2999	2999	2999
HI_3.73/209.072	3.73	209.072	10583.7	3439.43	6674.81	4969.29	11683.5	2999	6387.72	2999	23643.5	2999	2999	2999
HI_3.74/370.2435	3.74	370.243	8710.78	11205.9	2999	2999	2999	14653.6	101371	2999	93325.6	37677.2	10874.9	10494.4
HI_3.74/381.0399	3.74	381.04	13457.1	7770.66	5807.28	9415.11	6083.66	5370.32	6965.88	4453.63	6776.64	12170.9	9557.49	6501.59
HI_3.74/399.1396	3.74	399.14	50318.7	2999	34754.2	39702.4	33616.6	35442.7	35313.6	2999	39183.7	51238.6	46741.9	40018.3
HI_3.74/414.1614	3.74	414.161	2999	3743.56	4115.46	4025.4	4586.99	4239.73	4951.95	2999	2999	2999	2999	2999
HI_3.75/402.1399	3.75	402.14	6422.85	2999	2999	3725.52	2999	2999	2999	2999	2999	6635.48	4374.91	3031.08
HI_3.75/346.0901	3.75	346.09	2999	2999	2999	2999	2999	2999	3785.11	2999	3047.65	4469.75	4872.92	5334.4
HI_3.75/119.107	3.75	119.107	20035.1	19221.6	6022.63	8093.36	14635.7	9544.54	13609	2999	12800.6	15034.2	2999	5593.96
HI_3.75/234.0981	3.75	234.098	3022.85	3226.06	2999	2999	4336.16	4853.42	4392.5	3052.27	3299.94	2999	2999	2999
HI_3.76/326.2174	3.76	326.217	51316.3	71304.1	109372	11588.4	59290.2	2999	43788.2	2999	2999	2999	2999	2999
HI_3.76/209.0696	3.76	209.07	5774.75	13361.6	15025.8	2999	2999	2999	2999	2999	11747.7	11366	2999	5591.22
HI_3.76/146.0603	3.76	146.06	2999	2999	2999	2999	2999	2999	7828.15	16694.2	10273.8	2999	2999	2999
HI_3.76/388.15	3.76	388.15	28261.7	30493.4	25723.4	24062.5	33901.9	28692.7	24544	20240.2	30130.4	26550.4	30536.4	22044
HI_3.76/698.1941	3.76	698.194	21750.7	12316.3	5978.17	11957.2	12841.1	10213.7	11519	2999	12751.4	19914	10469.2	6069.15
HI_3.76/360.1186	3.76	360.119	41084.2	31800.6	17047.6	23729.3	22361.3	23147.9	26837.2	19610.4	26223.4	31231.3	33976	19900.4
HI_3.77/118.0654	3.77	118.065	2999	2999	2999	2999	5365.01	3189.96	10552.9	13924.6	11502.6	2999	23274.3	11885.4
HI_3.77/379.0427	3.77	379.043	189252	121965	98968.7	142956	2999	2999	9426.73	2999	2999	2999	2999	93872.9
HI_3.77/303.1416	3.77	303.142	11829.3	10381.2	12430.6	16683.8	5995.52	4488	8148.04	2999	5490.87	7541.86	5923.87	2999
HI_3.77/414.176	3.77	414.176	2999	8150.27	6991.49	4987.62	5762.41	7641.7	2999	6381.98	10069	5332.48	7947.28	8339.19
HI_3.77/369.166	3.77	369.166	2999	2999	4395.22	2999	2999	2999	4490.43	3862.26	5136.7	2999	5396.58	7177.57
HI_3.77/339.0711	3.77	339.071	10388.1	42516.6	12209	2999	5487.43	6722.21	2999	8009.44	25033.5	40026.4	7996.45	8703.84
HI_3.77/446.2386	3.77	446.239	8707.88	8501.43	6506.98	4430.25	5103.95	3466.69	6611.38	4884.84	9302.58	7691.5	10285.3	6122.53
HI_3.77/338.2805	3.77	338.281	2999	3673.71	3619.97	4634.5	2999	2999	5745.93	3581.95	4175.91	2999	2999	2999
HI_3.78/160.0758	3.78	160.076	1.13338e+06	1.00108e+06	202753	942767	2999	1.06226e+06	1.01503e+06	1.25068e+06	1.04263e+06	174145	82623.7	2999
HI_3.78/719.1234	3.78	719.123	20408.1	4353.98	8025.53	13829.7	9682.07	9469.02	10515.2	6334.34	2999	20909.1	3625.16	9990
HI_3.79/358.1133	3.79	358.113	1.42954e+06	1.07645e+06	947055	1.0653e+06	1.05845e+06	1.09061e+06	947268	807596	1.14814e+06	10020.4	132606	2999
HI_3.79/145.0523	3.79	145.052	66913.5	61059.4	58471.1	7207.6	5262.23	57200.1	55638.5	89503.4	57541.6	5356.82	2999	48923.6
HI_3.79/162.0373	3.79	162.037	44349.6	39240	9300.57	38372.5	4884.43	42139	36797.5	52584.6	34984.8	4743.44	32960.9	32332.2
HI_3.79/569.1952	3.79	569.195	3693.37	2999	11014.6	5678.2	8723.31	12126.9	2999	2999	16210.8	2999	7680.09	3661.08
HI_3.79/382.2074	3.79	382.207	13405.8	14560.3	4735.33	19423.8	3630.32	12144.1	2999	2999	15024	14083	7698.82	2999
HI_3.8/399.1222	3.8	399.122	1.67912e+06	1.51751e+06	1.55406e+06	2999	1.78779e+06	1.57356e+06	1.52122e+06	2999	1.55809e+06	179506	2999	137059
HI_3.8/225.0757	3.8	225.076	2999	4.72762e+06	48135.4	2999	2999	2999	4.77245e+06	34266.7	31789.4	2999	2999	2999
HI_3.8/386.1446	3.8	386.145	1.08488e+06	1.10643e+06	42858.4	1.00925e+06	1.04281e+06	43712.5	873387	798574	1.17939e+06	15732.1	2999	944201
HI_3.8/298.186	3.8	298.186	20342.5	20345.9	27848.3	35506.7	2999	2999	16744	14025.4	15910.1	2999	2999	2999
HI_3.8/387.2013	3.8	387.201	21301.9	7669.78	8915.38	11033.7	12964.9	11459.1	12470.4	25070.2	11553.5	3613.24	15308.9	3964.73
HI_3.8/237.0692	3.8	237.069	836863	822318	60599.2	791569	2999	83026.9	784572	1.05277e+06	765481	2999	740616	688399
HI_3.8/281.1595	3.8	281.159	2999	2999	22154.3	26938.1	2999	11007	12981.2	10341.7	11937	14739.9	10914.7	5759.99
HI_3.8/444.18	3.8	444.18	13935.9	20468.9	3587.38	12419.8	2999	16507.5	17369	2999	16621.7	2999	2999	22378.7
HI_3.8/242.0998	3.8	242.1	11848.4	7710.25	5830.04	7962.29	7154.33	2999	8269.83	4540.31	7091.51	12507.1	10808.4	2999
HI_3.8/340.0791	3.8	340.079	90241.6	82240.1	72260.6	9481.39	69209.9	2999	69562.2	4210.69	2999	84074	83854.9	72521.9
HI_3.8/513.1329	3.8	513.133	8453.67	180273	188033	3781.75	223167	2999	2999	265208	2999	205278	163882	169241
HI_3.81/205.0432	3.81	205.043	183523	160925	17033	156055	168528	154974	2999	204329	166341	13404.3	138722	128731
HI_3.81/518.088	3.81	518.088	5520.11	9562.4	11020.4	13158.1	9589.21	13704.2	12717.7	17082.4	9906.26	7804.07	8349.84	13381.9
HI_3.81/437.078	3.81	437.078	13827.1	9879.65	4776.34	11703	2999	20994.6	14806.6	2999	2999	13425.1	10253.8	13253.2
HI_3.81/401.1165	3.81	401.116	2999	2999	2999	2999	2999	2999	3401.1	2999	52792.3	48339.5	45561.8	44255.8
HI_3.82/147.0554	3.82	147.055	75251.8	68756.7	64029.8	66042.6	80930.3	2999	66484.4	2999	2999	2999	58778.4	3872.95
HI_3.82/206.051	3.82	206.051	240381	13191	2999	2999	2999	2999	229899	293978	204189	2999	189086	2999
HI_3.83/189.0482	3.83	189.048	92423.4	86449	7719.18	93807.1	95490.9	93231.3	2999	107888	90086.7	84253.2	73257.2	2999
HI_3.83/239.065	3.83	239.065	36425.1	28813.6	30431	32733.2	36288.4	33523.8	34079.3	41441.1	32345.5	6553.79	31201.1	24918.7
HI_3.83/128.0497	3.83	128.05	22328.5	19380.3	18164.8	18783.1	24726.5	22590.6	20826.4	25266.1	17460.6	26285.7	21243.4	3492.49
HI_3.83/496.106	3.83	496.106	520102	435973	16775.1	477647	614199	509568	477758	2999	488532	456786	2999	413161
HI_3.83/370.2436	3.83	370.244	55322.5	83405.5	19318.9	69692	80197.2	2999	2999	2999	2999	9481.38	2999	61599.7
HI_3.83/524.1374	3.83	524.137	9667.75	12894.9	15184.2	13708.8	13776.9	23404.5	10016	12729.1	15873.1	8882.35	9771.64	19194.6
HI_3.83/341.0869	3.83	341.087	73506.6	4648.64	7813.87	2999	2999	28758.2	2999	43829.9	2999	18318.8	9375.05	2999
HI_3.83/220.118	3.83	220.118	458646	409463	388292	388400	463797	375650	495599	428533	497256	496869	463677	396953
HI_3.83/184.097	3.83	184.097	6888.4	6009.41	5917.29	6884.11	7398.32	6666.9	7594.75	2999	6889.62	7921.85	7773.08	6134.75
HI_3.83/363.0687	3.83	363.069	157099	91332.3	5727.17	113366	75540.4	23025.5	9333.3	17399.4	2999	6094.58	122841	78878.2
HI_3.83/517.0354	3.83	517.035	9618.48	4277.55	6967.04	7117.46	9147.25	5457.92	9481.65	2999	5797.74	2999	2999	2999
HI_3.83/202.1076	3.83	202.108	16806.7	12192.3	14215.9	14336.3	16360	12791.5	16107.7	14629.5	13442.5	18397.3	16017.1	14369.9
HI_3.83/207.0653	3.83	207.065	2999	63610.9	2999	5.06115e+06	45215.2	1.98343e+06	399295	2999	2999	882159	926747	2999
HI_3.84/207.0653	3.84	207.065	1.12047e+06	1.32245e+06	1.78811e+06	2999	2999	2999	2999	60625.4	2999	2999	2999	2.09938e+06
HI_3.84/130.0653	3.84	130.065	1.12827e+06	1.04143e+06	170237	1.0586e+06	1.30762e+06	1.11092e+06	1.06128e+06	1.33107e+06	1.07479e+06	1.06559e+06	991187	889027
HI_3.84/421.104	3.84	421.104	18176.5	15665	23820.4	31625.7	17965.6	2999	2999	2999	17049.9	22239.5	25013	2999
HI_3.85/379.0426	3.85	379.043	10572.4	17019.6	2999	30547.6	93168.6	98897	2999	77700.3	110435	9060.69	2999	14258.5
HI_3.85/498.0997	3.85	498.1	39130.9	33210.8	34789.9	32631.1	40175.9	35764.1	32567.8	49312.7	33977.8	33425	28502.5	25990.6
HI_3.85/161.071	3.85	161.071	2999	7493.07	7210.58	6694.65	7940.71	6773.26	7610.13	2999	7257.97	5676.79	6848.21	6153.93
HI_3.85/481.0746	3.85	481.075	6805.33	5449.83	2999	6412.36	7724.55	6554.49	5896.85	8293.35	5838.85	5841.9	6764.41	5018.03
HI_3.85/416.1491	3.85	416.149	17431	17383.2	16663.1	18058.9	20861.5	18624.6	19025.6	24396.3	21104.7	18267.8	16745	16432.1
HI_3.85/317.0261	3.85	317.026	21137.6	21161.1	19438.2	21363.1	22484.7	20623.9	21187.4	25458.2	18617	21056.4	19420	17928.5
HI_3.85/270.1183	3.85	270.118	2999	16679.6	23827.4	2999	2999	18842.1	4484.64	20729.9	61082.8	2999	5956.82	54709.5
HI_3.85/175.0391	3.85	175.039	52955.2	80049	2999	253875	17869.8	55504.6	2999	2999	47084.2	148059	33706.2	47679.8
HI_3.86/401.1175	3.86	401.118	51299.8	48009.8	49840.9	50607.7	52822.4	49731.2	50809	65591.9	2999	2999	2999	2999
HI_3.86/117.0576	3.86	117.058	131039	125525	2999	112014	119057	115383	110839	140806	117506	2999	107582	91013.7
HI_3.86/144.0683	3.86	144.068	23032.4	19154.2	17935.9	19951.5	22030.7	22150.9	18134.4	23750.9	19254.8	18501.4	14454.2	17063.4
HI_3.86/367.096	3.86	367.096	2999	5654.29	8091.19	7319.25	7684.03	4876.47	7601.18	9230.53	6846.29	7502.91	6167.89	3210.21
HI_3.86/147.0679	3.86	147.068	6128.11	2999	2999	2999	2999	2999	4874.94	4735.34	2999	5907.2	5056	5202.63
HI_3.86/427.1171	3.86	427.117	8890.21	6490.23	6924.52	8345.98	8584.66	5311.41	8003.93	10954.7	7895.22	7297.15	6640.52	4627.6
HI_3.86/515.1276	3.86	515.128	19227	16577.5	17537.9	16947.2	18178.5	16021.1	19498.8	25076.5	18631.1	16385.9	15234.1	14247
HI_3.86/187.0326	3.86	187.033	13814.2	12541.6	13304.4	13112.3	13869.3	11380.9	10368.9	15284.1	13969.8	12385.4	10389.9	10236.9
HI_3.86/208.0467	3.86	208.047	11107.4	9954.05	10073.4	10567.3	11820.1	9362.06	11336.3	14200.1	10805.2	9349.57	9884.37	8604.69
HI_3.86/155.0605	3.86	155.06	26318.7	25810	23350.1	25126.6	23643.7	26669.2	22833.7	27707.3	22281	22433.1	21982.2	20721.4
HI_3.86/219.0587	3.86	219.059	15226.9	13379.3	14188	14477.6	15358.4	14310.7	15563.8	18838.5	14927.6	14622.7	13764.7	10985.7
HI_3.86/132.0446	3.86	132.045	26536.9	25117.2	24175.6	29579	28221.4	26176.8	24452.1	33599.1	23494.5	26404.5	22360.3	20465
HI_3.86/334.0525	3.86	334.053	12789.9	11049.3	11542.8	11076.3	12480.9	10076.8	11253.4	16692.6	11928.5	11633.6	11474.6	7727.31
HI_3.86/160.0218	3.86	160.022	10023.1	9966.72	9553.95	2999	10915.8	10212.2	10738.8	13748.7	2999	8901.85	8590.97	8091.62
HI_3.86/156.0683	3.86	156.068	14668	15248.7	16301.6	14899	18671.5	14785.5	15475	17295.5	17254	14591.5	13652.6	14432.3
HI_3.86/381.1118	3.86	381.112	15077.1	13005.4	14098.4	13730.6	14930.5	12262.8	14425.5	17754.7	13189.5	13673.6	13018.8	10702.2
HI_3.86/169.0762	3.86	169.076	8269.46	8092.21	7976.29	9338.07	2999	5551.89	6593.13	9729.01	8184.28	7792.15	6701.38	6047.66
HI_3.86/188.0404	3.86	188.04	19152.7	16911.1	17891.2	16732.5	18307.8	18363.4	17426.4	20265.4	16493.1	17891.9	16018.3	15212.7
HI_3.86/148.0216	3.86	148.022	2999	9983.05	9384.53	9507.17	10341.4	8683.34	9521.86	13225.2	10027.2	9809.66	8609.04	7768.34
HI_3.86/161.0295	3.86	161.03	8267.12	2999	8833.14	8092.41	8763.4	6809.33	8739.7	11017.1	8293.6	2999	7836.2	7158.73
HI_3.86/129.0575	3.86	129.058	25059.6	19299.1	21882.2	23363.2	22398.1	19567.5	22678	23161.3	23715.3	20383.5	21798.6	19483.7
HI_3.86/368.1038	3.86	368.104	7687.74	6485.09	6349.41	7205.22	2999	5424.03	7297.95	9926.61	6978.57	2999	5568.12	5855.71
HI_3.86/143.0605	3.86	143.06	2999	4251.42	5551.7	2999	2999	2999	5285.09	6288.43	5140.78	4926.2	4439.72	2999
HI_3.86/225.1486	3.86	225.149	12457.8	6828.81	5972.64	7206.21	9712.2	8540.43	7595.15	2999	7308.11	9429.48	6546.77	6739.56
HI_3.86/177.0482	3.86	177.048	75690.8	75307.8	2999	68889.9	74484.3	67737.4	72157.2	90020.1	70436.1	66063.3	54991.2	61117.6
HI_3.86/479.0793	3.86	479.079	79106	72260.5	82272.9	72396.7	88052	70361.7	2999	96462.9	87030.3	69544.3	66084.4	61285.6
HI_3.86/160.0759	3.86	160.076	2999	2999	987550	2999	1.25866e+06	2999	2999	2999	2999	981855	934621	864040
HI_3.87/432.2594	3.87	432.259	35470.9	39610	29440.5	26544.2	37949.3	40825.4	30534.5	36810.9	30433.7	25315.2	37839.3	18102
HI_3.87/558.1912	3.87	558.191	15245.3	12659.9	11527.2	11446.3	2999	11144.8	12446.8	16156.7	14661.9	12102.9	11520.3	8369.24
HI_3.87/135.117	3.87	135.117	2999	6057.72	7387.65	12024.2	4527.3	10537.1	4765.17	4025.96	2999	8230.38	6376.73	3380.63
HI_3.87/319.144	3.87	319.144	7864.13	5292.92	5242.82	2999	6768.96	5333.37	6187.12	6550.49	2999	2999	4913.11	2999
HI_3.87/119.0858	3.87	119.086	5448.52	3409.52	2999	3664.59	8826.2	6991.39	2999	2999	2999	2999	2999	2999
HI_3.88/207.138	3.88	207.138	71334.5	44539.6	32642.9	53271.6	49309.4	36838.4	39428.7	20140.4	36146.1	18501.7	48861.7	26146.9
HI_3.88/404.2279	3.88	404.228	2999	4768.79	2999	11117.9	4287.99	5559.81	6163.21	2999	2999	2999	9223.92	5162.55
HI_3.88/379.096	3.88	379.096	3945.9	6217.9	5430.23	15272.2	13110.1	9447.8	20583	12076.7	16493.5	21418.8	24329.1	16263.8
HI_3.89/183.1858	3.89	183.186	350637	224233	311626	316595	315254	231821	213230	206843	262050	212403	189307	104964
HI_3.89/163.1329	3.89	163.133	29559.5	27180.4	21937	28631.8	22733.4	11916.3	23867.3	11629.4	15469.6	17217.5	17459	9136.47
HI_3.89/342.2122	3.89	342.212	2999	2999	78986.7	85490.8	69636	57406.4	2999	2999	2999	2999	51965.6	26804.5
HI_3.9/416.1371	3.9	416.137	27635.6	30088.5	36152.3	29132.4	25027.7	19736.1	12609.1	10020.9	14660.1	14225.3	14287.6	6535.67
HI_3.9/132.0479	3.9	132.048	39564.4	43441.3	54051.3	47386.9	40341.6	33243.3	18232.1	15505.5	22520.9	12403.3	25655	14651.2
HI_3.9/254.0845	3.9	254.084	20808.5	23090.6	27377.1	22730.9	19795.4	16543.4	11128.5	8819.67	11383.2	11317.2	12440.7	7381.75
HI_3.9/265.1118	3.9	265.112	12134.5	16868.4	17545.5	15685.7	2999	11634.1	14201.3	10221.3	2999	15174.9	2999	2999
HI_3.91/698.1937	3.91	698.194	71507.2	71916	69885.9	46844.9	56784.5	64848.2	46547.7	6952.98	56185.4	2999	48361	2999
HI_3.91/306.1547	3.91	306.155	13046.5	13967.4	16522.3	11954.1	12977.5	10932.5	9369.27	4344.81	14966.8	5940.2	11875.7	10714.9
HI_3.91/278.1234	3.91	278.123	31117.6	23244.4	20598	23144.4	19932.2	15769.2	17024.9	11661.2	15657.3	19450.8	18409.3	11660.1
HI_3.91/347.1678	3.91	347.168	6764.17	12335.8	14857	8966.6	6614.39	6783.55	10354.5	7257.4	7636.6	2999	2999	7193.73
HI_3.91/81.0341	3.91	81.0341	11213.9	9579.69	8421.99	6036.14	8221.75	4264.4	6657.7	2999	3995.36	8734.19	2999	2999
HI_3.92/579.1717	3.92	579.172	394666	391014	297099	464163	571121	481563	500339	597857	592718	27960.5	425087	2999
HI_3.92/119.0494	3.92	119.049	12851.2	14219.2	5665.5	2999	4809.77	20699.2	10208.6	2999	2999	4979.72	8658.95	2999
HI_3.93/155.0704	3.93	155.07	3366.68	2999	2999	11125.8	10795.6	8520.3	2999	16260.4	2999	2999	2999	2999
HI_3.93/662.4401	3.93	662.44	20488.2	22483	18464.5	20009.6	21807.2	19098.3	20610.7	20013.7	18158	19211.1	23247.2	18858.4
HI_3.94/538.229	3.94	538.229	8037.58	13540.2	10943.2	14862.7	9935.55	7843.57	2999	40009.1	8853.79	8583.51	10311.8	6568.41
HI_3.94/362.181	3.94	362.181	2999	2999	2999	9084.44	9568.61	10215.7	2999	17679	3100.76	2999	2999	2999
HI_3.94/647.1249	3.94	647.125	8090.4	6893.53	5345.06	5355.96	6817.04	4335.22	2999	2999	7070.82	2999	6604.35	5264.83
HI_3.94/318.3003	3.94	318.3	41524.7	51178.1	46452	42601.9	33858.7	34509.7	42011.1	40285	40178.8	49496	58415.9	43123
HI_3.95/182.1905	3.95	182.19	625525	547016	712612	693504	456697	401020	437359	306401	514691	357043	368691	227118
HI_3.95/350.181	3.95	350.181	11960.2	21246.9	26625.1	11716.4	15938.8	20279.8	12196.5	19321	22861.3	8780.82	12213.8	16613.5
HI_3.95/287.055	3.95	287.055	48476.5	43377.5	37824.7	51204.7	63151.1	56651.3	61760.3	70523	70573.8	39242.9	48695	44717.4
HI_3.95/324.1475	3.95	324.147	10499.5	12013	13548.2	12504.9	13223.2	14928.5	11391.4	13580.2	12007.1	11225	11128.6	10242.1
HI_3.95/433.1131	3.95	433.113	69946.8	72692.6	56935.3	85765.7	101454	89331	101317	106002	104284	63579.9	80978.4	73236.3
HI_3.95/208.0821	3.95	208.082	5793.35	10798.2	8848.13	7071.06	7788.58	7869.89	7255.61	7983.03	8513.05	7071.39	8909.74	5209.58
HI_3.95/162.0948	3.95	162.095	30743.9	37031.1	34515.8	42581.1	39172	47030.3	26822.9	37220.9	40086.1	35063.4	33423.1	30965.7
HI_3.95/421.1309	3.95	421.131	2999	4147.39	3893.64	4144.27	4040.05	4469.74	2999	4132.37	2999	3827.76	2999	3015.62
HI_3.95/279.0911	3.95	279.091	3714.87	6344.11	2999	5325.8	5213.04	3820.32	4956.4	5162.02	6136.98	4394.96	5108.78	5097.53
HI_3.95/370.1353	3.95	370.135	7897.47	11496.9	9958.94	7622	8642.52	8014.13	6787.55	8618.13	8928.41	8111.92	8979.31	7380.12
HI_3.95/492.1504	3.95	492.15	2999	7076.47	4451.06	10760.6	9457.12	12460.5	7713.12	9601.27	10497.7	7839.35	7824.01	8364.65
HI_3.95/338.1809	3.95	338.181	2999	2999	2999	3204.65	6033.63	7095.81	2999	13848.1	2999	2999	2999	2999
HI_3.95/120.0811	3.95	120.081	6097.61	6530.61	2999	6302.54	5227.4	4047.54	5208.82	2999	6366.93	2999	5537.96	2999
HI_3.95/435.1188	3.95	435.119	2999	2999	2999	2999	2999	2999	3014.72	3606.8	4706.55	2999	2999	2999
HI_3.95/467.1189	3.95	467.119	3248.72	4352.12	3455.76	2999	2999	3195.12	2999	2999	2999	2999	2999	2999
HI_3.96/180.102	3.96	180.102	11095	12863.9	8613.35	11886	9471.03	9604.71	10374.2	7803.46	11582.9	4005.76	9006.66	7981
HI_3.96/322.1496	3.96	322.15	15650.8	17515.1	12075.5	14770	12312.3	9836.44	12560.6	11085.2	9991.66	2999	11605.2	6614.77
HI_3.96/324.2017	3.96	324.202	4836.83	2999	7412.27	6258.86	6191.14	6239.07	2999	7815.32	8663.51	2999	3985.71	7303.33
HI_3.96/638.44	3.96	638.44	27856.4	32770.7	27882.2	34398.2	37289.4	2999	30173.5	30664.8	2999	27991.2	36166.5	25491.3
HI_3.97/316.2846	3.97	316.285	23312.6	28040.4	26217.4	26935	26836.7	28397	28625.5	28515.3	28048.1	26632.8	27143	21360.9
HI_3.97/263.0164	3.97	263.016	5187.36	4624.75	5516.37	4923.63	2999	2999	4251.37	5814.03	5439.36	2999	5326.99	5763.99
HI_3.99/660.4244	3.99	660.424	10282.2	13438.7	11538.1	12995.8	14561.2	14389.6	11313.1	11570.8	12862	11932.2	11591.9	2999
HI_4.04/540.2447	4.04	540.245	81965.1	82699.8	73191	72023.2	8536.85	85273.6	2999	129033	2999	64613.7	74334.8	2999
HI_4.06/499.1053	4.06	499.105	2999	4071.5	5790.66	8355.96	10733.6	3022.07	2999	3439	2999	2999	5235.9	2999
HI_4.06/121.0287	4.06	121.029	2999	2999	2999	2999	3605.3	2999	3843.51	3508.76	3530.99	2999	2999	2999
HI_4.06/162.1312	4.06	162.131	2999	3703.59	3332.32	2999	2999	2999	3771.8	4225.54	4661.76	2999	2999	2999
HI_4.07/139.0391	4.07	139.039	9281.07	10552.1	9603.59	9853.97	10872	7579.06	11047.1	9676.92	10825.4	6055.46	6819.71	5998.69
HI_4.07/138.0551	4.07	138.055	31782	29759.5	31971.5	20729.3	20151	23020.7	26232.1	28594.4	35469.6	27310.3	36232.3	26829.7
HI_4.07/209.1537	4.07	209.154	2999	3836.53	2999	4013.52	2999	3105.79	4410.15	7976.87	4734.82	2999	2999	6397.05
HI_4.08/411.1221	4.08	411.122	46902.9	42958.3	31898.4	25849.3	37149.4	33351.3	35312.9	39000.2	45126	26800.4	30716	27575.2
HI_4.08/219.1016	4.08	219.102	29333	31682.1	25806.4	29540.4	38928.8	31654.6	30644.8	46225.7	38428.1	24250.7	30150.2	28482.4
HI_4.08/174.0512	4.08	174.051	4068.72	2999	2999	2999	2999	2999	3144.84	3910.17	3935.41	2999	3196.38	3556.43
HI_4.08/120.0447	4.08	120.045	4362.75	2999	2999	3276.5	2999	2999	3630.41	3993.61	5046.64	4294.92	5183.37	3813.43
HI_4.08/400.1602	4.08	400.16	3785.92	5148.1	6600.25	2999	4628.37	8153.53	7577.34	15178.6	10930.6	2999	5469.39	7207.51
HI_4.08/189.0911	4.08	189.091	3130.18	3011.06	2999	2999	2999	2999	3273.47	5104.84	4416.33	2999	3559.47	2999
HI_4.09/193.0497	4.09	193.05	172618	153362	124945	189757	317340	264663	296318	375723	269222	117589	180863	152605
HI_4.09/355.1024	4.09	355.102	107096	90832.6	65111.5	129370	215772	171624	188251	234443	173755	76621.4	109951	100043
HI_4.09/372.1289	4.09	372.129	4385.14	2999	2999	5291.44	8555.13	6341.86	7605.48	9583.05	6485.43	2999	4005.88	3721.59
HI_4.09/174.1127	4.09	174.113	3607.29	3612.64	4184.48	5542.54	6921.09	4362.87	2999	7617.51	7699.98	4917.8	6121.82	6031.17
HI_4.09/353.1918	4.09	353.192	3883.87	4107.79	4348.88	5757.17	7607.02	5330.91	6138.73	8223.41	8474.7	2999	2999	6617.61
HI_4.09/357.1077	4.09	357.108	2999	2999	2999	3235.27	5910.22	3473.32	5048.72	6150.62	4681.5	2999	2999	2999
HI_4.1/382.1708	4.1	382.171	3851.95	4461.48	5241.78	5747.74	5184.16	4077.86	3148.44	3813.85	2999	2999	2999	2999
HI_4.1/508.2182	4.1	508.218	4597.36	2999	3965.16	3718.4	5588.8	5008.17	3999.89	4123.36	5243.24	4049.19	3939.81	4327.32
HI_4.12/119.0528	4.12	119.053	19338.2	20306.6	24950.2	40250.4	50486.7	58272	18209.6	27188.3	30345.8	28971.5	28112.9	22458.7
HI_4.12/165.0582	4.12	165.058	26943.9	26846.2	32206.6	56374.4	66494.5	76269.4	25030	36421.6	39646.8	35505.6	37291.9	36874.4
HI_4.12/147.0475	4.12	147.048	43219.7	46248	53951.2	90849.1	108455	125234	42935.2	60739.4	67247	64036.1	61866.7	60743.1
HI_4.12/210.116	4.12	210.116	2999	2999	3793.35	4153.72	6519.63	7152.61	2999	3796.5	5327.82	2999	2999	4743.78
HI_4.12/149.0434	4.12	149.043	2999	2999	2999	3714.18	4738.77	4333.2	2999	2999	2999	2999	2999	2999
HI_4.13/187.1443	4.13	187.144	5736.35	5321.3	5907.58	9621.79	8461.68	5919.95	6974.04	7176.77	8076.02	8922.66	6106.75	4542.05
HI_4.13/354.1759	4.13	354.176	4165.91	4002.35	6739.15	3801.36	3992.12	3335.49	5509.61	6600.59	6715.88	4966.73	5786.28	5314.23
HI_4.14/240.0689	4.14	240.069	4725.69	5202.22	7225.64	5971.6	4257.21	3286.67	3711.1	4058.7	5760.53	7269.87	6873.01	4576.56
HI_4.14/118.0324	4.14	118.032	11846.3	12328.6	17339.6	14610	10863.9	10706.1	8948.86	9521.96	15470.4	18284.6	16707.4	11965.3
HI_4.14/402.1218	4.14	402.122	7482.98	8124.89	11601.3	8988.8	2999	6631.61	6172.33	6552.05	9583.15	12101	11264	7683.13
HI_4.17/125.0001	4.17	125	21869.1	22039.1	17636	24334.4	26364.7	20521.5	22493.2	22547.5	2999	19082.2	22923.3	18090.1
HI_4.17/184.0735	4.17	184.073	90160.7	86582	67118.6	100720	99248.6	102924	86617.3	85803	2999	74929	95890.6	74289.4
HI_4.19/406.2437	4.19	406.244	2999	2999	2999	2999	3356.82	3493.38	5675.84	6553.64	3676.4	2999	2999	2999
HI_4.2/348.2105	4.2	348.211	20590.2	31915.3	21657.1	50231.4	37694.4	20545.2	18578.7	24417.1	17262.1	50753	32045.5	42069.1
HI_4.22/368.1916	4.22	368.192	13368.7	17209.9	23336.6	20775.7	15763.4	17790.5	13186.6	14517.6	17334.7	21437.2	14806.3	13736.1
HI_4.22/291.0975	4.22	291.098	8091.2	7607.13	10367.5	9873.34	8063.11	7688.19	5724.39	6125	7474.83	9036.97	7885.95	6897.95
HI_4.23/112.0397	4.23	112.04	9618.79	11772.6	13835.1	9255.43	2999	7046.93	7945.29	5252.72	7247.62	8752.95	6598.39	4013.12
HI_4.24/114.0553	4.24	114.055	2999	8562.76	7692.57	2999	2999	2999	6208.14	7073.66	4038.63	8429.76	8135.1	6893.42
HI_4.24/274.0921	4.24	274.092	3339.97	4255.55	4701.34	3128.93	2999	2999	2999	2999	2999	2999	2999	2999
HI_4.26/746.5678	4.26	746.568	8742.93	8674.23	6740.19	9380.99	10857	8543.01	8931.27	9653.52	2999	6987.02	8974.08	7448.01
HI_4.27/740.5243	4.27	740.524	16825.3	16694.2	15285.3	19936.9	23203.1	20970.9	17692.8	15956.9	16098.8	14135	17328.8	13210.9
HI_4.27/163.0755	4.27	163.076	3826.82	667482	512982	849306	2999	2999	2999	950265	11103.3	612201	2999	8111.55
HI_4.28/744.555	4.28	744.555	48159.9	41801.1	38493.3	53219	53859.2	50316.6	54709.7	45453	41590	40684.8	51039.6	38578.2
HI_4.29/441.0999	4.29	441.1	4330.11	4390.26	4318.89	3822.92	2999	2999	3403.65	3483.1	3754.14	5316.53	4589.46	3871.88
HI_4.29/182.0636	4.29	182.064	24681	23885.6	24156.2	21952.9	19138.1	21752.9	19474.8	19267.1	21985	28683.8	26034.6	22527.3
HI_4.29/344.1159	4.29	344.116	10651.8	10040.2	10168.6	9106.07	7978.61	8278.37	7380.13	8196.05	9210.65	12567.3	10657.5	10190.8
HI_4.3/570.2188	4.3	570.219	49631.2	39773.6	43281	56346.3	50422.7	44799.6	46825.2	51423.7	43195	42565.7	34786.2	36087.5
HI_4.3/356.1198	4.3	356.12	45471.2	49421.3	39658.5	3469.75	31738.5	33467.9	2999	30520.4	34277.2	44996.9	5374.04	28875.5
HI_4.31/373.1282	4.31	373.128	40829.9	40786.4	39329.1	52191.8	45304.4	43239.1	48157.8	46691.7	42266.2	34362.9	32983.6	28542.4
HI_4.31/355.1177	4.31	355.118	18659.4	16805	15903.5	21791.5	21199.9	17563.4	20074.7	20063.6	17967.3	16884.2	15947.4	11359.6
HI_4.31/343.1177	4.31	343.118	9994.85	7314.53	9929.43	13293.9	12524.8	10014.2	11732.5	12364.8	10955.7	9265.16	8559.17	7498.47
HI_4.31/219.0653	4.31	219.065	6481.15	5929.68	5546.98	7481.76	7052.22	4561.97	7023.22	3842.56	6056.14	5211.1	4902.93	4129.32
HI_4.31/379.0959	4.31	379.096	2999	2999	2999	3695.55	2999	2999	4802.02	2999	3289.48	6338.37	5624.39	4845.88
HI_4.31/378.1758	4.31	378.176	4887.39	2999	2999	4705.78	5067.16	4010.69	4714.79	4448.59	4708.29	5879.22	5149.89	3614.35
HI_4.31/201.0548	4.31	201.055	6613.18	6087.61	5453.4	7263.45	7215.79	4554.07	7231.27	7161.89	5939.55	4829.09	5430.05	2999
HI_4.31/325.1071	4.31	325.107	5475.39	5217.19	5410.43	2999	5738.23	3379	5713.63	5783.5	5358.93	4496.72	2999	2999
HI_4.32/732.5547	4.32	732.555	84684.2	75159.4	58959.4	98605.7	114228	92275.1	80549.6	71352.8	68672.9	55376.4	70770.7	51825.2
HI_4.32/742.5395	4.32	742.539	64821.3	61637.3	52360	76416.8	83333.9	78268.7	74920.4	58178.4	60216.9	55175.4	70375.2	50123.6
HI_4.33/718.5388	4.33	718.539	2999	2999	2999	7409.54	7449.73	6060.58	2999	2999	2999	2999	5322.94	2999
HI_4.33/734.5639	4.33	734.564	9530.38	5291.35	7258.7	12283.1	2999	9273.14	10018.9	8969.72	8348.67	7538.05	9017.73	6854.99
HI_4.34/194.067	4.34	194.067	31222.8	38886.5	28722.1	18962.9	20253.6	24227.9	24558.1	21227.9	26287	34619.5	4632.37	21331.6
HI_4.34/163.0965	4.34	163.096	2999	3754.54	2999	2999	2999	2999	4587.13	4626	5447.42	4174.25	4518.94	3908.28
HI_4.34/507.2724	4.34	507.272	11331.6	7450.98	2999	6593.36	5378.87	2999	6498.13	5739.53	6074.03	4790.96	7149.14	4840.94
HI_4.34/342.1759	4.34	342.176	4322.85	8415.27	6012.17	5893.38	6621.72	5019.07	10153.6	9842.41	10609.9	8673.97	9574	8207.68
HI_4.36/730.5393	4.36	730.539	60543.7	76157.7	60268.3	83976.3	85335.1	78181.5	75176	68851.9	61242.7	59374.1	67906.9	40477
HI_4.36/370.2071	4.36	370.207	2999	6437.46	6066.47	2999	2999	2999	5955.52	5094.7	5794.7	6938.62	6024.84	6499.57
HI_4.36/360.1653	4.36	360.165	1.06127e+06	847899	652361	1.13985e+06	1.48443e+06	1.09851e+06	10472.9	1.21956e+06	973995	765568	957132	762597
HI_4.37/728.5238	4.37	728.524	91114.6	71355.9	69314.1	120613	145790	129340	95405	75185.1	78830.6	72260.1	90109.5	60549.3
HI_4.37/221.1034	4.37	221.103	13633.3	22984.3	21489	21119.1	17392.9	15790	25275.7	16146.5	20030.1	24386.1	21277	16047.6
HI_4.37/176.0564	4.37	176.056	13760.9	17322	12562	8334.5	8916.63	10498.3	10312.3	9150.65	11621.5	14335.7	13648.6	9074.37
HI_4.37/374.1447	4.37	374.145	4083.43	4025.87	4815.5	5112.42	2999	2999	2999	2999	2999	2999	2999	2999
HI_4.37/347.1314	4.37	347.131	5415.69	7465.87	4482.8	5950.09	4605.68	2999	10161	6172.31	5090.96	15463.7	7287.79	5710.38
HI_4.38/496.2393	4.38	496.239	48150.3	53731.2	59621.9	62549.2	48747.3	33822.1	26035.5	26146.9	39093.1	40790.7	47358	25958.5
HI_4.38/453.1032	4.38	453.103	13804.3	14833.4	11666	7368.59	2999	9319.96	8507.13	8825.37	11227.7	14161.2	12855.7	8611.9
HI_4.39/181.0861	4.39	181.086	7938.77	10506.9	8698.3	7853.48	11759.3	7943.25	2999	7765.77	10931	6147.73	8129.42	5940.41
HI_4.39/404.1724	4.39	404.172	2999	5476.45	4972.58	7162.21	7772.05	6677	2999	2999	7362.47	6454.98	7525.26	6895.4
HI_4.39/522.1822	4.39	522.182	7683.04	3631.82	4499.73	8204.07	7206.92	6579.05	7055.61	2999	4549.87	4966.4	2999	2999
HI_4.4/144.0809	4.4	144.081	8757.56	7700.79	2999	9527.21	9505.18	8331.44	9330.64	10793.9	7983.7	6357.19	7989.85	5568.48
HI_4.4/180.0868	4.4	180.087	52807.7	43486.2	63179.3	59190.1	133373	54153.1	61878.7	2999	49085.2	2999	2999	38916.9
HI_4.4/118.0654	4.4	118.065	10887.8	21131.6	7563.42	33686.5	2999	28675.1	2999	18347.6	24408	32673.7	26270.7	6114.07
HI_4.4/484.2292	4.4	484.229	13161.8	13863.4	17194.9	21345.5	11227.8	9246.88	10390.5	7212.49	11373.1	8058.69	11984.9	6852.15
HI_4.4/362.1707	4.4	362.171	26376	20832.8	16615.5	29652.4	38369.7	27330.9	32081.8	31381	25425.8	19656.4	24022.8	17533.5
HI_4.4/702.298	4.4	702.298	24959.6	14819.7	11225.8	30750.3	40585.2	25374.8	33307.5	31160.4	19912	19391.3	20356.8	13736.3
HI_4.4/131.0493	4.4	131.049	642354	525044	405898	675544	878240	673218	734017	756004	578636	475455	575728	465732
HI_4.4/103.0547	4.4	103.055	57723.6	48072	32773.9	57484.2	68605.5	58394.6	67626.7	69131.6	49894.5	43143	49183.2	40678.8
HI_4.4/464.1393	4.4	464.139	6490.48	5638.26	2999	2999	8866.25	6987.6	9751.22	2999	2999	6792.92	6812.95	5927.2
HI_4.4/482.2236	4.4	482.224	295007	350387	342887	492654	269546	232166	214739	132196	208998	261876	292029	162127
HI_4.4/335.0609	4.4	335.061	10553.7	11144.2	11823.7	16203.8	10695.4	7556.77	7979.4	2999	5110.09	9949.23	10791.7	5882.42
HI_4.4/318.1549	4.4	318.155	6286.27	7133.16	6933.48	5379.56	2999	3774.11	7208.05	5530.13	6670.66	2999	4720.66	2999
HI_4.41/527.1377	4.41	527.138	12096.4	4482.2	4398.8	11706.3	8160.81	7564.67	10819	5129.04	2999	9827.05	3621.43	2999
HI_4.41/381.0947	4.41	381.095	242874	151962	128510	223896	215692	164043	262459	186648	115002	241187	183963	143513
HI_4.41/723.2272	4.41	723.227	9797.6	5331.6	5094.12	2999	2999	6302.65	11203.9	2999	4751.16	9973.34	7596.04	6139.06
HI_4.42/390.2013	4.42	390.201	3608.89	4239.98	2999	4373.04	2999	4218.76	2999	2999	2999	4074.87	4810.48	4841.98
HI_4.42/503.153	4.42	503.153	17032.7	10190.1	10372	18067.6	13116.6	8814.01	11935	5668.08	7296.9	19508.1	7713.97	5641.19
HI_4.42/487.179	4.42	487.179	18636	15089.3	18256.6	29706.2	13647.7	9921.64	15586.3	6638.4	9462.28	19721.7	15705.9	7260.16
HI_4.42/383.0913	4.42	383.091	13956.2	8883.99	6596.09	14056.6	12715.2	9013.84	16241.5	9705.01	6791.57	11380.5	9835	8721
HI_4.42/367.1259	4.42	367.126	8519.03	2999	2999	7412.22	7648.15	4948.58	9395.54	5804.99	4439.07	9087.87	6757.93	5029.26
HI_4.42/707.2536	4.42	707.254	56988	32101.6	25756.1	53290.2	50435.9	39260.8	66145	40332.2	24404.7	55960.6	42236.3	31078
HI_4.42/388.1966	4.42	388.197	158497	180351	182369	177476	212570	210647	205294	175996	172263	166606	198904	203218
HI_4.42/457.2068	4.42	457.207	15221.6	2999	4294.23	22767.5	24890.5	19190.3	14314.2	11201.1	7206.52	14917.8	11911	12013.2
HI_4.42/365.1207	4.42	365.121	350227	221676	182011	310043	2999	221221	358801	244663	166933	377927	260597	199110
HI_4.43/496.2031	4.43	496.203	8379.36	10156.8	9518.39	12218.3	7909.99	8038.3	7000.87	4986.04	7897.07	6545.26	7606.74	5098.34
HI_4.43/510.255	4.43	510.255	12366.5	10992.1	13290.2	14888.3	5749.25	6921.09	8878.83	2999	7852.88	8754.8	12373	5005.37
HI_4.43/194.1177	4.43	194.118	4492.78	3624.73	4665.8	5948.05	2999	2999	2999	2999	2999	2999	2999	2999
HI_4.44/519.2344	4.44	519.234	12804.5	10571.7	9448.71	11836	14244	11544.1	19567.7	12690.6	9863.35	16252.9	12768.3	7683.53
HI_4.46/148.0792	4.46	148.079	19506.4	22082	20491.2	19333.6	17464.3	18797.5	18757.4	18312.7	15607.6	18382.9	15072.5	16010.3
HI_4.47/160.0759	4.47	160.076	489996	450441	405571	419182	471271	511321	634074	532655	482618	580938	482581	2999
HI_4.47/145.0523	4.47	145.052	26592.9	23340.7	20968.2	21244.5	22622.5	26235.1	34944	28811.8	25838.4	28808	24177.5	17038.1
HI_4.47/128.0497	4.47	128.05	8433.94	7911.06	7163.12	7789.34	4013.8	7888.55	11185	8930.37	8979.78	6419.61	8551.05	6037.15
HI_4.47/117.0576	4.47	117.058	12705.4	10643.3	9690.43	10271.3	11135.1	11707.4	16086.2	13327.4	11526.8	13758.2	11019.1	8038.61
HI_4.47/129.0575	4.47	129.058	2999.33	7030.81	6163.19	7225.17	7417	7643.39	10128.7	9024.34	7817.62	8708.57	7913.44	5370.61
HI_4.47/310.1319	4.47	310.132	2999	5680.38	5540.25	2999	4862.52	5139.28	4476.36	5188.93	6368.58	6128.26	5565.46	4745.57
HI_4.47/575.2474	4.47	575.247	2999	2999	5923.95	2999	3846.04	5746.36	3314.16	6109.78	7744.39	2999	3803.91	9336.24
HI_4.48/737.2641	4.48	737.264	13905.1	10353	8077.36	15036.2	15929.2	9587.64	18981.1	12622	9709.19	11385.3	10774.9	6967.38
HI_4.48/600.2297	4.48	600.23	7549.91	8133.42	6608.11	8388.05	8661.79	7222.52	9073.53	8240.37	8339.69	7248	8216.64	2999
HI_4.48/552.2081	4.48	552.208	7324.85	10561	8537.7	6906.4	2999	5966.84	2999	10834.4	7187	8262.07	7830.88	2999
HI_4.48/146.1177	4.48	146.118	7829.48	2999	2999	8836.87	3397.78	4688.93	7258.45	2999	8662.07	2999	2999	2999
HI_4.49/168.0656	4.49	168.066	15900.8	7553.88	13128.4	2999	2999	2999	19012.9	2999	12315.6	14440.6	9841.47	11638.1
HI_4.49/153.0772	4.49	153.077	35993.4	30547.9	27372.1	31721.5	23624.4	17639.4	33692.5	20773.5	30163.2	45230	35172.5	21094.9
HI_4.5/411.1217	4.5	411.122	22273.1	13679.5	9922.39	8203.31	10906.5	9255.27	18318.9	11635.7	11562.1	15506.4	14226.8	6470.46
HI_4.51/549.245	4.51	549.245	19815.3	16893.4	15478.5	19131.9	24219.6	23230.8	30321.3	25075.8	20617.6	14205.6	15915.5	10878.7
HI_4.52/388.1604	4.52	388.16	82586.7	64182.9	76417.2	119165	15452.3	23659.4	14244.5	14294.7	95327.7	28658.5	50923.5	23355.5
HI_4.52/150.0551	4.52	150.055	14745.5	11344.2	13362.6	15600.7	13961.2	10345.7	18838.8	2999	3480.05	14199.1	15291.1	11643.5
HI_4.53/324.1075	4.53	324.108	7119.53	2999	7264.69	9975.07	10906.6	8736.35	2999	11506.3	8713.94	7068.92	8949.7	8620.11
HI_4.53/230.1024	4.53	230.102	12093.6	7317.87	6449.63	12513.5	2999	5279.19	5581.1	6476.02	6616.54	6966.8	8600.14	8128.04
HI_4.54/138.0551	4.54	138.055	19111.7	17409.2	9344.01	2999	2999	2999	19508.1	9874.64	13057.3	13199.6	12277.6	8608.49
HI_4.55/293.1166	4.55	293.117	43712.5	50840.9	38736.5	49824.7	54142.5	42722.7	41154	38743	44160.5	30253.5	36364.5	29894.6
HI_4.55/423.1797	4.55	423.18	97127.4	111028	83607	111862	120449	91941.9	91617.5	83054.6	96248.9	63750.3	80775.9	65566.2
HI_4.55/481.233	4.55	481.233	16412.4	17824.1	19404.2	18202.7	19073.1	14992.1	17256.2	14888.4	14449.6	9555.73	14193.8	12747.7
HI_4.55/468.2377	4.55	468.238	28971.3	40667.6	34433.4	38043	44148.3	39556.2	25396.9	33886.8	38047.7	17754.9	29545.9	28466.9
HI_4.55/461.1356	4.55	461.136	20666.4	18013.6	15194.4	24105.6	23306.2	13423.9	20947.9	14914.8	13139.6	12712.8	14828.7	9500.2
HI_4.55/445.1617	4.55	445.162	82159	67810.9	53262.8	78752.8	70159.3	43915.2	80812	51836.5	49673	56942.2	52318.4	31901.3
HI_4.56/161.0598	4.56	161.06	257083	219406	163497	266547	322751	270426	288301	265763	218824	157782	177974	123233
HI_4.56/193.0861	4.56	193.086	758219	647239	468106	750804	924877	767055	845851	722899	628025	448489	503736	359283
HI_4.56/133.0649	4.56	133.065	147234	124142	90188.3	144092	179639	157221	152829	149094	127309	87559.6	105203	71398.8
HI_4.56/128.1072	4.56	128.107	2999	5712.55	2999	2999	2999	3257	5234.18	6000.4	3701.03	2999	5650.22	5362.65
HI_4.56/211.0966	4.56	211.097	123754	110828	82476.8	123961	154595	128194	127455	124414	102554	74392.3	84181.9	58951.2
HI_4.56/373.1494	4.56	373.149	14624.3	13128.1	9965.38	15876.4	18746.4	14244.6	17309.7	15739.6	13329.2	9368.69	10348.8	6925.55
HI_4.56/392.1812	4.56	392.181	19560.7	15648.3	11557.2	18941.2	23572.1	20417.5	21531.8	19575.7	16579.5	11480.4	12652.4	8449.97
HI_4.56/390.1759	4.56	390.176	688266	561138	419988	685856	847074	703558	768047	676079	579770	399184	457349	311780
HI_4.56/115.0545	4.56	115.055	18065.9	20101.8	15390.1	22808.1	26091.7	23826.5	25610.8	22177.1	16775.8	14804.8	16297.8	11264.9
HI_4.56/346.1497	4.56	346.15	53290.4	41155.9	33378.7	56357.7	55917.1	45842.2	31240.7	32776	41576.8	32142	33065.3	26063.4
HI_4.56/105.0703	4.56	105.07	10242.3	9165.03	7870.07	10872.8	15228.7	10573	7476.76	7753.79	7072.99	9129.4	2999	3773.17
HI_4.56/411.1054	4.56	411.105	295558	220648	183084	245800	275813	218241	297415	241357	185719	219588	209238	145067
HI_4.56/413.1019	4.56	413.102	16892	12307.1	10387.2	15052.5	16752.3	10618.2	17324.8	13727.8	10953.9	12593.8	11662.4	8474.24
HI_4.56/397.1368	4.56	397.137	15133.5	10237.9	8093.7	11802.7	11527.8	8095.48	14740.4	10218.5	8096.73	11473.3	9918.14	6121.51
HI_4.56/395.1313	4.56	395.131	524085	368641	283521	398702	407202	323532	506821	348427	260728	418048	354866	215942
HI_4.56/164.1184	4.56	164.118	7930.68	6478.15	5696.63	6935.56	6706.16	5041.28	6381.53	6829.69	7640.76	6531.14	6794.8	5181.86
HI_4.56/431.2026	4.56	431.203	23999.3	28029.2	2999	30335.6	38019	2999	36966.4	32964.7	28861.4	15733	24885.8	23999
HI_4.56/231.1339	4.56	231.134	2999	4305.04	2999	4295.45	4535.64	2999	3897.73	4448.42	4967.8	2999	3583.87	2999
HI_4.56/167.0704	4.56	167.07	2999	2999	2999	3015.91	3588.32	3842.44	2999	2999	2999	2999	2999	2999
HI_4.56/149.0599	4.56	149.06	5793.36	4613.1	3601.67	5342.54	6993.33	5022.15	2999	5240.72	2999	2999	2999	2999
HI_4.56/405.1691	4.56	405.169	5497.23	6187.31	5674.28	6172.45	7187.64	5034.32	2999	5374.1	5920.21	2999	2999	2999
HI_4.57/420.2124	4.57	420.212	2999	18873.3	18030.5	18071.6	26668.6	23412	19736	23348.4	22614.9	9377.38	2999	15677
HI_4.57/146.0602	4.57	146.06	21246.1	23685.3	20960.6	23171.9	19661.7	21649.7	21853	19086.6	24545.8	20598.7	20807.1	16656.2
HI_4.57/418.2073	4.57	418.207	461865	546214	552103	568262	762705	42584.9	651581	731696	698687	309049	469694	516692
HI_4.57/367.0789	4.57	367.079	12086.5	8312.37	8165.36	11267.8	8111.11	8253.16	7737.48	5839.61	7232.34	9954.4	8256.74	6959.08
HI_4.57/619.1855	4.57	619.186	10787.2	5881.41	4939.01	6124.92	5206.44	2999	2999	4857.84	4194.86	2999	5288.3	2999
HI_4.58/374.181	4.58	374.181	8887.24	9197.69	9722.9	9629.18	7787.68	9298.24	8432.26	7973.47	10308.3	6844.11	7499.25	9192.49
HI_4.58/192.0656	4.58	192.066	17491.6	16067	16367.4	15976	12493.1	13686.6	16380.2	12042.6	15127.4	14991.5	14830	9128.91
HI_4.58/371.1449	4.58	371.145	16366.4	15949.9	15410.6	14653.5	14892.5	13938.8	13307.7	13064.3	16652.8	14380.2	15173.9	10312.3
HI_4.58/137.0632	4.58	137.063	7200.37	11829.2	13027.3	7847.85	6879.29	8168.74	10243.6	2999	9133.51	10346.5	10029.3	2999
HI_4.58/162.0551	4.58	162.055	11318.8	11751.5	11097	13060.2	14150.1	14943.1	12775.2	13237.1	12739.4	11891.6	16382.2	14703.3
HI_4.59/575.5044	4.59	575.504	7184.04	8306.9	3663.87	12188.5	12580.9	10193	7538.79	11811.1	9073.17	5341.14	5848.53	10834
HI_4.6/376.1002	4.6	376.1	37843.6	33177.6	33113	36099.9	29452.9	26852.6	31092	24346.1	26900.1	46139.3	37080.7	24635.5
HI_4.61/344.1317	4.61	344.132	5444.2	3704.47	3097.71	5760.29	2999	3112.43	5548.33	5955.92	5040.58	9587.51	7734.81	4845.71
HI_4.62/393.1157	4.62	393.116	6283.92	14169.7	14020.3	2999	3813.68	6733.15	3206.96	8123.71	2999	4868.21	2999	3397.41
HI_4.62/367.2075	4.62	367.207	12644.6	2999	14446.3	19208.9	24054.5	21025.4	14694.5	27778.9	24969.6	18458.4	22683.2	23229.5
HI_4.63/211.0602	4.63	211.06	7675.07	6622.51	4709.59	10322.2	12841.9	9007.53	16850.1	18909.9	14671.9	8831.76	9040.88	6752.47
HI_4.63/416.1916	4.63	416.192	18659.4	23007.8	24087.5	20985.5	8070.33	23808.4	4880.54	8699.61	23724.7	8192.1	25755.7	2999
HI_4.63/409.0896	4.63	409.09	9882.46	16304.4	4846.26	22325.4	5426.92	6954.53	6115.23	10068	12337.9	10123.7	21662.5	2999
HI_4.63/552.2083	4.63	552.208	2999	2999	9797.36	8740.64	6378.52	8469.53	7080.49	2999	10379.2	12267.2	2999	9809.37
HI_4.64/573.4887	4.64	573.489	12693.1	13006.5	9010.78	27598	24932.6	19800.1	5784.91	16542.1	12326.8	9067.85	11725	15611.1
HI_4.64/392.0743	4.64	392.074	28728.1	23932.5	22601.6	28275	23584	21935.2	22118.4	18970.4	23480.7	31298	26762.4	20703.6
HI_4.64/112.0396	4.64	112.04	3413.82	4529.7	3554.76	2999	2999	2999	2999	2999	2999	2999	2999	2999
HI_4.65/426.3033	4.65	426.303	46368.7	38748.9	4192.59	32261.5	21251.9	23066.6	49256.3	18107.6	31492.1	57638	43610	35004.3
HI_4.65/395.0953	4.65	395.095	3674.77	2999	2999	3292.07	3934.39	3626.71	7108.67	8007.21	6251.43	6271.62	4791.31	3715.74
HI_4.65/414.3033	4.65	414.303	2999	22759.7	2999	2999	2999	2999	7719.1	5654.14	6519.16	2999	14701.3	2999
HI_4.66/319.1499	4.66	319.15	4903.72	2999	9196.82	4755.86	2999	4819.47	4887.85	3638.43	5321.03	4084.68	5102.19	4262.75
HI_4.66/339.0841	4.66	339.084	4054.19	2999	2999	3540.68	3353.64	2999	3347.34	2999	2999	5571.66	4597.63	3113.07
HI_4.66/592.1669	4.66	592.167	38604	39186.4	30420.6	29432.5	34373.4	28614.1	48967.1	34803.7	42479.4	35681.5	35822.3	20060.8
HI_4.66/346.186	4.66	346.186	6105.53	11547.1	6033.54	6496.96	7218.17	7143.03	4908.79	8772.8	11674.2	5714.53	7460.14	6376.9
HI_4.66/348.1653	4.66	348.165	9304.16	12431	11810.7	9666.67	14868.7	13806	2999	12321.9	12375.8	11243	10106.8	13510.3
HI_4.66/425.8016	4.66	425.802	83632.6	84939.5	6491.8	44299.2	33255.6	22839.4	2999	2999	65852.9	2999	107400	47426.7
HI_4.66/323.1101	4.66	323.11	9869.11	8305	6829.22	7308.24	5997.96	5834.3	6673.18	2999	6526.43	11711.5	9225.67	6171.9
HI_4.66/61.0405	4.66	61.0405	22018.4	17630.9	10262.2	13548.3	14709.1	18031.3	20223.2	17672.2	20055.5	22685.2	23565.2	19522.7
HI_4.66/425.2955	4.66	425.296	30131.5	6502.99	13627	20872.9	21962	12739.7	46054.5	2999	26606.6	68448.7	35197.9	14394.2
HI_4.67/233.0921	4.67	233.092	9729.51	8579.28	8939.06	9983.38	10092.7	9615.59	9837.94	10211	9566.72	7694.66	7839.48	6200.04
HI_4.67/294.0972	4.67	294.097	8304.54	2999	4309.36	6014.53	8463.47	2999	6810.92	15555.2	8628.84	7692.14	9621.94	10661.7
HI_4.68/354.1184	4.68	354.118	29996.4	83615.6	73180.6	101566	108667	104457	72962.8	73221.1	95560.6	87381.8	96369.5	75701.9
HI_4.69/524.177	4.69	524.177	17465.2	15914.1	14316	3217.01	2999	11798.2	4223.04	13961.6	14834.5	5566.42	16777	13829.6
HI_4.69/425.8014	4.69	425.801	2999	2999	36460.7	2999	2999	2999	102122	37808.6	16583.2	122314	2999	2999
HI_4.69/325.0889	4.69	325.089	10304.9	7553.47	7559.3	8013.97	6659.34	5751.86	8118.51	5720.48	5670.63	11457.3	8318.63	5482.69
HI_4.7/339.1187	4.7	339.119	2999	2999	2999	2999	2999	2999	2999	2999	4896.57	3756	6953.39	5430.15
HI_4.7/354.1758	4.7	354.176	51037.4	42150	46529.3	63259.9	49696.9	43548.4	29870.1	28213	39136.5	38263.4	39717.6	23943.6
HI_4.7/382.2073	4.7	382.207	14736	18213.8	20045.6	19154.2	17959.4	14334	11106.6	11603	12125.9	14301.3	15673.9	11757.3
HI_4.7/399.1763	4.7	399.176	40011.4	50666.3	51520.7	47994.3	58502.7	60901	38161.8	44348.8	63540.3	41046.2	57589.1	53602.9
HI_4.7/359.1313	4.7	359.131	13625.9	11961	11847.6	16348.1	11470.3	7515.22	8235.23	2999	8177.38	15755	11320.1	7115.94
HI_4.7/375.1053	4.7	375.105	9133.25	7929.25	8413.15	12586.4	7885.21	4961.32	6111.46	4546.27	5171.98	10497	8577.11	5348.18
HI_4.7/268.1036	4.7	268.104	3934.9	4092.01	3646.05	6608.71	7839.75	2999	2999	3628.81	2999	2999	2999	2999
HI_4.7/149.0711	4.7	149.071	4938.41	6781.09	6725.98	4005.75	4210.61	3275.3	5918.47	6376.14	7465.68	10843.6	10860.3	7483.49
HI_4.7/177.066	4.7	177.066	13706.1	16604.3	15037.6	10294.2	10264.8	9607.23	16579.2	15890	20273.9	28398.5	31100	20545.8
HI_4.71/180.102	4.71	180.102	7408.41	8316.62	2999	8472.91	8226.8	5953.01	6931.66	3412.96	8421.82	11840.4	10455.3	8459.35
HI_4.71/202.1802	4.71	202.18	7635.66	9366.97	11817.9	7756.96	11035.4	5388.72	6597.21	6104.93	7151.17	17005	8333.27	7867.23
HI_4.71/245.0995	4.71	245.1	6894.47	6019.57	5934.72	6545.3	5681	4458.88	6709.34	5496.19	5827.39	11010.3	7924.54	5564.24
HI_4.71/377.0746	4.71	377.075	3779.42	3961.8	4218.57	2999	2999	2999	4737.49	4146.27	4322.01	9002.67	8239.05	6044.78
HI_4.71/384.1765	4.71	384.176	3000.21	5125.96	3464.48	2999	2999	2999	4045.94	4941.84	6853.82	7033.85	10268.6	8414.14
HI_4.71/361.1005	4.71	361.101	4235.86	4721.58	4531.7	2999	2999	2999	5328.47	4563.6	5263.4	11041	9953.69	6260.42
HI_4.72/413.8016	4.72	413.802	31179.4	5773.71	5477.8	11479	2999	12587.3	2999	8796.22	17699	2999	2999	2999
HI_4.72/181.1336	4.72	181.134	4595.56	8817.76	9689.26	15785.2	14584	13480.4	3060.54	4508.58	2999	2999	2999	2999
HI_4.72/149.1075	4.72	149.107	2999	4820.04	5783.83	9680.8	8617.14	6678.42	2999	2999	2999	2999	2999	2999
HI_4.72/318.2176	4.72	318.218	10012.4	10312.2	13752.2	13855.6	8192.83	4995.89	8419.15	2999	7074.58	14609.8	10783.3	6741.34
HI_4.72/412.1715	4.72	412.171	2999	2999	6336.17	7519.44	7153.63	7221.33	5757.98	6182.45	2999	6912.26	8634.73	7834.57
HI_4.72/185.0422	4.72	185.042	7428.04	6414.67	6047.32	5058.11	5107.44	3010.54	6847.98	2999	2999	5971.32	2999	2999
HI_4.73/388.1239	4.73	388.124	19057	19064.8	17831.6	20523.7	21916	17212.7	13360.8	13276.2	12395.8	12287.4	11741.3	8156.62
HI_4.73/207.0241	4.73	207.024	5964.55	6306.85	8089.95	6728.58	5937.36	5389.53	6500.73	2999	4458.08	2999	4605.25	4553.56
HI_4.73/416.1551	4.73	416.155	6685.92	8122.53	8429.17	6508.25	8043.69	5765.98	5237.78	5330.75	2999	6034.04	6880.91	5349.06
HI_4.73/222.998	4.73	222.998	4264.11	5433.92	6288.32	5799.89	5295.9	4238.53	2999	2999	3415.57	2999	2999	3318.87
HI_4.73/409.0531	4.73	409.053	5196.92	3964.66	4349.12	2999	4276.63	2999	3557.86	2999	2999	4016.15	2999	2999
HI_4.73/393.0788	4.73	393.079	3840.98	3684.86	3794.54	10086.7	2999	5909.35	7632.22	5961.45	3092.94	9628.97	9540.62	4216.78
HI_4.74/376.1603	4.74	376.16	3777.13	2999	2999	4622.22	7484.35	4614.7	7135.33	6468.31	7834.87	3158.2	2999	2999
HI_4.77/395.0741	4.77	395.074	6876.55	5427.83	4638.95	7371.01	7392.29	4487.56	2999	6328.55	4715.51	6120.21	5847.81	5612.02
HI_4.77/303.0841	4.77	303.084	12404.3	9157.5	10140.1	16446.7	15028.5	9850.99	11637.7	15521.2	10761.2	14486.7	11497.2	10403.8
HI_4.77/287.1101	4.77	287.11	28216	20542.2	20329.1	33377.3	31344.8	20771.5	25739.1	30345.3	22707.7	33774.2	25057.3	19301.3
HI_4.77/157.0973	4.77	157.097	2999	5191.79	3977.18	2999	2999	2999	5361.86	4614.86	7866.76	10027.2	5852.63	5135.88
HI_4.77/424.7937	4.77	424.794	53268.4	11699.7	30020.3	40258.2	7350.93	15809	59564.3	7482.82	24138.8	125907	17035.4	23093.7
HI_4.78/247.0424	4.78	247.042	525564	269163	216737	74257.9	98388.7	60190.9	201760	67654.3	2999	93441.1	2999	2999
HI_4.78/412.2877	4.78	412.288	21203.2	2999	2999	6834.39	2999	12712.2	11140	4066.23	12479.2	2999	2999	2999
HI_4.79/103.0758	4.79	103.076	9940.02	8924.62	8221.21	11054.3	11278.1	10445.2	9343.52	12116.5	10234	10255.7	4074.17	7014.34
HI_4.79/310.1861	4.79	310.186	62494.9	84984.3	85793.5	80635.3	105736	102970	63251.1	96570	98224	63043.1	82056.8	68844
HI_4.79/282.1547	4.79	282.155	14588.3	13436.3	13737.1	17113	11630.3	14103.9	13529.8	15173.1	16242.1	16437.6	14031.8	11453.6
HI_4.8/373.1281	4.8	373.128	2999	3723.96	3916.24	4308.97	2999	2999	4427.62	4637.2	4082.9	4378.9	2999	4116.58
HI_4.81/208.0686	4.81	208.069	2999	5224.38	5039.63	6085.58	6668	5700.56	4143.93	4912.8	5233.89	5665.96	4468.95	5398.09
HI_4.81/411.786	4.81	411.786	36195.4	2999	32922.5	12264.8	8542.87	22322.6	27752.3	16579.3	11989.7	21600.7	30209.5	11933.9
HI_4.82/263.0164	4.82	263.016	29553.2	14934.7	76009.5	2999	23461	26359.9	40779.1	66780.8	2999	22356.1	103481	2999
HI_4.82/378.1758	4.82	378.176	2999	6875.5	7811.98	6742.19	7343.32	5724.76	7172.79	3357.82	6756.8	2999	2999	6927.04
HI_4.83/360.1288	4.83	360.129	25398.9	25436.7	24261.3	25471.2	20864.2	15628.6	16344.8	12933.1	14566.1	14680.4	13020.7	9495.09
HI_4.83/327.0477	4.83	327.048	74792	53308.3	61061.5	110486	86985.9	69509.7	100002	81381.4	69325	84675.9	73778.1	68529.7
HI_4.84/412.2878	4.84	412.288	19975.9	16695.5	18445.5	2999	2999	2999	5753.87	5096.46	2999	26604.2	2999	5599.6
HI_4.85/311.0737	4.85	311.074	239326	151401	147937	290898	228839	180184	267747	231187	181386	251239	192676	166781
HI_4.87/379.1	4.87	379.1	14775	10976.7	7560.57	16193	6430.69	9165.01	2999	12279.7	3928.1	2999	2999	3622.89
HI_4.87/599.1591	4.87	599.159	8370.59	6344.68	4604.78	11744.6	9488.21	6181.59	11301.7	9091.1	7709.99	9199.64	7411.98	3344.17
HI_4.87/517.2036	4.87	517.204	2999	2999	2999	6850.89	9940.88	4211.66	4519.37	5427.74	2999	9064.88	2999	2999
HI_4.88/428.2314	4.88	428.231	6016.32	9383.5	7588.73	10367.6	13642.6	12119.3	7529.82	8154.46	7360.69	2999	5725.7	5650.27
HI_4.88/347.1449	4.88	347.145	23746	22193	22808.1	31594.8	31611.8	25137.8	31665.4	31793.8	26214.3	26196.7	24753.6	27841.6
HI_4.88/441.2266	4.88	441.227	2999	2999	2999	7021.67	2999	2999	4709.46	5805.15	3857.23	2999	2999	2999
HI_4.88/422.1655	4.88	422.166	4119.78	4237.63	5557.75	6461.63	5673.48	5020.26	4086.77	2999	2999	5980.13	2999	2999
HI_4.89/203.1102	4.89	203.11	3426.14	10174.1	6179.68	11190	12940.3	13676.4	7242.16	7766.17	6870.63	5863	5860.04	5215.92
HI_4.89/151.0425	4.89	151.042	11914.4	10763	11355	18278.1	21944.1	19595.6	12235.8	15522.2	12729.6	11788.1	12032	11985.2
HI_4.89/221.1208	4.89	221.121	2999	6485.95	4258.38	7726.65	8772.55	8113.93	5188.45	5016.14	2999	3545.84	2999	2999
HI_4.89/280.0817	4.89	280.082	5837.27	6034.72	2999	5969.37	6585.42	6028.44	2999	2999	2999	7393.64	2999	7019.83
HI_4.89/350.1445	4.89	350.144	4331.15	3420.5	2999	4856.35	3333.73	3864.73	2999	6112.59	2999	4706.44	2999	2999
HI_4.9/127.0392	4.9	127.039	346144	335790	275430	322325	317534	306443	306251	271714	333723	337597	289280	216145
HI_4.9/109.0288	4.9	109.029	29244.7	30730.1	25767.6	28090.1	30055.4	29697.2	27893.1	22783	32218.8	29027.6	23257.4	17243.9
HI_4.9/334.1496	4.9	334.15	1.25583e+06	1.49179e+06	1.53134e+06	1.34671e+06	1.56426e+06	1.66126e+06	1.39052e+06	1.4447e+06	1.73063e+06	1.19774e+06	1.40647e+06	1.30776e+06
HI_4.9/336.1551	4.9	336.155	24529.1	29790.4	31399.9	23982.2	32412.3	33362.3	28211.1	30375.2	35089.5	23607.6	28992.5	25696.3
HI_4.9/133.0319	4.9	133.032	9757.49	10833.8	9148.86	15577.4	16690.9	18268	10001.3	13001.3	10323.4	10666.3	10273.3	10178.3
HI_4.9/306.1184	4.9	306.118	112577	98619.6	88014.5	107119	97454.7	100949	102661	86390.7	105361	112171	96235.8	65508.7
HI_4.9/81.0342	4.9	81.0342	29273.1	25028.9	21912	26549.5	26443.7	25075	23932.3	22787.8	26719.7	28488.1	23741.3	17125.9
HI_4.9/289.0918	4.9	289.092	31023.7	28705.8	25607.2	29452.7	29546.9	22956.2	27678.4	24254.9	27466.3	31391	26349.7	19239.1
HI_4.9/362.1808	4.9	362.181	8785.17	10633.1	14188.5	6664.69	13494.1	11985.3	2999	12382	5397.02	8804.64	8669.97	11469.9
HI_4.9/175.0391	4.9	175.039	2999	2999	2999	3993.52	3375.43	3978.32	2999	2999	2999	2999	2999	2999
HI_4.91/411.2799	4.91	411.28	23818	28627.7	15956.8	9818.58	2999	20970.4	10798	6452.57	3727.62	15588.6	2999	4297.78
HI_4.91/736.3189	4.91	736.319	7680.86	2999	5126.54	6964.23	8642.77	6087.28	7001.13	11478.8	7740.35	7683.43	6041.09	5726.01
HI_4.91/199.9966	4.91	199.997	2999	2999	2999	2999	5258.18	4491.49	2999	2999	2999	7388.21	6480.98	5126.97
HI_4.91/114.0375	4.91	114.037	28663.5	30737.9	24442	17933.4	17488.1	22339	18820.7	16897.9	24807.4	21481	23536.7	16607.5
HI_4.91/439.0876	4.91	439.088	28068.2	30310.8	25081.6	18517.2	19542.8	23371	17962.7	16110.5	26716.6	25932.3	21759.7	16372
HI_4.91/134.0437	4.91	134.044	8684.15	10071.3	7338.51	5749.2	6276.55	7296.74	5497.05	4484.45	8020.08	7662.9	6569.83	5331.17
HI_4.91/130.0686	4.91	130.069	10812.3	11788.4	9664.76	2999	7566.79	8482.77	6836.79	5753.63	9449.44	9614.58	8766.09	6375.98
HI_4.91/342.1039	4.91	342.104	358998	414018	331603	223807	242600	305799	237984	189290	319404	332272	279870	211983
HI_4.91/162.0407	4.91	162.041	1.10739e+06	1.29875e+06	1.05739e+06	792746	853169	986726	777768	689666	1.0135e+06	1.0857e+06	928624	714837
HI_4.91/344.0994	4.91	344.099	26299.8	33383.9	26861.5	18119.8	21218.4	23791.3	19305.7	16269.9	21709.1	24520.6	24154	16782.5
HI_4.91/326.0892	4.91	326.089	43511	48340.1	40032.5	27551.3	30797.9	33702.5	29460.4	24851.4	38796.7	39919.1	35175	26020.7
HI_4.91/132.0479	4.91	132.048	201812	234025	189596	128940	152162	164304	129593	113578	177658	188847	163295	123352
HI_4.91/324.0934	4.91	324.093	548987	595723	475161	337035	376319	439050	355741	299954	451348	491538	417359	332615
HI_4.91/182.0471	4.91	182.047	15333.1	16528.5	13932.5	9394.65	10439.7	11488.2	9520.62	8394.13	13078.3	13509.5	12012.5	9203.4
HI_4.91/180.0512	4.91	180.051	176429	192340	155314	107675	118441	142218	120679	97991.2	149297	161506	143786	105504
HI_4.91/536.1295	4.91	536.13	17497.3	19075.4	13614.9	8659.28	8493.43	12020.4	8620.51	6368.93	13325.3	14972.3	12529.8	7265.95
HI_4.91/164.0364	4.91	164.036	93175.3	110545	89953.1	63853.2	66182.3	81744.4	65395.1	60060.8	83559.7	91295.6	84401.9	59590.4
HI_4.91/422.0609	4.91	422.061	11419.3	12737.4	10173	7299.11	8068.82	8896.99	7482.35	6202.41	9888.63	10575.1	9222.69	7197.95
HI_4.91/456.1142	4.91	456.114	24691.7	25279.6	21719.7	15087.3	17340.2	18737.1	16582.6	14179.1	20854.9	22751.6	20672.8	14626.8
HI_4.91/268.139	4.91	268.139	10825.3	9364.01	7540.31	9336.36	9380.3	5944.26	8432.31	8668.84	2999	9870.98	7862.11	2999
HI_4.91/212.0589	4.91	212.059	31568.4	37874.5	31596	22850.1	20427.1	25686.2	22052.8	18960	29737.7	30305.9	29085.1	20581.2
[truncated: 2,678 more rows]
