# Supplementary material for: Metabolic diversification of nitrogen‐containing metabolites by the expression of a heterologous lysine decarboxylase gene in Arabidopsis
Source: Plant J. 2019 Aug 27;100(3):505–21. doi: 10.1111/tpj.14454 (PMC6899585; doi:10.1111/tpj.14454)
Supplement: Supplementary file 18 — Table S2. Results of OPLS‐DA. [file TPJ-100-505-s018.xlsx]

## Sheet: OPLS-DA results
Table S2. Results of OPLS-DA
LC-mode	R2X (predivtive)	R2X (orthogonal)	Q2 (cumulative)
RPLC-mode	0.208	0.498	0.89
HILIC-mode	0.176	0.419	0.842
