# Supplementary material for: Metabolic diversification of nitrogen‐containing metabolites by the expression of a heterologous lysine decarboxylase gene in Arabidopsis
Source: Plant J. 2019 Aug 27;100(3):505–21. doi: 10.1111/tpj.14454 (PMC6899585; doi:10.1111/tpj.14454)
Supplement: Supplementary file 19 — Table S3. Differential mass features in DC lines and Col‐0. [file TPJ-100-505-s019.xlsx]

## Sheet: DC lines_RPLC
Table S3. Differential mass features in DC lines and Col-0
Differential mass features associated with DC lines in RPLC-mode
Peak ID	Retention time (min)	Detected mass	OPLS-DA		DC21-1 (intensity)	DC21-2 (intensity)	DC21-3 (intensity)	DC29-1 (intensity)	DC29-2 (intensity)	DC29-3 (intensity)	DC42-1 (intensity)	DC42-2 (intensity)	DC42-3 (intensity)	Col-0-1 (intensity)	Col-0-2 (intensity)	Col-0-3 (intensity)
			M1.p[1]	M1.p(corr)[1]
RP_1.62/157.0823	1.62	157.082	-0.0206568	-0.376552	7999	7999	7999	76411.9	118663	121788	7999	20000.7	7999	7999	7999	7999
RP_1.62/72.0815	1.62	72.0815	-0.0244383	-0.54365	1.53685e+06	2.29309e+06	2.94033e+06	6.38394e+06	8.69382e+06	8.03452e+06	1.01749e+06	2.67887e+06	2.08957e+06	1.31055e+06	958516	1.47344e+06
RP_1.63/52.066	1.63	52.066	-0.0685243	-0.899238	386210	615951	653820	2.24167e+06	2.78125e+06	2.76238e+06	158075	244235	204407	7999	7999	7999
RP_1.63/52.5677	1.63	52.5677	-0.0271007	-0.456563	7999	35888	42250.5	153850	169553	164551	7999	7999	7999	7999	7999	7999
RP_1.63/103.1233	1.63	103.123	-0.0780518	-0.928931	1.25454e+06	1.94836e+06	1.77108e+06	7.9024e+06	9.32841e+06	8.07003e+06	534403	666521	581012	7999	7999	7999
RP_1.63/86.097	1.63	86.097	-0.0870305	-0.953022	4.09517e+06	6.20704e+06	5.89193e+06	23200000	28400000	25800000	1.61496e+06	2.36411e+06	2.06696e+06	7999	7999	7999
RP_1.64/171.0978	1.64	171.098	-0.0334696	-0.514063	33399	55576.2	56749.3	297254	363784	345682	7999	7999	7999	7999	7999	7999
RP_1.76/131.1292	1.76	131.129	-0.0402023	-0.527134	18300000	18400000	19700000	17900000	15800000	15800000	17800000	15000000	17600000	7999	18000000	15500000
RP_1.85/194.0328	1.85	194.033	-0.0234047	-0.447334	7999	7999	48798.2	81866.5	88931.5	65913.1	58204.2	68441.2	64616.2	51483.8	7999	7999
RP_1.86/183.9598	1.86	183.96	-0.0286161	-0.484911	128814	90157.8	72143.8	7999	7999	126979	7999	7999	112050	7999	7999	7999
RP_1.93/331.1014	1.93	331.101	-0.0345807	-0.675541	7999	7999	51244.3	61321.6	70179.3	49015.5	39456.7	66294.2	50102.4	7999	7999	7999
RP_1.93/132.0542	1.93	132.054	-0.0329574	-0.638248	49095.1	142085	151965	328525	291141	208686	125932	185821	120538	7999	46433.9	142429
RP_1.93/149.0807	1.93	149.081	-0.0215821	-0.394318	70207	126681	150387	228951	185267	214056	9992.62	156413	169438	7999	63634.2	146423
RP_1.94/258.1101	1.94	258.11	-0.0281607	-0.482406	406101	344163	613078	1.07496e+06	829333	709885	847270	417570	613509	7999	667653	667742
RP_2.01/105.1044	2.01	105.104	-0.0210767	-0.554223	52340.3	41386.5	60591.5	50546.8	46315.4	53035.1	54038.1	67078.1	45866.6	7999	50520.1	45486.1
RP_2.02/150.0647	2.02	150.065	-0.0247296	-0.502285	48684.3	53483.6	23900.1	61103.5	63676.9	79689.6	7999	37049.2	7999	7999	7999	25743.2
RP_2.03/84.0814	2.03	84.0814	-0.0505783	-0.575172	7999	7999	2.2053e+06	4.42886e+06	1.63428e+06	1.53547e+06	2.33772e+06	7999	2.03532e+06	7999	7999	7999
RP_2.06/123.0793	2.06	123.079	-0.025002	-0.554871	48341.5	58391.9	60576.8	94405	182914	156348	54643	74787.9	54618.2	7999	49779.2	68252.8
RP_2.08/132.1133	2.08	132.113	-0.0305597	-0.744871	37284	50982.4	64432.2	110922	108393	86721.6	36307.4	35670.1	33112.2	18932.6	23445	16690.6
RP_2.13/180.0689	2.13	180.069	-0.0232272	-0.589455	18792.2	23004	7999	38109.1	39296.8	33458	18121.1	26132.4	27444.5	20259.4	7999	7999
RP_2.19/458.1866	2.19	458.187	-0.0240503	-0.539336	24835.1	30693.1	7999	85627.1	41852.9	24798	26993.1	36404.9	47559.3	7999	30511.3	7999
RP_2.19/276.1189	2.19	276.119	-0.0219522	-0.55878	27456.7	81996.2	54285.7	153000	164528	116861	61264.3	89445.1	56772.6	33602	44390.2	36506.8
RP_2.19/343.1168	2.19	343.117	-0.0204034	-0.766779	657359	706311	583405	774762	734409	899670	497217	680322	602981	333034	473972	489308
RP_2.2/344.1287	2.2	344.129	-0.0279117	-0.607635	42940.3	112671	116729	146335	149692	133661	83919.7	100028	83079.6	58969.2	87002.5	7999
RP_2.2/490.1771	2.2	490.177	-0.0377281	-0.821444	96108	110917	68966.4	137463	130606	137107	78659.4	105612	97866.8	43413.3	41023.3	7999
RP_2.21/298.1794	2.21	298.179	-0.0322495	-0.530103	36803.6	43802.8	57762.8	198900	201602	203073	7999	7999	7999	7999	7999	7999
RP_2.22/204.0867	2.22	204.087	-0.0231313	-0.596221	27955.2	58820.6	46639.5	33220.7	75314.6	58196.1	29858.4	49916.2	41754.5	29468.7	38886.2	7999
RP_2.22/151.0979	2.22	151.098	-0.0259135	-0.424126	108679	153017	155123	7999	158467	144796	119429	7999	185455	7999	7999	124951
RP_2.22/418.1553	2.22	418.155	-0.0252379	-0.475106	7999	46152.6	7999	7999	67023	60798.3	46783.3	121282	71252.8	7999	17870.9	7999
RP_2.22/161.0921	2.22	161.092	-0.0282733	-0.638828	88415.1	94793.8	116403	115703	125719	127806	75440.9	98801.3	96626.6	7999	76109.8	75941.3
RP_2.24/362.0969	2.24	362.097	-0.0218821	-0.464085	26868.5	55140.4	7999	46463.4	54453.4	33026.6	30344.9	7999	67317.7	7999	7999	29109.4
RP_2.26/245.0959	2.26	245.096	-0.0206006	-0.407415	52376.5	55356	68669.4	7999	7999	7999	7999	55425.3	7999	7999	7999	7999
RP_2.27/148.0968	2.27	148.097	-0.0338382	-0.634646	97898.9	81201.2	18585.9	79317.1	106426	99877.1	119420	153069	137648	7999	111042	7999
RP_2.31/329.1376	2.31	329.138	-0.0463803	-0.826577	260578	234128	313995	493843	441873	490089	139284	122249	126435	53074.9	53702.6	7999
RP_2.32/205.1184	2.32	205.118	-0.023691	-0.514303	50561.1	7999	31644.8	37390.1	45141.1	14442.5	7999	7999	42024.1	7999	7999	9343.68
RP_2.33/100.0761	2.33	100.076	-0.0724126	-0.966465	768276	898106	799063	1.67094e+06	1.47782e+06	1.57361e+06	389383	331902	358142	7999	7999	7999
RP_2.33/83.0497	2.33	83.0497	-0.0285863	-0.681809	54838.6	52042.1	47927.4	73952.4	58227.7	81063.8	25223.9	14267	27202.4	13514.9	15729	17643.3
RP_2.33/178.1074	2.33	178.107	-0.0318839	-0.850389	24755.8	18475.9	27530.2	22411.9	45785.9	30799.3	22807.1	16628.7	17033.5	10428.8	7999	7999
RP_2.33/85.0654	2.33	85.0654	-0.0246982	-0.471821	34230.3	37652.7	7999	95278.9	66019.2	73178.5	7999	7999	7999	7999	7999	7999
RP_2.33/114.0916	2.33	114.092	-0.0329404	-0.681679	48274.9	100399	76617.6	164994	213556	237010	66505.7	98500.1	87065.5	54490.4	7999	49608.2
RP_2.33/101.0601	2.33	101.06	-0.0722543	-0.959914	1.20512e+06	1.51987e+06	1.32793e+06	2.70615e+06	2.3245e+06	2.42713e+06	602197	482966	565744	22286.7	9147.77	9590.63
RP_2.34/593.0911	2.34	593.091	-0.0252066	-0.481278	44591	58600.9	44646.7	79412.7	7999	78733.8	7999	7999	7999	7999	7999	7999
RP_2.34/313.1425	2.34	313.142	-0.0492891	-0.896578	230421	306902	345409	569613	412140	485606	151060	111299	128655	24782.7	29135.3	26706.3
RP_2.34/277.1029	2.34	277.103	-0.0211501	-0.592682	19685.4	20754.7	7999	28992.7	30411.8	32910.7	15166.8	22153.5	16846.2	10678.1	14121.2	7999
RP_2.34/102.0917	2.34	102.092	-0.0640534	-0.924504	323474	427011	524433	868717	639074	716435	178104	89512.1	120628	7999	7999	7999
RP_2.34/131.118	2.34	131.118	-0.020346	-0.519033	148536	206962	209568	509751	610118	627409	152909	240509	192605	130683	128877	163886
RP_2.34/162.0761	2.34	162.076	-0.0344337	-0.781136	70813.3	63529.4	67067.3	94875.5	84888.1	93407.1	37074.1	99920.6	53714.6	45814.5	20954.7	7999
RP_2.34/84.0814	2.34	84.0814	-0.025118	-0.333035	7999	7999	7999	1.13815e+06	750557	1.03913e+06	7999	7999	7999	7999	7999	7999
RP_2.35/555.1353	2.35	555.135	-0.0391384	-0.860618	121286	136516	142346	226198	175907	212438	59843.8	72835.9	83729.6	28310.5	28389.1	26796.5
RP_2.35/119.0835	2.35	119.084	-0.0202786	-0.466638	9523.49	31182.2	20686.8	46875.1	7999	45687.8	7999	15901.3	7999	7999	7999	7999
RP_2.35/174.0761	2.35	174.076	-0.0225427	-0.714034	195492	241056	208047	353747	431370	428393	254043	348953	297271	129842	171485	190650
RP_2.37/118.0865	2.37	118.087	-0.0335128	-0.844449	6.33442e+06	7.78274e+06	7.46727e+06	13400000	13100000	13500000	5.55296e+06	5.99163e+06	6.21345e+06	2.95563e+06	2.76402e+06	2.39746e+06
RP_2.39/145.1336	2.39	145.134	-0.0652616	-0.923936	341598	310972	285829	1.13345e+06	1.13261e+06	1.1517e+06	176258	161545	159504	7999	7999	7999
RP_2.39/128.1071	2.39	128.107	-0.0335173	-0.665226	39763.8	33514.2	26377.1	86126.1	65455.8	106994	14460.2	8284.16	19246.5	7999	7999	7999
RP_2.43/192.123	2.43	192.123	-0.0250117	-0.538815	44239.2	29079.5	15468.4	50049.3	39030.1	44912	7999	7999	7999	7999	7999	7999
RP_2.52/190.9866	2.52	190.987	-0.0219505	-0.429809	82908.9	54933.3	37665.8	12418.1	65788.5	60319.6	70592	82280.9	7999	7999	67314.8	7999
RP_3.28/150.0774	3.28	150.077	-0.038687	-0.815588	55398.5	57270.5	57484.2	36893.4	83549.5	84413.3	43146.2	78176.8	112034	7999	39568.9	7999
RP_3.37/497.1916	3.37	497.192	-0.0232543	-0.69055	25770.7	41074.9	38979.6	37204.9	33369.4	32348.2	34897.6	29627.6	30486.8	7999	23430.8	27546.7
RP_3.4/175.1079	3.4	175.108	-0.0217133	-0.401265	44674.7	7999	7999	90949.4	110556	67463	7999	7999	7999	7999	7999	7999
RP_3.42/145.1336	3.42	145.134	-0.0692185	-0.939162	446187	531621	463210	1.5986e+06	1.79596e+06	1.64008e+06	260643	235558	267574	7999	7999	7999
RP_3.42/128.1071	3.42	128.107	-0.0370331	-0.691385	28615.1	34266.8	40820.5	128581	148115	127915	20366.5	15127.1	15231.2	7999	7999	7999
RP_3.43/584.1256	3.43	584.126	-0.0219116	-0.562759	17299.4	41360.8	44799.2	58452.4	60071	55572.7	29986.7	40776.3	45923	7999	33313.5	30635.4
RP_3.48/192.123	3.48	192.123	-0.0303341	-0.677581	23318.9	24786.2	23844	40546.6	58286.1	60942.2	15168.6	7999	16527.3	7999	7999	7999
RP_3.57/454.1491	3.57	454.149	-0.0245954	-0.566434	7999	7999	26163.3	36780.4	37966.5	32020.2	22297.5	33051.6	7999	7999	7999	7999
RP_3.6/210.061	3.6	210.061	-0.0233636	-0.502161	7999	7999	44109.5	42823.4	54178.1	33741.9	45964.8	55394.9	30114.7	7999	7999	25711.2
RP_3.63/214.1549	3.63	214.155	-0.0237749	-0.491577	14196.7	20371	20841.9	65802.5	64124.6	61850.1	7999	8158.66	7999	7999	7999	7999
RP_3.72/144.1019	3.72	144.102	-0.0448072	-0.839794	58404.5	81533.6	69016.2	116619	135773	113390	26443.5	22351.1	28749.6	7999	7999	7999
RP_3.73/99.0921	3.73	99.0921	-0.0222222	-0.602797	22685	34290.8	19611.9	25917.5	31368.6	13291.1	7999	16216.1	19978.7	14838.6	7999	7999
RP_3.86/162.0583	3.86	162.058	-0.0312602	-0.839093	64169.8	136977	78309.3	104251	99503.8	53097.7	105082	117706	58358.3	31087.9	30246.9	36348.6
RP_3.87/259.0924	3.87	259.092	-0.021841	-0.621215	13073.2	31158.8	40262	26928.1	38842.6	43797.3	24801	23479.5	30592.9	24619.9	9956.97	13900.6
RP_3.87/174.552	3.87	174.552	-0.0285485	-0.755307	26910.5	49262.1	59679.3	51001.6	48383.4	48869.6	42662.9	40469.9	44399.4	29290.1	25140.7	7999
RP_3.87/338.1444	3.87	338.144	-0.0277839	-0.797176	15503.9	28290.1	25285.3	29868.7	27611.1	24556.2	16286	13973.7	17526.8	13027.9	7999	7999
RP_3.87/188.5494	3.87	188.549	-0.0275675	-0.778341	14395	34904.1	19378.9	34585	23375.6	37419.9	22506.8	23517.6	19907.9	14465.4	10682.3	7999
RP_3.87/109.0287	3.87	109.029	-0.0211184	-0.720216	66788.8	82960.3	94721.2	85264	96180.7	104535	71664.1	149927	89127.1	56131.1	41216.8	68231.8
RP_3.88/243.0807	3.88	243.081	-0.0220112	-0.716399	52237.5	77587.8	38235.1	62303.3	76892	67230.2	59511.1	43132.7	64180.2	22836.2	42997.9	37191.8
RP_4/233.113	4	233.113	-0.0201996	-0.823275	22476.9	29328.7	21359.2	29616.4	29092.1	27105.5	21570.7	26460.9	25598.8	14328.3	19410.5	17333.6
RP_4.07/316.1024	4.07	316.102	-0.0245249	-0.792223	16955.7	26095.4	20298.1	18026.8	13818.4	14487.8	17328.4	11284.1	12959.7	7999	9967.27	7999
RP_4.18/341.1096	4.18	341.11	-0.0280589	-0.740894	41959.5	51373.7	34677.2	58043.7	49802.9	41070.8	32890.6	27447.7	25493.6	7999	28811.6	17412.1
RP_4.18/325.113	4.18	325.113	-0.0200973	-0.678572	7999	12657.6	18726.5	16106.6	17199.5	16674	12368	9486.14	11912.1	7999	7999	7999
RP_4.18/518.1397	4.18	518.14	-0.0205453	-0.640213	26129.8	32566.5	30175.7	24182.7	29628.9	30761.1	22038.8	26183.9	31360.9	17436.8	29414.8	7999
RP_4.18/436.6722	4.18	436.672	-0.0291983	-0.79954	27509.9	37305.2	35283.7	33773.3	45509.9	35768.2	27077.4	20072	26230.1	11457.4	22472.4	7999
RP_4.18/436.1705	4.18	436.171	-0.0238583	-0.766957	55336.7	101650	86587.7	93295.4	125239	104822	71921.8	62754.5	71229.2	39580.8	53223.4	41930
RP_4.18/184.0493	4.18	184.049	-0.0235616	-0.725488	25882	28348.6	36176.9	36021.2	37245.2	39785.2	25742.6	30584.8	35078.8	8916.13	24245.9	22697.1
RP_4.18/332.1228	4.18	332.123	-0.0251174	-0.842409	1.01843e+06	1.49585e+06	1.41897e+06	1.40105e+06	1.62444e+06	1.52772e+06	1.08216e+06	1.00436e+06	1.04309e+06	575343	801016	667444
RP_4.18/236.0614	4.18	236.061	-0.0211641	-0.764829	47318.2	56443.8	41400	56764.9	61392.4	46759.7	45888.1	39751.3	37544.6	22208	38644.7	28437.1
RP_4.18/340.1092	4.18	340.109	-0.0261663	-0.826534	142002	174229	165584	174336	197621	166911	148893	102582	111179	58965.2	97834.2	73034.2
RP_4.18/230.0717	4.18	230.072	-0.0242772	-0.70377	27768.5	26179.2	36443.6	42343.2	35013.2	39217.9	31311.5	33274.9	36155.6	18633.8	31279.6	7999
RP_4.18/332.6245	4.18	332.625	-0.0249049	-0.841435	270008	378825	370422	378248	461931	415290	300550	268472	291313	156330	211078	188671
RP_4.18/220.0866	4.18	220.087	-0.0224442	-0.769915	21946.6	33998.6	31783.7	27904.2	30977.4	38832.7	24645.4	25615.7	26882.3	13093.1	24231.9	14361.2
RP_4.18/470.1085	4.18	470.108	-0.0214169	-0.784086	492972	503464	434981	565716	522529	421513	449123	355970	354147	218031	360831	264565
RP_4.18/340.6106	4.18	340.611	-0.0265509	-0.843967	39758.1	44612	43506.2	49224.7	54312.1	43841.1	32438.4	29528.3	35228.5	16025.9	26771	18998.4
RP_4.18/462.6262	4.18	462.626	-0.0217282	-0.841181	29941.2	33905.5	30368.7	38889.8	33237.2	34521.7	34207.9	28566.7	27662.8	15244.6	23484.1	22563.1
RP_4.18/472.1144	4.18	472.114	-0.0226502	-0.742682	23005.7	18219.4	17239.3	26632	24437.3	16336.9	18744.9	15011	12956.3	7999	14295	9981.38
RP_4.18/234.99	4.18	234.99	-0.0203055	-0.717171	16366	16364.6	11902.3	11268.3	17337.3	7999	10834.3	13451.7	14453.6	7999	7999	7999
RP_4.18/468.113	4.18	468.113	-0.0206214	-0.699764	30628.9	32687.3	29891.7	26215.6	34560.2	32098.8	27291.9	26510	16886.9	11933.9	24235.5	16363
RP_4.18/213.0407	4.18	213.041	-0.0322834	-0.857617	31469.2	30773	29139.9	31825.8	30389.1	40172.8	34973.7	23849.8	31418.3	7999	7999	22174
RP_4.18/461.1135	4.18	461.113	-0.0243544	-0.789633	23419.4	22218.1	19036	28089.5	26351.5	18243.2	13680.8	17995.2	17673.9	11947.3	7999	13081.1
RP_4.18/324.134	4.18	324.134	-0.0268678	-0.793924	45190.4	65221.5	62227.7	66372.1	63387.2	68643.6	47339.9	41390.7	45921.1	15095.3	37749.2	29654.3
RP_4.19/424.0663	4.19	424.066	-0.0220528	-0.780652	61151.2	57677.2	52974.4	71953.6	66511.7	53788.3	53725.3	41178.8	42160.8	25684	41766.5	31833
RP_4.19/185.961	4.19	185.961	-0.0310046	-0.784841	23925.4	33210.5	26813.8	7999	30209.6	20880	26251.2	29018.9	17705.9	7999	7999	7999
RP_4.19/285.0446	4.19	285.045	-0.0256578	-0.668788	22033.3	7999	21540	26137.1	26887.2	7999	28412	20461.3	18866	7999	7999	7999
RP_4.25/219.043	4.25	219.043	-0.0212698	-0.723852	17634.7	18067.4	18327.7	17611.3	11649.8	9084.48	18132.3	12466.9	13226.4	7999	10278	7999
RP_4.26/202.0167	4.26	202.017	-0.020658	-0.756165	29681.3	40570.2	24414.2	38687.9	33335.7	25448.9	31787.8	31361.8	30950.4	17366.1	26886.1	15939
RP_4.37/79.0185	4.37	79.0185	-0.0290661	-0.407726	7999	7999	7999	405232	397414	325984	7999	520022	7999	7999	7999	7999
RP_4.4/113.9639	4.4	113.964	-0.0200011	-0.331853	7999	7999	7999	140102	141992	240153	7999	7999	7999	7999	7999	7999
RP_4.41/185.9848	4.41	185.985	-0.0203764	-0.394902	31916.8	57978.5	106483	60334.9	7999	7999	7999	7999	7999	7999	7999	7999
RP_4.45/176.0554	4.45	176.055	-0.0211891	-0.817585	26241.6	33057.1	20064.7	26392.1	32861.9	28237	31479.2	25719.7	22424.6	16262.3	18252.2	16627.4
RP_4.46/198.0374	4.46	198.037	-0.0224236	-0.811523	13963.3	20097.9	16847.7	11606	17581.1	15834.2	16052	14240.7	15398.7	7999	7999	12316.8
RP_4.55/101.1077	4.55	101.108	-0.0221355	-0.77499	29765	25962.7	31955.2	27026.6	26580.2	27981.6	18978.6	18613.7	25893.4	17533.6	17503.9	10914.1
RP_4.56/380.0399	4.56	380.04	-0.0244692	-0.704352	24832.3	21788.1	23551.4	7999	23680	22509	17995.7	18542.5	12696.1	7999	10858	8229.37
RP_4.57/183.0415	4.57	183.042	-0.0291948	-0.766699	31813.3	51710.6	59527	32527.1	53184.6	52277.9	29176.1	44063.7	42902.1	7999	22278.6	26600.1
RP_4.57/147.0126	4.57	147.013	-0.0271788	-0.697417	24066.4	28611	40016.1	14013.2	28370.1	36053.1	22747.2	41855.1	37279	7999	7999	25900.1
RP_4.58/108.5129	4.58	108.513	-0.0213195	-0.749964	35389.4	45550.8	43782.4	23906.5	32628	39153.6	30282.1	40142.4	35202.4	16184.9	22171.1	27209.1
RP_4.69/188.1281	4.69	188.128	-0.0204898	-0.448834	18227.6	20172.1	7999	37996.7	53155.7	53095.6	7999	7999	7999	7999	7999	7999
RP_4.77/220.0815	4.77	220.082	-0.0207794	-0.618839	18202.4	15377.2	16857.8	18658.3	23673.1	18795.7	10623.2	7999	7999	7999	7999	7999
RP_4.85/144.1019	4.85	144.102	-0.0592143	-0.923031	154525	209336	193997	423842	428573	505248	113632	77923.1	85293.8	7999	7999	7999
RP_4.9/301.0893	4.9	301.089	-0.0296456	-0.760178	41315.9	50906.6	41304.8	71331.3	53925	41393.5	64000.8	62943.6	51834.3	7999	30606.1	31292
RP_5.12/142.1226	5.12	142.123	-0.0347799	-0.709509	31671.9	53507.9	15147.9	56090	95927.7	81001.3	22602.1	12053.3	18136.6	7999	7999	7999
RP_5.15/164.0739	5.15	164.074	-0.0264095	-0.671569	28499.5	47090.4	51926	65936.5	75609	81337.8	36251.1	43069.3	29850.9	9160.49	31495.4	27512.6
RP_5.15/147.0474	5.15	147.047	-0.0262437	-0.732415	133129	218046	199602	269287	337983	336153	133053	193978	162104	64461.6	112390	115968
RP_5.28/313.0319	5.28	313.032	-0.0270331	-0.677723	45296.4	67768.8	103246	58913.6	64614.3	67413.2	51684.9	56769.4	60137	46327.6	8521.37	40303.6
RP_5.29/297.058	5.29	297.058	-0.0233522	-0.832509	573273	873821	1.01282e+06	795620	788993	671890	756623	604204	689344	387520	509172	393845
RP_5.51/393.1365	5.51	393.137	-0.0233233	-0.760749	19874.8	26502.5	11546.9	20761.9	22353.8	25836.6	21950.6	17346	16088.7	11461.2	12336.1	8870.23
RP_5.56/127.0391	5.56	127.039	-0.0213778	-0.654871	202286	295501	313510	237623	250215	229208	241962	96157.8	216900	120141	155398	99871.8
RP_5.57/85.0289	5.57	85.0289	-0.0398786	-0.809049	155983	219416	220821	188224	147394	185375	128310	141235	122591	7999	75171.5	51097.7
RP_5.57/103.0393	5.57	103.039	-0.0251637	-0.828849	85827.7	127256	133044	111932	106273	108094	86336.5	64736.9	90903.3	51700.9	57977.6	47532
RP_5.57/139.531	5.57	139.531	-0.0221928	-0.746406	47538.1	32747.9	77625.3	53280.7	60671.6	59039.7	47875.8	37682	57953.5	27195.6	29730.3	31285.1
RP_5.57/99.0444	5.57	99.0444	-0.0268918	-0.78133	90469.3	117879	116936	93912.5	95996.4	104373	90257.2	49028.8	85674.4	43844.2	61550.7	27259.8
RP_5.57/261.9769	5.57	261.977	-0.0239207	-0.727518	113731	109487	100904	117829	97096.1	89035.5	99937	53801.8	60496.3	38934	70913.8	37037.4
RP_5.57/233.9821	5.57	233.982	-0.0208757	-0.560519	33990.8	31817.5	27649	33477.6	28042.8	7999	27539.7	17452.2	20553.6	7999	19578	11666.3
RP_5.57/185.0421	5.57	185.042	-0.0281012	-0.830316	385759	592909	577059	468620	455614	486567	446284	246692	380316	173264	253518	170936
RP_5.57/215.9715	5.57	215.971	-0.0249649	-0.754545	48407.4	47994.4	34691.3	47758.4	38380.4	36639	43869.5	23840.8	29664.4	12286.1	28303.9	19663.2
RP_5.57/197.9849	5.57	197.985	-0.0214223	-0.702281	19208.7	17238.5	20389.4	17987.6	16607.7	14327.3	16567.6	7999	13470.2	7999	11152.5	7999
RP_5.57/130.5258	5.57	130.526	-0.0308271	-0.904404	74138.2	105212	113958	77257.7	82629.8	95894.7	84517.7	62283.4	84525.5	26572.1	41828	39373.7
RP_5.57/121.5206	5.57	121.521	-0.0204295	-0.609577	15025.3	22558.1	22769.7	16432.7	7999	7999	15397.8	10680.3	18078.2	7999	7999	7999
RP_5.57/363.0597	5.57	363.06	-0.0230173	-0.693057	11915.6	25867.7	23985.1	15753.4	16169.9	18137.8	14896.5	7999	13518.1	7999	8606.45	7999
RP_5.57/128.0231	5.57	128.023	-0.0313879	-0.852363	22261.7	35850.3	33721	23095.7	31944.3	31401.9	29249.7	17634.4	24491.7	7999	16741.5	7999
RP_5.57/182.0335	5.57	182.034	-0.0291772	-0.739472	15848	34316.4	38610.9	23551	25062.2	26594.1	17734.4	7999	19649	7999	8274.3	7999
RP_5.58/378.0244	5.58	378.024	-0.0225928	-0.679176	12335.1	25800.6	21951.9	17759.7	16867	13691.5	16510.2	7999	10589.1	7999	7999	7999
RP_5.61/239.0662	5.61	239.066	-0.0210754	-0.59773	48695.5	39551.5	31235.4	37117.6	39594.4	46973.1	36081.6	34822	42381.6	7999	38420	30075.4
RP_5.63/261.1079	5.63	261.108	-0.0409767	-0.826423	46316.9	57732.4	45718.1	90008.4	75629	85350.8	24909.6	16297.4	22858.6	7999	7999	7999
RP_5.88/295.0786	5.88	295.079	-0.0203286	-0.670946	7999	15379.2	17468.2	17505.1	15713.8	14993.7	14689.5	13754.3	7999	7999	7999	7999
RP_6.26/181.0257	6.26	181.026	-0.0307567	-0.752915	23696.3	7999	47794	25957.5	23661.2	28633.9	16795.5	21497	31998.6	7999	7999	7999
RP_6.54/136.0618	6.54	136.062	-0.0227673	-0.609632	21831.9	18260	16282	19502.2	15938.8	17359.7	39979	7999	7999	7999	7999	8150.31
RP_6.87/134.0812	6.87	134.081	-0.0283156	-0.566051	28992.1	63303	56411.3	50900.9	42689.7	53856.4	7999	7999	7999	7999	7999	7999
RP_7.28/280.0878	7.28	280.088	-0.0284787	-0.659972	29663	27062.1	7999	7999	42257	34924.1	31018.6	33376.1	19051.7	7999	7999	7999
RP_7.28/527.2317	7.28	527.232	-0.0214307	-0.742742	89493.1	96044.9	64130.5	104572	133347	86001.2	92928.1	96013.6	69151.8	49895.5	70956.4	43881.2
RP_7.28/217.107	7.28	217.107	-0.0286217	-0.717055	33580.4	34168	24324.6	45905.5	47213.2	29589.7	39374.6	39619.6	26407.3	36494	7999	7999
RP_7.28/73.0655	7.28	73.0655	-0.0351455	-0.630753	486026	525835	431892	372349	757914	483240	384978	487591	439642	7999	272638	349037
RP_7.29/505.2495	7.29	505.25	-0.0232609	-0.680059	12969.6	11878.7	7999	16207.3	30060.9	22658.4	14929.9	19124.2	14400.1	7999	7999	7999
RP_7.29/272.6034	7.29	272.603	-0.0220479	-0.699839	57743.5	83052.8	56963.4	70823.5	131453	97648.2	62151.7	87853.5	71819.5	31713.6	60124.3	41686.3
RP_7.29/272.1015	7.29	272.101	-0.0243301	-0.722454	253433	369229	271382	326551	594699	463332	329166	457385	316008	115233	271439	192304
RP_7.29/398.1623	7.29	398.162	-0.0233987	-0.592677	7999	21541.7	15779.8	17194.7	28448.6	33846.8	12148	33800.5	7999	7999	7999	7999
RP_7.29/262.0132	7.29	262.013	-0.0227189	-0.589717	28566.8	28351.6	17292.4	35585.5	32220	7999	26250.8	27926.5	20088.8	7999	21150.1	7999
RP_7.83/100.1125	7.83	100.112	-0.0306001	-0.804924	26217.9	23919.5	39148.6	22851.7	25003.9	10891.3	24320.5	13175.1	18578.8	7999	7999	7999
RP_8/315.1184	8	315.118	-0.0269063	-0.535227	7999	7999	24008.6	66448	98831.6	79659.8	18796	16468.3	15356.7	7999	7999	7999
RP_8/291.0839	8	291.084	-0.0355535	-0.784125	54624.8	27715.6	38906.1	34834.3	42546.6	43782.3	7999	39129.2	22826.1	7999	7999	7999
RP_8.09/170.9965	8.09	170.996	-0.0551782	-0.956292	127444	161617	144688	166260	149228	187367	66824.4	63886.5	69381.6	7999	7999	7999
RP_8.09/133.0496	8.09	133.05	-0.0215501	-0.561229	11759	26906.4	24928.6	7999	27357.5	30854.2	15064.9	7999	11102.6	7999	7999	7999
RP_8.09/264.0289	8.09	264.029	-0.0234304	-0.542422	36821.3	27592.2	7999	43518.2	31778.7	26292.9	15279.7	7999	7999	7999	7999	7999
RP_8.09/212.023	8.09	212.023	-0.0406843	-0.901639	37607.9	50012.2	44451.5	49507	52995.9	57423.2	24015.4	21870.7	22539	7999	7999	7999
RP_8.09/252.9953	8.09	252.995	-0.0257288	-0.695193	20995.6	20217.6	24364	24004.3	25771.6	26540	12751.5	7999	10590.2	7999	7999	7999
RP_8.09/221.0236	8.09	221.024	-0.0298072	-0.704214	27285.6	30692.1	28438.2	37759.5	37791.4	38343.7	13373	7999	13752	7999	7999	7999
RP_8.09/110.5286	8.09	110.529	-0.0398433	-0.777851	48975.8	64549.3	64484.4	66608.5	75455.2	86096.1	30419.8	7999	32906.3	7999	7999	7999
RP_8.09/246.0183	8.09	246.018	-0.031967	-0.655265	58766.9	48146.6	32326.5	67556	48474.6	38541.4	24846.6	7999	7999	7999	7999	7999
RP_8.09/115.5206	8.09	115.521	-0.0371575	-0.757324	47746	61495.5	7999	63087.5	55286.9	76781.1	30912.6	22923.8	30388.2	7999	7999	7999
RP_8.09/155.0314	8.09	155.031	-0.0432635	-0.822541	70175.6	88009	72206.5	99348.6	88831	101561	22095.1	17486.3	27110.2	7999	7999	7999
RP_8.09/189.007	8.09	189.007	-0.0602701	-0.971325	208915	250864	228486	238473	269536	272541	116193	99085.6	115130	7999	7999	7999
RP_8.09/227.9953	8.09	227.995	-0.053566	-0.941882	144009	133205	113908	177179	141278	152215	61839.1	49442	56856	7999	7999	7999
RP_8.1/115.0392	8.1	115.039	-0.0655794	-0.962137	369315	499252	437742	516862	540391	656894	172396	144820	191029	7999	7999	7999
RP_8.1/281.9488	8.1	281.949	-0.0391248	-0.903631	43313	40380.6	37276.2	46627.5	43307.9	42173.9	23724.3	19100.2	20221.8	7999	7999	7999
RP_8.1/207.0176	8.1	207.018	-0.0393436	-0.86301	38087.1	46648	45816.8	51225.4	52189.8	61479.6	20210.5	16790.6	23854.7	7999	7999	7999
RP_8.1/124.5259	8.1	124.526	-0.0611511	-0.965435	228563	267755	256301	300932	283184	373919	122058	106152	118270	7999	7999	7999
RP_8.1/203.9716	8.1	203.972	-0.0327764	-0.725509	40712.6	38618.9	31898.8	53424.1	41155.2	42724.3	16751.9	7999	15993.5	7999	7999	7999
RP_8.1/318.0031	8.1	318.003	-0.0422014	-0.739535	96239.3	113449	80717.7	146345	124156	141520	22108.7	12050.7	18965.3	7999	7999	7999
RP_8.1/221.982	8.1	221.982	-0.0203265	-0.569291	18814.2	19004.8	16627.4	21668.9	21992.7	22708.7	7999	7999	7999	7999	7999	7999
RP_8.1/229.9956	8.1	229.996	-0.0202488	-0.55941	22801.8	18425.2	15191.1	25953.6	20628.2	19883.1	7999	7999	7999	7999	7999	7999
RP_8.1/231.9663	8.1	231.966	-0.0427945	-0.88143	61562.7	59451.2	55040.9	69706.2	65218.9	73235.1	26533.5	21224.3	24725.6	7999	7999	7999
RP_8.1/249.9768	8.1	249.977	-0.0251456	-0.615807	27698	26777.7	23616.8	30232.9	28528.7	31690.7	8967.62	7999	9400.55	7999	7999	7999
RP_8.1/297.0812	8.1	297.081	-0.0302787	-0.689036	37884.2	35733.5	29048	46186	37400.8	33427.6	16648.1	7999	10691.6	7999	7999	7999
RP_8.1/203.013	8.1	203.013	-0.0417544	-0.775118	71081.3	72920.8	73280.1	94674.8	95824.9	103769	34963.5	7999	34297.9	7999	7999	7999
RP_8.1/303.0386	8.1	303.039	-0.0451509	-0.790207	79873.9	121898	102926	136105	141003	192398	24840.4	17445.4	26239.7	7999	7999	7999
RP_8.1/193.0288	8.1	193.029	-0.0210942	-0.564912	20840.1	19900.2	16705.9	26337.8	23177.5	24328.6	7999	7999	7999	7999	7999	7999
RP_8.1/161.0283	8.1	161.028	-0.0308123	-0.574938	40647.8	62035.1	55931.3	63989.9	73302.9	100150	7999	8681.43	7999	7999	7999	7999
RP_8.1/101.5233	8.1	101.523	-0.0228793	-0.533056	29701.2	37829.6	29268.6	32064	7999	34036.4	12514.8	7999	7999	7999	7999	7999
RP_8.1/175.0182	8.1	175.018	-0.0216131	-0.56957	20290.3	21316.1	19043.6	27091.7	24860.4	23727.3	7999	7999	7999	7999	7999	7999
RP_8.1/87.0446	8.1	87.0446	-0.0623416	-0.804682	734321	952520	850784	1.07892e+06	1.06456e+06	1.39182e+06	353623	7999	402461	7999	7999	7999
RP_8.11/177.0134	8.11	177.013	-0.0338954	-0.756103	30041.5	39553.3	35085.4	48384.1	46468.7	56206.2	14941.2	12245.5	14053.7	7999	7999	7999
RP_8.11/289.0498	8.11	289.05	-0.0273605	-0.559621	27916.4	37734.1	33566.7	52212.6	53630.6	67326.1	7999	7999	7999	7999	7999	7999
RP_8.11/136.0338	8.11	136.034	-0.0205988	-0.515994	21928.4	7999	25859.6	25101.5	26475	33976.6	7999	7999	10443.6	7999	7999	7999
RP_8.15/317.1205	8.15	317.12	-0.0288392	-0.690663	27368.9	49069.9	25776.6	26997.7	45549.9	40723	32818	7999	31625	9341.42	7999	15504.6
RP_8.24/140.0342	8.24	140.034	-0.0239306	-0.806979	55579.5	74149.9	82784.2	60528.1	57725.1	48885	52382.3	39347.1	49873.6	29887.5	35924.5	28130
RP_8.24/272.0762	8.24	272.076	-0.0243165	-0.790504	14544.4	21376.9	22443.6	15980.8	15987.6	13121.9	13925.6	9979.33	11993.7	7999	7999	7999
RP_8.84/335.1311	8.84	335.131	-0.0222059	-0.91531	30117.7	34572.7	37259.2	41354.5	36983.2	36541.3	42813.5	36029.4	35453.7	23272.5	24705.5	21890.5
RP_8.86/348.1087	8.86	348.109	-0.0321327	-0.904953	54410.1	60705.6	64128.7	76685	75979.4	88943.4	53774.7	57709.2	70690.4	19581.5	22452.6	36714.7
RP_8.88/247.1285	8.88	247.129	-0.0223158	-0.817779	45689.6	56236.6	59580.9	70516.8	74665.1	84911.8	57817.1	59752.4	58894.4	34151	35253.6	42865.6
RP_9.19/131.0492	9.19	131.049	-0.0202558	-0.833374	48140.6	68064.9	64014	55456.5	71186.1	72682.5	57481.4	68994.1	70431.1	39658	40684.7	45735.5
RP_9.19/149.0598	9.19	149.06	-0.0202323	-0.776906	75449.6	97106.1	99365.5	76556.4	107376	93977.1	72462.2	103857	107019	45953.4	67034.1	65811
RP_9.23/100.0761	9.23	100.076	-0.0659894	-0.964559	441960	354949	342649	719564	598872	611854	237481	137022	214933	7999	7999	7999
RP_9.23/122.0578	9.23	122.058	-0.024609	-0.640352	20137.4	19498.6	19757.2	34570.6	26041.2	28502.8	7999	9702.81	11301.1	7999	7999	7999
RP_9.37/335.1133	9.37	335.113	-0.0250711	-0.792463	123499	140026	142116	129695	123556	138826	105783	88044.6	64047.8	55190.5	67477.3	53621.6
RP_9.41/425.149	9.41	425.149	-0.0204295	-0.783646	54250.1	99240.7	85474.6	86472.1	72844.6	78810.7	71401.4	75635.7	66499.1	43061.3	57234.3	45871.9
RP_9.45/161.0631	9.45	161.063	-0.0248324	-0.714554	48080.9	103697	89343.7	116465	131918	138592	62832.2	110185	86782.1	32823.7	48897.8	58299.5
RP_9.45/132.0842	9.45	132.084	-0.0207727	-0.618516	9716.68	21794.6	16991.1	22409.3	28744.9	30627.4	11904.3	20784.9	17308.5	7999	11596.9	12426
RP_9.45/178.0897	9.45	178.09	-0.0225105	-0.646289	84042.9	205202	172904	216440	260130	291107	121148	218438	170091	68059.5	100991	121013
RP_9.5/125.0235	9.5	125.023	-0.0207294	-0.706322	235550	322908	340703	236786	220607	187238	238226	150838	194629	157857	148659	110789
RP_9.5/357.9981	9.5	357.998	-0.0221237	-0.688489	79139.2	76151.6	65208.4	67288.4	48940.8	36670.4	62956.7	42060.2	43686.8	22305.4	45960.5	28526.7
RP_9.5/181.0258	9.5	181.026	-0.0201474	-0.73927	205260	311691	313181	215460	223112	208991	214399	170972	204317	120977	178033	132865
RP_9.5/181.5274	9.5	181.527	-0.0204694	-0.738796	27106.4	37751.5	41649.6	29520.1	26848.5	26593.2	29087.4	19796.8	30641.5	16363.1	22206.2	16483.2
RP_9.5/327.0685	9.5	327.068	-0.0279945	-0.815446	494832	694558	643179	527249	462650	418932	455873	273056	348747	193120	257986	175650
RP_9.5/172.0204	9.5	172.02	-0.0229342	-0.729666	22109	33837.6	32446.4	23580.4	22150.8	22129.5	23828.9	17950.6	24715.4	7999	19448	14931.6
RP_9.51/343.0426	9.51	343.043	-0.0295772	-0.828841	26872.2	38128.4	32776.8	30176	25194.5	19614	22747.4	14966.9	17849.3	11708.8	10735.1	7999
RP_9.55/233.0478	9.55	233.048	-0.0213159	-0.746007	62731.7	70252.7	64997.8	55296.3	53273.9	45264.9	54932.6	38918.8	44974.2	26408.5	45059.6	27806.4
RP_9.55/305.0666	9.55	305.067	-0.0282939	-0.862483	23873.8	27215.6	27008	21146.4	20029.2	17285.4	21188.1	13778.3	18305.5	7999	12048.4	8761.84
RP_9.56/479.1375	9.56	479.137	-0.0259588	-0.873682	16306.1	19585.1	21836.1	27898.7	22905.4	21306.2	18212.2	18872.3	17483.8	11389.7	12345.2	8395.1
RP_9.59/168.0656	9.59	168.066	-0.0575702	-0.947561	198885	190723	146833	259732	235912	252505	80114.8	62017.4	103647	7999	7999	7999
RP_9.59/151.039	9.59	151.039	-0.0205804	-0.635164	14181.8	18172.6	13471.2	18600.6	19461.7	20737.7	7999	7999	12631.7	7999	7999	7999
RP_9.59/186.0761	9.59	186.076	-0.0456714	-0.896536	75688.4	68082.7	54810.8	95258.7	94859	87914.5	32129.3	24341.6	35134.3	7999	7999	7999
RP_9.59/204.0867	9.59	204.087	-0.0548312	-0.939043	160933	151693	118790	188919	195119	190501	57030.8	55270.3	73179.5	7999	7999	7999
RP_9.59/226.0684	9.59	226.068	-0.0317894	-0.570095	63546.8	68987.5	49035.7	86034.2	100114	97456.2	7999	7999	7999	7999	7999	7999
RP_9.59/139.531	9.59	139.531	-0.0302904	-0.754979	24473.5	26100.7	25325.9	32360.2	31940.1	39401.8	12839.6	9302.2	17135.1	7999	7999	7999
RP_9.61/140.0342	9.61	140.034	-0.0210196	-0.722419	22431.4	29212.6	31250.3	25919.3	21997.9	20294.1	24124.4	12882.3	20466.2	12876.7	14897.1	12735.7
RP_9.64/140.0706	9.64	140.071	-0.0464799	-0.893088	96891	104669	68647.4	139600	129637	130043	43011.7	35106.5	45903.2	11284.2	11856	7999
RP_9.64/413.0691	9.64	413.069	-0.0226197	-0.751699	14476.6	26331.8	26206.8	26686.7	22171.9	20845.6	13374.1	19120.8	24969.3	13297.5	11851.1	10483.2
RP_9.67/391.1134	9.67	391.113	-0.0214252	-0.763637	32099	28349.3	24833.8	23806.1	35914	27930.8	21281	22287.2	24135.7	16814	20670.4	11553.2
RP_9.67/394.1279	9.67	394.128	-0.0222689	-0.583514	10587.6	10840.4	7999	28958.2	30998.4	27226.3	12712.5	11664.9	25362.9	7999	7999	7999
RP_9.76/127.0391	9.76	127.039	-0.0210045	-0.302213	851725	979739	836366	997513	1.20702e+06	7999	909240	941053	847768	7999	789232	670088
RP_9.77/203.1391	9.77	203.139	-0.0309843	-0.718761	13702	23985.7	22552.9	50581	58052.3	49371.7	15694.6	15937	15970.1	7999	8678.68	7999
RP_9.81/167.118	9.81	167.118	-0.0301381	-0.608089	20380.1	29858.3	45475.8	70238	103325	114793	9090.46	26939.8	19154	17065.6	7999	7999
RP_9.82/314.0756	9.82	314.076	-0.0204521	-0.622039	43036.6	68508.1	62753.4	91169.4	139063	124985	55891.3	75622	63600.4	44509.8	41723	42180.8
RP_9.82/69.0343	9.82	69.0343	-0.0227826	-0.713422	12090.5	14298.7	15470.1	22062.9	28800.9	22965.2	11049.7	16004.3	17933.7	9761.61	7999	10145
RP_9.82/291.0549	9.82	291.055	-0.0271827	-0.755368	17230.4	25854.8	26627	32494.8	55313.7	46471.8	21643.3	32912.1	21778.4	12093.1	14501.2	11959.9
RP_9.82/259.081	9.82	259.081	-0.0219316	-0.691156	13632.8	16736.2	14920.3	20165.1	27665.5	26006.8	14598	18978.9	10451.9	11450.4	7999	9830.5
RP_9.82/461.1237	9.82	461.124	-0.0330526	-0.74534	21742.2	36439	37574.9	60121.1	100858	91410.6	28123.5	46381.9	28806.3	12267.2	7999	21369.4
RP_9.82/627.1453	9.82	627.145	-0.0215545	-0.696853	18560.7	26859.8	25498.9	37582	48995.1	39116.8	23516.3	28014.5	24256.1	17993.7	17114.7	14722.8
RP_9.82/109.0287	9.82	109.029	-0.025369	-0.5256	163134	140296	126516	175839	215652	188128	176649	100970	193462	7999	164398	142713
RP_9.83/642.1096	9.83	642.11	-0.0205884	-0.660509	14696.8	13173.4	9741.56	23668.4	22719.3	18458.7	11863.6	11283.8	11203.1	7999	9249.5	8111.33
RP_9.83/314.5774	9.83	314.577	-0.0210373	-0.58665	7999	18970.1	16157.2	22787.8	32948.5	29749.6	10294	17451.1	15367.2	7999	8892.98	11121.5
RP_9.83/461.6255	9.83	461.625	-0.0202928	-0.50954	7999	7999	11028.1	25014.4	38565.3	35780.3	10448	18806.7	12852.4	7999	7999	7999
RP_9.83/319.0889	9.83	319.089	-0.0203589	-0.694008	24582.3	31324.3	28595.7	41195.8	52514.6	40300.5	28415.8	28154.8	22307.7	18636.5	20710.4	18593.7
RP_9.83/317.0842	9.83	317.084	-0.0219574	-0.762738	1.30704e+06	1.69601e+06	1.54889e+06	2.14819e+06	2.51575e+06	2.21234e+06	1.48245e+06	1.65412e+06	1.28381e+06	971412	1.07176e+06	982509
RP_9.83/611.1798	9.83	611.18	-0.032129	-0.734396	22672.7	30231.4	25940.8	45500.5	54350.2	48622.5	21710.6	27286.4	7999	7999	7999	9682.2
RP_9.83/196.5469	9.83	196.547	-0.0241544	-0.779782	24959.6	26852.5	21832.9	32519.3	42652.5	39077.7	21076	30507.5	27336.4	12012.5	19101.2	15825.5
RP_9.83/333.0582	9.83	333.058	-0.0238484	-0.808974	58509.7	70071.3	62011.3	85090	102319	88385	63755.9	65638.8	50086.4	40761.9	39735.4	36003.8
RP_9.85/280.5497	9.85	280.55	-0.0222798	-0.750334	26280.3	52683.1	58969.7	33471	48422.4	49222.9	34631.8	37435.2	38662.1	24044	24555.3	21902.7
RP_9.85/560.093	9.85	560.093	-0.0238372	-0.804967	15207.4	20890.1	21473.1	12598.1	15108.7	16394.5	14055.5	10497.6	13374	9121.57	7999	7999
RP_9.85/97.0289	9.85	97.0289	-0.0234101	-0.591418	60929.2	57029.2	72855.6	37776.9	59569.6	70477.2	58826.1	62056.9	59406.4	57773.1	42794	7999
RP_9.86/229.0544	9.86	229.054	-0.0251916	-0.761267	15352.1	29997.6	24917.6	15350.1	11437.3	13460.6	12732.5	15221.2	14202.9	7999	7999	7999
RP_9.95/392.0953	9.95	392.095	-0.022225	-0.840877	50415.3	46385.6	49282.5	46800.4	40314.9	37816.8	36588.3	30866	36155.9	24482.7	26193.1	24551.2
RP_9.96/100.1125	9.96	100.112	-0.022618	-0.648037	11070.5	10265.2	24068.9	12279.3	25922.5	25873.6	9467.51	19482.8	18468.6	7999	8984.43	8039.48
RP_9.96/146.1176	9.96	146.118	-0.025076	-0.772201	38260	53408	50757.5	73334.4	83822.7	78575.1	37859.7	58547.1	55259.4	23825.1	33154.6	29586.5
RP_9.99/180.063	9.99	180.063	-0.0225938	-0.639022	33094.9	18043.2	18913.2	21306.8	25926.6	26411.2	26088.4	21646.1	30610	7999	29417.1	7999
RP_10.15/196.0969	10.15	196.097	-0.0211851	-0.916041	11997.1	13950.1	12085.6	14680.3	13920.6	14367.7	11638.6	13034.1	13440.5	9560.53	8702.48	7999
RP_10.29/457.1319	10.29	457.132	-0.0211536	-0.789718	38018.6	31054.7	31232.5	36779.3	42008.1	34569.7	27060.2	44676.4	32671.5	16785.2	26516	22900.8
RP_10.33/393.1044	10.33	393.104	-0.0210817	-0.725448	44755.2	60746.1	65032.6	66060	67645.7	69914.2	38167.6	46691.1	42186.4	38199.4	35349.1	25300
RP_10.36/144.0114	10.36	144.011	-0.0217699	-0.791777	15674.8	19846.9	13245.7	16375	17245.6	13396.4	22602.1	15845.1	13801	8377.81	12273.3	9113.47
RP_10.41/362.0843	10.41	362.084	-0.023262	-0.580522	24706.8	16646.8	20544.1	7999	13411.7	14997.6	44983.7	7999	32199.8	7999	7999	7999
RP_10.44/361.0764	10.44	361.076	-0.0223624	-0.687431	20274.4	22414	25325.2	24073	20661.8	17868.5	11348.9	10626.8	12582.9	9811.15	10887.7	7999
RP_10.47/236.1392	10.47	236.139	-0.0267259	-0.613337	41704.6	32699.1	37978.9	57115	7999	55226.8	27239.3	30596.7	26076	7999	7999	25111.2
RP_10.48/135.1016	10.48	135.102	-0.0415995	-0.961698	43760.6	39559.9	52591.9	56122	35111.9	39229	45881.4	49638.9	35753.6	7999	7999	13734.6
RP_10.57/235.1439	10.57	235.144	-0.0245953	-0.500419	7999	7999	7999	56379.2	75712.4	70193.4	16217.2	27147	19017.7	7999	7999	7999
RP_10.57/380.0975	10.57	380.098	-0.0266431	-0.825229	49235.9	48427.5	52532.7	41703.1	44466.5	40793.3	28304.2	24043.8	42094.5	19534.5	20425.7	18446.3
RP_10.65/414.0826	10.65	414.083	-0.0277921	-0.698192	55942.3	41903.9	49024.5	87342.8	72511.2	53294.5	59020.2	57020.8	38264.1	32290.9	7999	40371.9
RP_10.71/422.1921	10.71	422.192	-0.047189	-0.891664	48158.5	86699.3	59218.8	135657	117119	121815	39932.7	40320.2	29222.4	7999	7999	7999
RP_10.76/131.0492	10.76	131.049	-0.0215813	-0.568401	10556.5	7999	17695.9	25788.9	33002	24355.2	22896.4	7999	20173.8	7999	9562.23	7999
RP_10.92/452.1384	10.92	452.138	-0.0240223	-0.826373	10633.6	11570.1	15182.8	18424.2	17004.1	19639.2	16809.6	12734.1	14603.6	8053.13	8766.84	7999
RP_10.92/430.1564	10.92	430.156	-0.0213559	-0.769909	15981.3	17131	21965.9	27935.4	23642	26713.3	26696	17778.6	18336.4	12453.1	14197.2	12321
RP_10.92/268.1034	10.92	268.103	-0.0204125	-0.739278	61466.4	68596.2	88572.3	98136.6	110538	108882	116590	77227.5	77102.6	54599.8	57915.2	51277.5
RP_10.96/322.0897	10.96	322.09	-0.0239179	-0.851089	23175.1	23582.8	18036.5	18070.9	19974.5	17944.6	26015.5	17728.9	18471.4	9218.28	14502	11164.9
RP_10.98/181.1336	10.98	181.134	-0.0418826	-0.688181	63659	49231.4	90860.5	223320	267156	329591	11455	23679.7	21907.3	7999	7999	7999
RP_10.99/458.187	10.99	458.187	-0.0230464	-0.700049	39559.6	26012.2	22454	42767.8	43586.5	46552.3	33128.6	43811.4	18586.7	21178.3	16562.2	15841.3
RP_11.04/204.1419	11.04	204.142	-0.0285683	-0.756028	13256	19464.5	17080.6	33465.6	42316.6	36187.2	21914.5	27415	19665.8	7999	14154.7	7999
RP_11.06/444.1743	11.06	444.174	-0.0408569	-0.863742	31095.2	52175	51721.4	71554.2	64957.8	68181	24873.8	21735.1	21619.6	7999	7999	7999
RP_11.07/422.1922	11.07	422.192	-0.0481298	-0.884699	51590	84513.3	74204.6	156985	143121	146586	44570.4	35563.2	33377.1	7999	7999	7999
RP_11.11/413.0693	11.11	413.069	-0.0207807	-0.725456	33943.8	41856.7	54353.4	35784.9	34741.7	34682	34388	23542	32584.7	21412.7	27454.9	16792.4
RP_11.2/598.2765	11.2	598.277	-0.0203805	-0.635712	19192.3	14423.2	22032.6	17649.1	13000.9	7999	15711.1	7999	13524.4	7999	7999	7999
RP_11.23/538.1595	11.23	538.159	-0.0209195	-0.789645	227178	177238	170542	163176	194047	159436	142965	158484	158209	93015.8	146496	90231
RP_11.23/204.1595	11.23	204.16	-0.0210714	-0.691639	10688	13996.7	13311.5	18261.6	27681.4	20214	13877.6	17029.2	13656.1	7999	11671.5	8528.41
RP_11.23/235.144	11.23	235.144	-0.0293204	-0.597561	52828.5	215411	167921	487581	596338	644388	99019.8	300052	168985	44830.6	79244.7	90136.8
RP_11.26/356.155	11.26	356.155	-0.0239397	-0.810379	18145.1	13757.1	17046.7	17785.7	18355.2	14966.1	11912.9	9673.48	11941.3	7999	7999	7999
RP_11.26/361.1105	11.26	361.111	-0.0214423	-0.594139	19226.3	7999	23656.6	25527.3	23684	22539.1	20411.6	18818.5	7999	7999	11804.2	7999
RP_11.26/173.0234	11.26	173.023	-0.0224533	-0.845187	33812.5	36975.4	40859.9	37305.1	45969.3	40289.6	40003.2	53442.3	43628.4	19836	29470.8	26149.6
RP_11.26/227.0549	11.26	227.055	-0.0211311	-0.899842	65118.3	56942.6	67471.5	62265.1	71096.2	57177.3	57911.4	64617	64323.7	36281.6	48610.1	40104
RP_11.27/163.0389	11.27	163.039	-0.0212964	-0.772051	26680.5	30687.9	21156.8	26088.1	38163.9	27521.4	32653.4	36477.5	31067.3	14436.8	22926.3	17789
RP_11.36/157.0496	11.36	157.05	-0.0249093	-0.83764	25433	39226.2	37415.8	32330.5	36295.9	33232.4	22422.4	23136	29240.7	17235.4	17300.7	14464.4
RP_11.36/405.1029	11.36	405.103	-0.0227994	-0.771683	90625.7	113724	115424	95771.7	107595	105907	65294.8	59965.8	81271	49105.8	59723.6	46263.9
RP_11.36/231.1339	11.36	231.134	-0.0205012	-0.765698	14048.9	13917.5	13624.4	18324.9	18510.7	17209.1	12833.6	10205	12515.8	10242.1	8969.23	7999
RP_11.41/186.1114	11.41	186.111	-0.0202526	-0.605036	10864.9	17037.3	14658.9	20895.5	25308.3	25469.3	15078.3	7999	11315.4	7999	8537.09	9712.42
RP_11.42/511.1453	11.42	511.145	-0.02046	-0.698976	99385.2	96499.8	83983.2	151130	145470	129910	98012.4	93871.6	69461.5	52525	75914.1	62751
RP_11.44/538.0829	11.44	538.083	-0.0224733	-0.478973	48686.9	48101.2	43622	46527.1	7999	7999	44668.9	47482.4	38157.1	31622.1	7999	7999
RP_11.44/224.1079	11.44	224.108	-0.0213721	-0.460941	145513	129485	117488	149482	109689	128131	145577	135606	108159	7999	161598	135824
RP_11.47/592.17	11.47	592.17	-0.0202455	-0.570445	28609.8	26373.4	19645.6	7999	17983.2	16762.3	18178	7999	13026.2	7999	10358.6	7999
RP_11.48/192.1053	11.48	192.105	-0.0220848	-0.674649	7999	18739.7	15177.3	15965.8	23937.9	26682.3	12940.6	17267.7	16993.6	7999	9263.96	9655.62
RP_11.59/704.7468	11.59	704.747	-0.0210372	-0.458543	22862.7	32114.1	7999	7999	64055.2	38832.9	24860.4	59629.5	39410.1	7999	7999	25843.1
RP_11.59/375.0922	11.59	375.092	-0.0202698	-0.809797	49234.3	62187.9	54278.9	52568.7	61688.4	61355.5	49837.8	44687.1	43762.1	28060	40486.8	36057.5
RP_11.59/704.2454	11.59	704.245	-0.0377935	-0.857691	35995.5	40613.9	33082.1	50660.4	66261	49479.4	46288.4	82442.5	47187.8	7999	7999	26242.3
RP_11.6/392.1186	11.6	392.119	-0.0210839	-0.838358	116901	124467	112916	149896	150493	138840	116196	105702	100532	70993.2	85962.5	79438.7
RP_11.6/181.086	11.6	181.086	-0.0208326	-0.75862	25490.9	25848.8	27829	22936.6	31226.2	30871.1	25869.9	36092.2	24603.5	11795.5	22658.3	18538.3
RP_11.61/378.0889	11.61	378.089	-0.024134	-0.743934	16767.8	25026.6	22066.9	18304.6	31934.3	31591.5	13849.7	21514.8	22642.2	7999	13631.2	13292.6
RP_11.81/120.081	11.81	120.081	-0.0219166	-0.743	18820.3	23809.8	17963.5	22803	25552.7	24990.7	17201.7	21301.9	23698.7	7999	18763.5	13077.1
RP_11.86/249.1596	11.86	249.16	-0.0491129	-0.806197	40934.9	101815	90614.7	313786	322048	364076	34763.7	57094.2	34733.6	7999	7999	7999
RP_11.91/215.057	11.91	215.057	-0.0201058	-0.79612	111879	115613	111001	107856	158213	166089	143024	132760	130127	72703.6	88289.5	93155.4
RP_11.91/155.1543	11.91	155.154	-0.0216596	-0.728355	309464	225967	262485	333009	266172	226085	198600	165226	208337	177589	153717	97784.8
RP_11.92/161.0597	11.92	161.06	-0.0228955	-0.802183	1.06427e+06	978064	859523	1.12642e+06	1.57735e+06	1.39273e+06	1.38088e+06	1.31025e+06	966958	608700	795869	621443
RP_11.92/210.0887	11.92	210.089	-0.0202463	-0.660271	17705.3	13583.8	10861.4	18219.2	24577	20653	19064.3	19716	10231.9	8215.81	12163	9435.89
RP_11.92/193.086	11.92	193.086	-0.0235666	-0.826115	2.67409e+06	2.38297e+06	2.04445e+06	2.74369e+06	3.75251e+06	3.33777e+06	3.32796e+06	3.1119e+06	2.46595e+06	1.48788e+06	1.86925e+06	1.48063e+06
RP_11.92/133.0649	11.92	133.065	-0.0240155	-0.814489	496506	431144	380855	505286	720797	632179	626655	580302	432439	256773	342404	272427
RP_11.92/215.5588	11.92	215.559	-0.0209797	-0.810198	22119.7	21102.2	21139.8	19829.2	29103.9	30953.3	26897.3	24590.9	21928.8	14008.9	18068.9	13682.8
RP_11.92/227.0667	11.92	227.067	-0.0204193	-0.814076	41008.7	39093.8	44039.7	40333.9	55243.8	59304.6	56858	53098.3	46154.4	31440.1	32202.8	29535.3
RP_11.92/392.1229	11.92	392.123	-0.0267937	-0.802232	46213.9	58359.3	55786.6	60263.8	108505	100215	70362.3	87232.8	67212.9	28046.4	39394.7	32412.4
RP_11.92/310.0133	11.92	310.013	-0.0206668	-0.707021	35313.4	25505.3	19736.1	34399.4	32918.6	28737.8	38805.4	30166.2	19716.5	14765.2	22316	15635.9
RP_11.92/247.0783	11.92	247.078	-0.0209245	-0.787047	22747.6	20797.3	26243.5	26427.8	34962.6	29564	25608.9	32648.3	23450.3	15712.5	20605	14235
RP_11.92/392.6246	11.92	392.625	-0.0320419	-0.829872	18333.8	18175.4	23186.1	21898.8	41504.6	46748.2	26082.5	34042.3	27195.7	7999	13662	7999
RP_11.92/115.0545	11.92	115.055	-0.0233011	-0.801518	72060.4	64274.5	48795.3	75001.1	99730.9	86387.8	89106	83392.6	62302	38728.5	47261	40161.7
RP_11.92/392.1813	11.92	392.181	-0.0242299	-0.783035	25419.2	19242.2	15133.2	22456.8	30248.7	20297.8	30529.1	23085.2	16802	10478.8	15078.1	10131.2
RP_11.92/178.0624	11.92	178.062	-0.0212908	-0.807623	22847.4	22735.4	19781.6	24899.4	33269.2	34429.5	26882.6	29051.8	24904.9	16266.7	16873.5	15750.3
RP_11.92/426.0608	11.92	426.061	-0.024813	-0.763555	26481.1	16862	17563.6	24130.8	28371.1	26273.4	31257.3	27238.8	16782.7	7999	16580.3	12406.7
RP_11.92/390.1759	11.92	390.176	-0.0235887	-0.769158	930225	711539	494381	856218	1.04902e+06	862738	1.0505e+06	868908	635431	378711	561912	398434
RP_11.92/457.1011	11.92	457.101	-0.0209389	-0.872988	65611.3	63077.3	53913.2	60486.2	65153.9	66851.2	75876.9	66349.1	52694.7	39432.1	46783.6	38050.3
RP_11.92/211.0965	11.92	211.096	-0.0241815	-0.818412	290905	242769	189440	289252	364412	300730	358667	300428	226751	142114	180556	139591
RP_11.92/105.0702	11.92	105.07	-0.0268888	-0.788932	25764.8	23264.2	16432.4	35879	41809.8	38104.5	31974.5	30821.3	21830.6	10776.1	16252.4	12930.5
RP_11.92/373.1492	11.92	373.149	-0.0239195	-0.783128	29792.2	21622.7	16494	26288.9	35369.5	29397.9	32798.8	27907.5	20919.7	13395.1	17131.3	12179.4
RP_11.93/341.1383	11.93	341.138	-0.0251491	-0.847606	20638.2	21363.1	20934.3	21353	20181.3	25537.8	25277.7	19233.7	17847.2	16002.8	7999	11356.9
RP_11.93/180.0867	11.93	180.087	-0.0443956	-0.797051	96189.3	64008.3	43110.6	86852.9	114333	85428.8	111260	93291.3	7999	7999	7999	7999
RP_11.93/224.0625	11.93	224.062	-0.0239071	-0.779698	57933.4	61636.1	53298.1	56877.4	92193.6	86726.1	78781.2	75062.1	60552.9	24962.7	41526.7	47499.9
RP_11.93/235.5702	11.93	235.57	-0.0227199	-0.796665	37489.4	35662.3	33047	33562.8	50913.5	57977.1	45922.7	51166.5	40488.3	20605.4	28129.5	25045.7
RP_11.94/377.1177	11.94	377.118	-0.0223207	-0.562538	11560.8	7999	9005.94	14373.4	43539.2	21983.7	26807.2	29379.4	23576.3	7999	7999	9944.32
RP_12.04/180.069	12.04	180.069	-0.0253777	-0.75693	12010.6	20928.5	22323.5	28346.7	21313.7	18239.8	12649	12904.9	11779.4	7999	8944.08	7999
RP_12.06/339.1051	12.06	339.105	-0.022331	-0.444102	13970.7	18517.6	17885.9	89055.6	83079.7	74310.1	10030	127518	12530.4	12222.7	15502.7	10630.4
RP_12.11/362.1123	12.11	362.112	-0.0222328	-0.733999	19658.9	13054.6	15132.1	19637.9	23966.5	17318.4	16731	21666.8	16498.8	7999	7999	16354.8
RP_12.11/499.1493	12.11	499.149	-0.0214473	-0.61074	41006.7	39860.2	40260.8	43465.7	26883.3	22495.7	21622	18040.7	16972.2	14868.3	23082.2	9786.16
RP_12.11/410.114	12.11	410.114	-0.0215806	-0.476442	7999	45678.4	44722.2	49502.2	33993.8	39982.2	32813.8	7999	33495.8	28123.3	7999	7999
RP_12.12/501.1607	12.12	501.161	-0.0200858	-0.701639	19853.6	17078.1	12517.8	18179.8	29618	17839.7	23773.8	22319.1	21199.8	10654.4	15314	11048.2
RP_12.21/391.1397	12.21	391.14	-0.0238242	-0.687811	31822.9	34365.9	28548.1	41425.5	37662.1	41287.2	26662.6	19124.3	24189	7999	24254.3	18667.3
RP_12.22/101.0601	12.22	101.06	-0.0294031	-0.557047	74830.1	91615.4	75727.3	7999	7999	7999	46249.8	30576	46146.2	7999	7999	7999
RP_12.22/222.0972	12.22	222.097	-0.0362529	-0.858655	43324.8	38501.8	30224.3	36540.3	34169.4	39741	26341.5	13389.7	16703.9	7999	7999	7999
RP_12.27/227.0526	12.27	227.053	-0.0405017	-0.86418	57158.5	60121.5	63085.2	55628.4	65931.4	81176.7	32755.8	21636.1	22146.4	9007.44	10710.2	8581.79
RP_12.3/311.0759	12.3	311.076	-0.0202541	-0.769379	41644.2	51799.9	50686.3	45791.1	46839.8	46817.3	38565	29830.3	38552.4	23433.7	33946.2	25694.4
RP_12.31/165.0547	12.31	165.055	-0.0230256	-0.782549	51673.5	51930.5	34099.7	49323.8	67866.8	39506.4	52768.8	53561	57217.2	21338.8	36111.1	29281.3
RP_12.32/430.1168	12.32	430.117	-0.0230503	-0.657162	41900.7	51150.5	54000.8	33617.1	24421.3	25211.3	38078	16839.1	29910.1	15705.7	24134.3	12240.1
RP_12.37/349.0894	12.37	349.089	-0.0224295	-0.440169	85056.6	50966	7999	52827.9	44693	50270.9	70707.1	7999	70198.2	7999	7999	47510.1
RP_12.43/251.0161	12.43	251.016	-0.0206952	-0.760602	51747.8	71887.9	61062.6	57046.6	43309.5	45477.2	56620.2	42177	41741.3	28020.8	40306.4	29115.7
RP_12.43/303.1414	12.43	303.141	-0.0206737	-0.689926	20565.9	24734.9	24784.6	26567	17795.4	17456.2	17500.2	13020.3	17040.4	11949.6	7999	16152.1
RP_12.44/229.0343	12.44	229.034	-0.0208207	-0.752523	13533.2	17844.3	16478.5	15287.8	11089.4	10815.3	14821.1	10495.2	9484.75	7999	8043.85	7999
RP_12.44/516.1806	12.44	516.181	-0.0272266	-0.788061	173261	118386	164162	175452	122324	102950	226245	99251.8	104365	67512.9	79066.1	45058.5
RP_12.45/538.1624	12.45	538.162	-0.0246689	-0.675837	28746.4	18690.6	21654.1	21194.8	7999	14517.1	34263.8	14101.1	13897.9	7999	9262.13	7999
RP_12.45/329.157	12.45	329.157	-0.0212942	-0.548256	13698.7	14940.7	13096.4	32364.3	33829.3	36019.1	13111.6	49103.8	12836.2	8067.3	13426.1	10910.1
RP_12.47/436.1433	12.47	436.143	-0.024807	-0.768032	18305.8	18958.8	17041.5	24409.4	33879.3	31260	19018.6	21829.7	16310.2	7999	13864.7	12035.2
RP_12.51/445.1617	12.51	445.162	-0.0258195	-0.791916	46773.6	54294.3	46927.1	61268.7	65962.2	50429.4	67039.6	46518.7	39421.8	17415	42388.3	23228.5
RP_12.52/423.1798	12.52	423.18	-0.0202531	-0.850394	79949.4	80612.4	72236.5	70556.9	87011.7	78478.8	79468.7	65910.1	69069	42084.1	62181	48878.7
RP_12.52/293.1164	12.52	293.116	-0.0207626	-0.811009	62814.7	65718.2	60479.7	65458.8	75518.3	64484.2	63321.9	51483	54362.7	31140.6	52268.5	38727
RP_12.54/293.1494	12.54	293.149	-0.0313343	-0.689978	40617.2	37406.4	33980.7	44513.7	43568.9	47846.7	10112.7	10108.8	13302.3	7999	7999	7999
RP_12.6/263.1059	12.6	263.106	-0.0223414	-0.573047	9482.65	19785.2	22316.7	38236.3	51506.7	45312.4	18871.6	29854.7	20926	7999	14123.8	16046.7
RP_12.61/222.0466	12.61	222.047	-0.0300651	-0.582891	100097	54836.3	7999	60833.8	103368	104364	57361.6	57176.4	64279.9	7999	56604.8	7999
RP_12.72/242.5599	12.72	242.56	-0.0282505	-0.497316	103196	36701.3	7999	110566	125934	126779	122805	7999	16983.2	7999	26041.8	7999
RP_12.74/390.1183	12.74	390.118	-0.0242528	-0.774548	93028	91416.9	116122	79018.9	86368.6	76474.8	60371.3	49377	76434.4	45423.3	49895	31690.2
RP_12.74/481.1321	12.74	481.132	-0.0243282	-0.84253	52084.1	37931.3	37655.7	49900.2	66776.9	41277.2	48686.9	43549.1	38895	21820.1	28810.6	25456.9
RP_12.74/476.1767	12.74	476.177	-0.0218363	-0.785961	100753	76598.4	71438.7	101114	110246	82539.5	93592.5	75860.6	66065.1	42366	66467.8	47480.7
RP_12.8/191.5441	12.8	191.544	-0.0207578	-0.605857	15354.9	20250	25989.5	19252.4	19695.4	7999	12414.5	12122.4	7999	7999	7999	7999
RP_12.84/209.1536	12.84	209.154	-0.0237538	-0.494157	30881.9	29751.3	19782	62932.4	73746.6	49933	7999	57112.9	77371.5	7999	7999	46197.2
RP_12.89/220.1366	12.89	220.137	-0.0220277	-0.732347	20110.5	22046.5	20697.7	30567	37678.3	31535.9	25693.8	28289.4	21286.4	10570.5	20284.4	15095.5
RP_12.95/451.1213	12.95	451.121	-0.0271244	-0.78335	20391.8	27180.2	22778.4	38103.1	41759	29395.9	19502.8	22511.8	20525.7	7999	16457.3	12345.6
RP_12.95/446.1659	12.95	446.166	-0.0246386	-0.785253	62190.2	62656.4	60075.7	100789	86862.3	65071.6	49714	55485.4	43913.3	29463.7	40500.4	30012.8
RP_13.01/119.1069	13.01	119.107	-0.0217964	-0.655832	52108.8	60394.1	62637.6	75185.7	39654.8	30240.4	40417.5	30168.3	36090.6	30413.5	29400.6	16509.5
RP_13.01/298.1861	13.01	298.186	-0.020354	-0.637321	31477.4	35161.4	36944.8	49192.2	24081.9	20985.4	26847.2	17857.1	21713.9	18248.6	19696.9	11810.2
RP_13.08/449.1997	13.08	449.2	-0.0279178	-0.83958	22235.9	18382.1	23145.7	32818.3	23092.1	20190.3	14631.1	15574.8	14934.7	9743.59	9696.88	7999
RP_13.22/484.1851	13.22	484.185	-0.0204161	-0.654478	22431.7	20583.3	21096.4	31533.7	46344.8	40294.3	23668.2	39190.1	23183	13509.2	18286.3	18697.9
RP_13.26/109.0287	13.26	109.029	-0.0250496	-0.673618	38405.5	44687.6	58942.7	57842.5	45596.9	42360	30761.9	26753.7	41240.8	30852.1	7999	27939.5
RP_13.27/145.0496	13.27	145.05	-0.020172	-0.529496	19972.4	7999	33718.6	19885.8	23940.1	22885.7	7999	22630.8	8707.2	7999	7999	10133
RP_13.28/446.1658	13.28	446.166	-0.0250345	-0.679268	28424.5	15631.8	15207	39520.3	49608.4	34383.5	23093.1	26869.5	20124.3	7999	16763.3	12923.7
RP_13.34/516.1805	13.34	516.181	-0.0213485	-0.664669	63954.3	36695.5	44367.5	61848.4	52381.2	44531.9	100816	37062.8	55728.3	35711.9	33476.5	21616.4
RP_13.37/221.1208	13.37	221.121	-0.0234774	-0.644548	13932.8	21158.1	7999	25146.1	31874	32659.6	17810.5	15807.6	14124.4	7999	10213.6	8822.9
RP_13.37/203.1101	13.37	203.11	-0.0238575	-0.726685	34230.9	45283.2	34312	56749.3	67679.9	65422.3	31188.2	38885.8	36001.5	16480.5	29216.8	23962.9
RP_13.37/513.133	13.37	513.133	-0.0342297	-0.802706	43536.2	29877.5	7999	32792.6	29881.6	27712.9	30668.6	36867.2	26930	7999	7999	7999
RP_13.38/128.0496	13.38	128.05	-0.0201001	-0.477869	97682.7	78945.8	75477.6	89049.3	85507.2	72073.6	80884.1	62340.1	71950	86320.3	83344.1	7999
RP_13.38/383.1272	13.38	383.127	-0.0286513	-0.676308	34804.1	27784.2	7999	31696.9	7999	23775.2	28961.9	33987.5	29043	7999	7999	7999
RP_13.38/208.0824	13.38	208.082	-0.0204594	-0.601443	34782.8	41413.2	42335.3	30973	34905.6	34867.2	32658.8	30912.1	38839.4	7999	35082.7	27508
RP_13.39/519.021	13.39	519.021	-0.0267081	-0.607074	36456.3	31104.5	7999	10281.8	33955.3	36413.3	29685.5	36291.2	7999	7999	7999	7999
RP_13.49/436.2233	13.49	436.223	-0.0206779	-0.635713	14884.8	19932.8	24786.5	21688.6	16569.3	10899.1	10586.5	8855.55	18468.2	10506.2	7999	7999
RP_13.5/463.0851	13.5	463.085	-0.0211325	-0.47959	7999	43039.4	31087.5	77483.4	79503.1	49675.7	46746.5	38740.5	35801.2	7999	29777.2	23788.3
RP_13.5/513.121	13.5	513.121	-0.0212782	-0.604022	19173.7	7999	10311.6	7999	24095.5	24053	20756	15085.4	17176.7	7999	7999	7999
RP_13.51/441.1031	13.51	441.103	-0.0247278	-0.747985	218301	228835	174012	335560	428889	290576	235265	193090	185778	100018	162959	112893
RP_13.61/418.1359	13.61	418.136	-0.0244304	-0.790081	10916.7	18216.7	23327.9	22438.8	19843.5	19801	19890.7	12959.1	15731	9971.13	10104.8	8077.45
RP_13.64/352.1601	13.64	352.16	-0.0236894	-0.691972	42601	36088.4	32551.6	35805.9	31787.2	47837.3	29969.4	28537.1	21220.4	8534.81	25574.5	21648.1
RP_13.68/239.0913	13.68	239.091	-0.0202859	-0.667932	30936.1	22704	22996.9	34560.2	42630.5	45840.1	34497.4	34286.9	27400	28499.3	13792.6	17591.1
RP_13.68/441.1369	13.68	441.137	-0.0207283	-0.678786	676600	473435	531090	775707	920665	849305	793751	816849	534412	620357	302361	354565
RP_13.68/436.1816	13.68	436.182	-0.0233741	-0.692619	96667.2	61318.2	59101.9	113382	117869	109645	109356	98075.4	60401.1	75222.9	33950.5	36935.1
RP_13.73/391.176	13.73	391.176	-0.0293863	-0.771385	17208.4	25276.5	23550	31728.2	32894.2	35518.8	13843.5	14132.6	12246.1	7999	8937.59	7999
RP_13.73/209.081	13.73	209.081	-0.0212036	-0.716781	18223.2	23667.6	14857.6	18436.5	12440.5	21921.7	27113.5	17395.3	21364.5	13350.4	12692.3	8308.44
RP_13.81/605.1849	13.81	605.185	-0.0218497	-0.912532	45482.2	53526.7	53276.6	65011.7	52922.2	58189.4	54885.3	47368.1	54606.5	34482.9	34026.9	35081.4
RP_13.83/342.2122	13.83	342.212	-0.0217322	-0.693435	73839.5	86324.9	86225.1	91112.3	71315.8	56462.4	91031.2	38630.9	56503.6	37855.9	51516.2	31364.9
RP_13.83/347.1676	13.83	347.168	-0.0203472	-0.735148	656213	802242	884613	793420	690812	635165	823175	421756	623362	423183	491210	379292
RP_13.83/163.1329	13.83	163.133	-0.0210869	-0.729996	40573.9	51442.9	53106.4	57063.6	44914.8	39226.3	53655.6	27057	36850.8	29307.6	28895.5	21309.6
RP_14.16/411.1991	14.16	411.199	-0.0215549	-0.767355	13431.7	11515.9	11919.9	16693.6	17211.6	16562.9	19014.9	16769.5	10522.7	7999	10444.4	7999
RP_14.18/162.1311	14.18	162.131	-0.0211488	-0.730192	14602.1	20939.7	17479.6	14650.5	19319.6	17610.9	22301.4	22094.3	24602.1	7999	16225.9	11237.6
RP_14.18/741.2738	14.18	741.274	-0.0207226	-0.643066	18180.7	7999	14479.2	20325.1	20571.9	20875.3	18518.5	26872.7	19462.6	11601.9	11209.1	7999
RP_14.33/341.1383	14.33	341.138	-0.0230903	-0.767427	79487.9	98157.5	90603.3	75599.7	89861.3	82704.3	94875.7	85872.3	91066.3	55945.4	72889.8	28185.7
RP_14.33/67.055	14.33	67.055	-0.0247379	-0.838463	49391.2	66903.6	71682.4	60668.4	66803.9	74976.1	58508.2	52985	62248	48044.6	25480.1	31028.2
RP_14.35/128.1435	14.35	128.143	-0.0202282	-0.647448	11179.3	15530.8	13416.5	14856.3	7999	18332.5	10267.6	21928.5	19971.7	7999	7999	8972.54
RP_14.35/174.149	14.35	174.149	-0.0209175	-0.715688	21623.9	32057.7	28042	31790	48172.3	45155.2	28158.8	40764.7	36787	17352.5	20330.3	23227.2
RP_14.41/155.0703	14.41	155.07	-0.034137	-0.526203	178739	212178	234666	202232	217258	7999	257259	7999	270653	7999	7999	69592.4
RP_14.46/384.1864	14.46	384.186	-0.0275825	-0.736648	60262.3	77596.3	94425.9	137646	65476.1	50472.1	49060.6	40255.1	43226.7	32875.7	29868.9	19295.9
RP_14.49/95.0496	14.49	95.0496	-0.0213149	-0.589878	49795.8	48830.6	64249.7	59722.7	87064.1	92864	70591.9	97160.4	77255	66872.4	14918.1	48902.5
RP_14.51/229.0705	14.51	229.071	-0.0215929	-0.779776	21516.7	18443	23547.7	21201.6	28801	34497	24475.8	26383.8	22334.6	18545.5	13793	12211.5
RP_14.51/127.0391	14.51	127.039	-0.0221213	-0.809125	51119.1	56909.3	64259.8	62711.3	87023.3	68785.8	67784.8	88437.9	68698.8	48466.6	34830.4	39408.6
RP_14.51/274.1285	14.51	274.128	-0.0279296	-0.833862	32741.9	25032.8	24970.3	27739.6	31363	33243.9	33157	31542.9	19619.6	7999	17458.4	15468.8
RP_14.51/247.0812	14.51	247.081	-0.0242768	-0.758519	16954.7	17155.3	17053.3	19613.8	27634.1	32193.1	22718.5	27951.8	26123.8	15105.6	7999	13096.9
RP_14.51/221.0809	14.51	221.081	-0.0219756	-0.811614	44406.8	40533.1	39788.4	37194.3	54953	54505.7	44571.2	54965.9	46539.5	36348.2	22748.2	26039.8
RP_14.51/438.6302	14.51	438.63	-0.0212738	-0.694286	74745.3	76148.9	88887.9	68286.7	120679	133390	78908.5	137321	108804	73598.6	42826.5	53052.4
RP_14.51/401.1447	14.51	401.145	-0.0213511	-0.785875	19529.6	20729.3	16072.9	21103.1	24905.6	25958.8	24782.5	29438.7	22652.7	17275.4	12187.5	12454.4
RP_14.51/438.1289	14.51	438.129	-0.0225122	-0.732194	175304	197470	222981	172684	297193	310497	223303	343410	284684	180767	110608	120843
RP_14.63/220.1366	14.63	220.137	-0.0239649	-0.714741	10712.5	18363.4	15814.9	15804	27122.2	27875.1	12279.9	21801	12683.5	7999	10284.3	7999
RP_14.67/213.0919	14.67	213.092	-0.0219152	-0.674352	15526.1	15875	25861.3	24512.5	26084.6	23589.9	35826.4	15058.1	16187.2	7999	13339.8	14607.5
RP_14.69/361.1833	14.69	361.183	-0.0237682	-0.756906	26111.9	24063.8	23564.2	20252.3	13285.7	14632.8	22382.1	13213.7	15839	11032.7	11143	7999
RP_14.77/240.1028	14.77	240.103	-0.0247422	-0.692546	22088.2	23359.4	20979.4	33965.1	38409.4	33456	53560.3	25992.5	18496	8023.81	18840.2	16284.6
RP_14.77/218.1209	14.77	218.121	-0.0210868	-0.678168	35799.4	33495.6	35867.7	54925	64717.9	62104.3	75847.7	43126	34662.5	28701.9	27461.5	24786.2
RP_14.8/550.2137	14.8	550.214	-0.0224855	-0.732567	20614.6	17089.4	20948	24579.6	14319.9	13816.2	16929.6	11247.4	11434.4	11037.9	8459.01	7999
RP_14.82/481.1346	14.82	481.135	-0.0202163	-0.869794	12438.4	14576.3	10754.4	12618.4	13784.4	13362.7	11150.4	11635.8	10312.3	8567.32	7999	8112.67
RP_15.01/404.1553	15.01	404.155	-0.0287482	-0.697655	53246.5	46959	89046.2	96405.4	49520.4	38827.6	42948.3	23463.1	31015	27648.4	22171.3	8890.05
RP_15.02/409.1107	15.02	409.111	-0.0250139	-0.573113	38839.1	38320.3	72816.7	66434.7	40819.7	7999	30945.1	23623.5	20160.7	16409.7	7999	15716.6
RP_15.06/428.213	15.06	428.213	-0.0264801	-0.760175	56222.7	47617.5	63356.4	69752.7	59900.8	49963.5	40217.8	24950.1	36886.4	21231.4	29951.3	16716.2
RP_15.07/433.1681	15.07	433.168	-0.0352716	-0.78671	76725.7	100601	122640	111595	110573	91690.5	69982.7	47750.5	63358.2	7999	46487.2	30111
RP_15.25/335.0608	15.25	335.061	-0.020682	-0.466345	94465.8	109249	101575	137655	114704	84749.7	69679.5	70837.8	97970.3	87750.5	123239	7999
RP_15.28/382.1707	15.28	382.171	-0.0229684	-0.760649	22579.8	17037.5	19595.6	17424.1	20065.6	19542.4	15257.5	13290.2	11280.3	7999	13273.2	7999
RP_15.33/243.1025	15.33	243.102	-0.0244697	-0.634458	32303.8	28661.5	25223.2	53685.5	72658.4	93919.8	30677.6	47303.7	28929.1	11544.3	26879	21084.9
RP_15.37/522.1821	15.37	522.182	-0.0250491	-0.724637	22912.2	7999	13748.7	26007.6	20446.7	18952.7	19171.2	16846.5	11616	7999	7999	7999
RP_15.56/234.098	15.56	234.098	-0.0252282	-0.834492	21631.7	30450.3	32319.7	27665.1	35560.7	34689.6	38742.6	26495.9	23807.6	14357.8	20156.2	13111
RP_15.57/252.1085	15.57	252.108	-0.0229757	-0.801873	38536.9	48504.6	57520.6	50501.2	62834.7	60683.7	69409.2	43724.9	38862.7	27952.6	33265.2	27422
RP_15.64/176.1468	15.64	176.147	-0.0240064	-0.81505	129164	160847	128951	91727.8	128880	145983	136562	154595	162978	54465.6	92390	83664.8
RP_15.73/565.1534	15.73	565.153	-0.0221278	-0.728122	21769.2	20900	23265.3	26214.7	16504.4	14672.1	16272.9	11767.8	14849	12353	10649.4	7999
RP_15.76/341.1383	15.76	341.138	-0.0212615	-0.483647	34283.5	29617.3	32314.6	7999	44394.5	27169.2	7999	44915.3	41520.1	24695.3	7999	7999
RP_15.81/387.1074	15.81	387.107	-0.0244873	-0.710427	17667	23695.7	22239.7	18693.7	7999	21852.1	17478.8	24079.9	11276.3	8757.06	8868.57	7999
RP_15.81/546.1589	15.81	546.159	-0.0204909	-0.757771	373236	286611	347775	359910	398490	424360	418166	260921	313728	256852	252093	162283
RP_15.82/224.1103	15.82	224.11	-0.0228702	-0.714405	13800.8	14145.8	17893.9	21438.7	23477	27376.6	11400.2	15908.8	12448.7	8008.89	7999	11703.9
RP_15.87/325.1069	15.87	325.107	-0.0303235	-0.86655	28013.3	35944.6	40916.8	44305.1	42351.2	36465	42533.2	22974.7	28864.1	12103.4	12042.9	20175.4
RP_15.87/339.1074	15.87	339.107	-0.0274837	-0.866351	15254.4	14443.6	16695.8	15067.9	25551.1	13408.4	19752	23036.4	15516.4	8827.51	7999	7999
RP_15.87/177.0547	15.87	177.055	-0.0395005	-0.898568	62290.7	41531	67138.1	81938.1	87379.6	61079.3	68591.9	64658.1	76227.9	27652.2	7999	16548
RP_15.87/403.6023	15.87	403.602	-0.0237791	-0.749202	14786.8	12983.2	13923.7	15869.3	20815.6	16581.4	22601	7999	15501.2	7999	7999	7999
RP_15.87/709.2134	15.87	709.213	-0.0209283	-0.69397	15679.5	10004.3	11885.7	18238	15805.5	12718.2	20086	7999	14633.4	7999	7999	7999
RP_15.87/679.2029	15.87	679.203	-0.033871	-0.903351	44126.8	30899.4	39071.9	54174.6	56736.2	37943.7	64495.4	34675.5	42991.9	17396.9	16997.6	11490.4
RP_15.88/749.2062	15.88	749.206	-0.0394551	-0.924641	53760.3	41389.9	43878.3	67983.8	67789.6	46688.4	74011.1	49167.5	50625.2	7999	19718.4	14116.3
RP_16.07/398.1666	16.07	398.167	-0.020063	-0.805389	1.18697e+06	1.48817e+06	1.29704e+06	1.29773e+06	1.68182e+06	1.42792e+06	1.15141e+06	1.20011e+06	1.20972e+06	680145	1.01583e+06	935041
RP_16.07/238.1094	16.07	238.109	-0.0202552	-0.795563	251326	342997	297244	268674	361804	326204	253529	265728	268415	147378	226056	199628
RP_16.17/186.1312	16.17	186.131	-0.0280781	-0.498772	146058	293071	50690.5	139927	44781.8	62521.9	81954.1	7999	53302.7	89013.4	7999	7999
RP_16.39/526.1432	16.39	526.143	-0.0260694	-0.703139	37947.2	33035.7	34669.3	42550.4	55563	61776.6	40788.5	49313.9	38923	25433.5	7999	33818.1
RP_16.67/224.1079	16.67	224.108	-0.0201013	-0.496669	406120	332378	550825	819138	1.14011e+06	1.19714e+06	1.44325e+06	643741	503060	147620	520109	564184
RP_17/155.0703	17	155.07	-0.024252	-0.66262	40151.9	40505.8	32513.4	25756	39656.1	52668.6	41833.1	58518.1	42257.1	7999	29733.1	29662
RP_17.18/535.1431	17.18	535.143	-0.0267194	-0.846073	35995.1	35710.7	40099.6	46038.5	41130.8	38198.9	51913.8	25420.6	31967.9	20298.6	22151.9	14223
RP_17.26/204.1418	17.26	204.142	-0.0283133	-0.705863	68912.4	82763.9	46516.7	103218	152154	145707	65416.8	123176	63651.2	37884.8	17624.2	57496.1
RP_17.71/542.2815	17.71	542.282	-0.0235339	-0.697029	73492.5	92065.9	69980.8	135141	71427.6	101598	71258.7	47129.2	57020.4	41142	55645.8	26162.1
RP_17.72/547.2367	17.72	547.237	-0.0203007	-0.595461	9894.77	9028.2	16450.7	27648.2	25570.3	22323	19257	11534.8	13085.5	8966.65	9865.19	7999
RP_17.97/415.1574	17.97	415.157	-0.0254646	-0.70614	24337.1	20078.8	38030.9	44641.8	35282.9	30232.4	19866.1	14446.5	20206.3	15670.6	7999	13504
RP_18.49/218.1573	18.49	218.157	-0.0220411	-0.670514	39486.4	41186.6	27554.4	51194.3	78674.9	68619.2	34012.1	51176.1	32689.5	20501.7	28815.6	24128.1
RP_18.74/545.1635	18.74	545.163	-0.0299525	-0.75982	43043	54519.1	69747.7	71641.4	52178	36160.2	40133	21952.4	30907.7	26028.4	16273.1	10079.5
RP_18.9/556.2969	18.9	556.297	-0.0268549	-0.910726	15249.4	24606.9	19055.7	22913.5	22077.8	18280.2	19019.9	17863.2	17713.2	11098	10183.7	8791.53
RP_20.02/261.0807	20.02	261.081	-0.0215549	-0.60627	30394.5	37051.4	49689.2	44898.6	32939.1	39220.7	21645.3	20379	32059.5	24794.4	26020.8	7999
RP_20.22/365.1009	20.22	365.101	-0.0216958	-0.751992	15083.1	13022	11359.8	16569.7	20910.5	21214	15669.8	22093.1	16290.7	7999	11607.9	10009.9
RP_20.41/661.2516	20.41	661.252	-0.020866	-0.417401	219212	202347	175324	217591	138231	93305.4	289552	126951	171513	7999	266239	173540
RP_20.52/189.1222	20.52	189.122	-0.0266934	-0.794354	68754.7	62285.9	79390.4	64906.9	59585	51479.7	36327.7	35225.6	59845.3	23190.9	35356.2	21863.5
RP_20.52/187.1264	20.52	187.126	-0.0266171	-0.801764	1.66959e+06	1.39126e+06	1.80295e+06	1.55174e+06	1.42541e+06	1.24477e+06	937983	860655	1.39095e+06	538174	909144	514203
RP_20.52/481.1424	20.52	481.142	-0.0273272	-0.861191	22524.1	22161	24537.2	22631.1	20401.6	20467.5	17025.1	17493.4	21080	7999	15695.8	7999
RP_20.54/492.2233	20.54	492.223	-0.0244214	-0.727412	36029.4	36017.1	50324.1	34760.6	37454.1	34419.3	33353.5	20906.2	24148.3	25917.4	10220.5	17416.9
RP_21.01/249.2212	21.01	249.221	-0.0224189	-0.634437	35748.1	41042.6	43435.7	37735.3	43971.9	39393.3	39832.2	40437.4	36659.9	25029.9	42253.9	7999
RP_21.08/221.1624	21.08	221.162	-0.0202701	-0.720892	202660	168467	219358	188384	163214	145503	141731	119108	150332	85668.6	143968	84417.1
RP_23.14/465.1832	23.14	465.183	-0.0278064	-0.616893	22456.7	15568.5	28946.8	7999	63048.4	43951.7	29814.9	33643.7	7999	7999	7999	7999
RP_23.83/215.1576	23.83	215.158	-0.0243858	-0.778697	2.44062e+06	2.37483e+06	2.90933e+06	2.39036e+06	2.29467e+06	2.20446e+06	1.53225e+06	1.52731e+06	2.3011e+06	909321	1.69863e+06	969142
RP_23.84/217.1534	23.84	217.153	-0.02507	-0.774512	105138	99844.6	122540	99243.7	93190.6	94605.8	65043.4	60173	94490.4	34511	70542.8	39434.9
RP_24.31/194.1176	24.31	194.118	-0.0233957	-0.74261	16330	19877.6	14996.5	17068.9	7999	22925.6	15835	12901.7	15503.8	7999	7999	8829.98
RP_25.06/227.0637	25.06	227.064	-0.0210717	-0.498781	71649.4	64980.4	129584	183907	121266	41965.7	34918.1	24740.6	107787	39667.4	41921.4	23738
RP_25.45/237.1848	25.45	237.185	-0.0395492	-0.775275	42174.8	31577	65984.9	97338	87506.2	20469.5	39152.2	11245.6	87743.4	7999	7999	7999
RP_25.45/259.1668	25.45	259.167	-0.021696	-0.523362	151287	180405	210801	318576	244219	39670.8	99783.4	85791.1	225120	77149.6	76226.3	56821
RP_26.5/277.1777	26.5	277.178	-0.021673	-0.691465	16485.1	15350.4	14878.2	24530.1	21564.1	9916.54	12231.2	9875.73	16736.2	7999	9591.52	7999
RP_28/207.1743	28	207.174	-0.0228083	-0.791702	33220.2	30072.4	38246.1	34314.9	33979.8	38084.7	27574.5	22843.3	33334	20981.8	23145.2	12871.8
RP_28.55/391.2638	28.55	391.264	-0.0224906	-0.591815	60691.8	33521.1	46995.7	52361.5	60654.2	32562	54660.9	35086.7	55085.6	35705.6	7999	40934.8
RP_29.06/689.3878	29.06	689.388	-0.0216939	-0.652902	21300.3	10994.6	10742.6	18821.8	22186.3	21388.3	15160.4	7999	11639	7999	7999	7999
RP_30.05/326.0002	30.05	326	-0.0203592	-0.662046	29080.6	19428.6	28358	19416.5	27179.9	29095.9	36825.9	22197.3	20445.5	8863.67	19499.9	19042
RP_30.4/437.3417	30.4	437.342	-0.0231406	-0.656607	119040	94833.1	109373	100749	102570	81939.4	120678	71503.9	111847	121264	31728.9	33172.2
RP_30.4/419.331	30.4	419.331	-0.0237911	-0.653564	145982	115198	125223	125959	123056	89089.4	141090	74913.7	128620	138761	36368.7	35090.8
RP_30.4/479.3524	30.4	479.352	-0.023317	-0.649168	58977.5	47821.5	48958	49423.6	49979.3	37626.7	58037.9	30222	54099.9	56628.4	15538.7	14608.8
RP_30.4/497.363	30.4	497.363	-0.0251887	-0.69536	342580	275141	290435	288444	294746	228168	332273	187767	320313	308769	84703.2	83692.8
RP_30.4/532.4005	30.4	532.4	-0.0221475	-0.605785	314348	226707	231481	236482	235759	177591	267799	143372	235418	298226	73220.4	67341.2
RP_31.72/539.3736	31.72	539.374	-0.0285683	-0.714932	41383.2	26545.8	29540.9	50588.2	35855.2	31539.5	50317.7	40209.5	50017.1	39925.4	10010	7999
RP_31.72/479.3525	31.72	479.353	-0.0303556	-0.709587	57044.9	17902.3	33132.3	61138.2	48368.1	43654.8	57859.7	40644.9	44321.4	38858.1	8707.04	8534.1
RP_31.72/579.3663	31.72	579.366	-0.0224037	-0.412009	205585	18798.8	41588.4	261491	51541.1	43631.9	156964	155258	158503	177710	23129.2	7999
RP_31.72/574.411	31.72	574.411	-0.0208987	-0.547275	77661.9	32244.2	59938.9	119102	58954.1	52000.6	117496	78357.9	71063.3	79785.3	28051.6	19598.4
RP_31.92/570.5096	31.92	570.51	-0.04357	-0.93619	86399.7	34930.5	35129.4	50678.7	33029.7	28140.6	54117.9	50220.9	47085.5	7999	7999	7999
RP_31.95/602.4784	31.95	602.478	-0.0225194	-0.46182	7999	21217.1	7999	72978	7999	7999	61152.4	35912.9	39866.9	7999	7999	7999
RP_32.17/278.2113	32.17	278.211	-0.0293548	-0.536094	7999	34561.9	38185.5	96081	115833	7999	14513.7	13860.1	139698	7999	7999	7999
RP_33.83/417.3362	33.83	417.336	-0.0284909	-0.76596	18907.5	19329.7	25505.1	23122.8	15849.6	7999	18178.7	31075.5	26862.7	7999	7999	7999
RP_34.02/621.2715	34.02	621.271	-0.0529247	-0.735495	1.84164e+06	1.85671e+06	1.86968e+06	1.65372e+06	1.62848e+06	1.68492e+06	1.64377e+06	1.59635e+06	1.91329e+06	2.54644e+06	7999	17026.3
RP_34.34/429.3728	34.34	429.373	-0.0381247	-0.720994	73707.6	67865.1	65129.3	19463.2	7999	53385.2	22204.9	90979.4	106769	7999	7999	7999

## Sheet: Col-0_RPLC
Table S3. Differential mass features in DC lines and Col-0
Differential mass features associated with Col-0 in RPLC-mode
Peak ID	Retention time (min)	Detected mass	OPLS-DA		DC21-1 (intensity)	DC21-2 (intensity)	DC21-3 (intensity)	DC29-1 (intensity)	DC29-2 (intensity)	DC29-3 (intensity)	DC42-1 (intensity)	DC42-2 (intensity)	DC42-3 (intensity)	Col-0-1 (intensity)	Col-0-2 (intensity)	Col-0-3 (intensity)
			M1.p[1]	M1.p(corr)[1]
RP_1.59/170.0662	1.59	170.066	0.0291123	0.43459	287754	7999	230144	7999	174453	180376	255624	7999	7999	112658	598275	266328
RP_1.6/71.5284	1.6	71.5284	0.0268756	0.5562	33687	42923.4	7999	16844.8	7999	7999	40448.9	7999	59543.5	41104.4	70591.3	57080.2
RP_1.6/72.5303	1.6	72.5303	0.024586	0.511677	7999	18044.1	44732.5	7999	7999	7999	7999	46434.3	51854.4	31784.9	66118	37645.6
RP_1.6/62.5249	1.6	62.5249	0.0233828	0.560446	29193.6	7999	7999	7999	7999	7999	7999	7999	33346.6	15369.4	38785.9	25062.6
RP_1.61/265.0154	1.61	265.015	0.022217	0.505462	7999	33947.9	31111.4	18218.8	7999	7999	30082.3	37434.1	47625.6	46742.4	57893.7	35256.7
RP_1.61/89.5454	1.61	89.5454	0.0236693	0.466635	44866.8	70309.8	71566.4	7999	40899.1	7999	60929.6	7999	69273.4	66846.3	101923	82767
RP_1.61/234.9611	1.61	234.961	0.0286893	0.64031	25039	38855.5	31187.7	21279.1	7999	7999	7999	7999	13391	53248.8	59576.1	26677.4
RP_1.61/141.0508	1.61	141.051	0.0234816	0.522389	33762.4	33183.8	7999	7999	7999	8703.51	29694.9	37506.3	7999	26313.8	54784.6	35420
RP_1.61/94.5472	1.61	94.5472	0.0214563	0.50683	7999	12455.3	41530.7	7999	7999	16296.5	25589.3	7999	7999	38306.6	38521.4	12920.8
RP_1.62/58.5053	1.62	58.5053	0.0281328	0.683148	7999	7999	7999	7999	7999	7999	7999	8273.93	40667.3	30464.8	19539.2	27963.6
RP_1.62/95.0443	1.62	95.0443	0.020171	0.399263	7999	43989	70739.6	7999	7999	55623.9	50478.7	79172.6	74437.8	77160.4	98374.3	51541.1
RP_1.63/272.9415	1.63	272.942	0.0259458	0.664625	7999	7999	22347.2	7999	7999	7999	18978.1	7999	20623.5	35556.1	27726.7	17306
RP_1.63/90.0201	1.63	90.0201	0.0300683	0.657239	34366.2	7999	35801.2	7999	7999	7999	7999	7999	27411.3	35027.3	45398.6	42098.1
RP_1.64/102.9706	1.64	102.971	0.0295592	0.715943	7999	7999	7999	7999	7999	7999	17511.5	7999	32411.8	34343.3	34711.9	19436.8
RP_1.64/89.0402	1.64	89.0402	0.0206753	0.447141	37014.9	47297.4	38163.8	7999	7999	7999	35868.9	49322.2	50797	44463.7	71377.4	51344
RP_1.67/148.977	1.67	148.977	0.0250676	0.529233	46112.4	7999	47439	16408.6	7999	34835	7999	41610.8	41946.3	98619.5	38035.5	55669.3
RP_1.67/146.9613	1.67	146.961	0.024444	0.669075	7999	7999	7999	7999	7999	7999	11368.2	19549.4	7999	40871.8	13530.9	13397.3
RP_1.7/70.0659	1.7	70.0659	0.0263739	0.450228	7999	120655	72103.3	7999	7999	7999	105736	117439	121615	130044	115408	124873
RP_1.7/147.1128	1.7	147.113	0.0244424	0.833299	260485	309384	273776	269537	316333	313305	408428	431498	453208	586929	596566	631588
RP_1.7/130.0864	1.7	130.086	0.0224105	0.769111	164223	185916	167002	181384	190135	207623	291611	277109	290250	326573	401094	377756
RP_1.71/201.072	1.71	201.072	0.0239423	0.56238	7999	35161.8	18176.3	7999	7999	18703.5	31157.4	30413.1	34256.4	48854.6	51899	30263.9
RP_1.71/244.1654	1.71	244.165	0.0208452	0.629317	7999	7999	7999	7999	7999	7999	13134.9	22612	7999	14555.5	15368.5	21861.1
RP_1.75/292.9702	1.75	292.97	0.0271668	0.613175	7999	7999	22575	15290.5	7999	7999	35462.1	7999	41486	37545.8	37708.6	37784.1
RP_1.75/223.0245	1.75	223.024	0.0202492	0.796015	45833	47127.4	47817.2	49042.6	61059.4	54673.8	64798.2	65250.9	73385.8	91099.4	81015.3	86572.1
RP_1.8/358.8344	1.8	358.834	0.0257084	0.58793	7999	42407.3	7999	7999	26916.7	14885.3	7999	7999	7999	42897.2	39369.4	16696.5
RP_1.81/429.2403	1.81	429.24	0.0248036	0.501185	50763.3	7999	43724.7	7999	7999	38258.5	40978.9	38889.5	44102.4	184573	49743.5	35205.2
RP_1.83/502.9151	1.83	502.915	0.0257084	0.7528	15333.8	19124.4	7999	7999	7999	7999	13895.8	12124.2	13667.6	22338.5	25542.3	22631.5
RP_1.9/407.013	1.9	407.013	0.0429082	0.759461	7999	7999	7999	7999	7999	128433	7999	7999	7999	92329.1	89316.3	71830.8
RP_1.95/525.8432	1.95	525.843	0.022973	0.462218	58995	46148.6	7999	7999	7999	7999	25253	7999	50142.4	64620.1	67192.9	19957.8
RP_2.14/293.0631	2.14	293.063	0.0284342	0.512994	7999	44219.6	7999	7999	7999	67984.2	73573.2	95662.5	90110	88887.1	102710	116749
RP_2.18/370.1641	2.18	370.164	0.0207236	0.397574	7999	81487.7	51048.2	7999	7999	7999	46772.9	69499.8	79485	65188	73214.3	52662.3
RP_2.19/662.0894	2.19	662.089	0.0305327	0.640498	7999	7999	40239.2	37689	7999	7999	7999	7999	34455.8	37931.4	58250.1	42896.9
RP_2.19/246.0607	2.19	246.061	0.0309042	0.800398	26317.7	7999	7999	7999	7999	7999	7999	7999	7999	22837.8	27139.4	25079.7
RP_2.21/357.1326	2.21	357.133	0.0267765	0.679231	7999	7999	7999	7999	7999	7999	20010.2	7999	24503.6	14172.8	32951.4	31147.3
RP_2.28/134.0271	2.28	134.027	0.0274571	0.579597	7999	7999	7999	25977.3	47455.4	45617.8	7999	30310.4	7999	49538.7	49795.5	41511.2
RP_2.28/242.0869	2.28	242.087	0.0298128	0.627409	41731.4	7999	24745.3	7999	25438.8	7999	7999	7999	21501.5	114825	32958.2	25101.3
RP_2.29/129.0184	2.29	129.018	0.0315593	0.728515	25632.6	7999	7999	7999	23225.8	23017.8	7999	7999	7999	53987.6	30373.4	29596.1
RP_2.3/134.0812	2.3	134.081	0.041996	0.716678	7999	7999	81627.5	7999	79539.6	7999	7999	7999	7999	211103	57064.5	99671.6
RP_2.32/198.0873	2.32	198.087	0.02427	0.742707	7999	7999	19933.1	7999	7999	7999	7999	7999	7999	14577.7	21357.5	16548.3
RP_2.33/112.076	2.33	112.076	0.0223969	0.547422	7999	7999	13315.3	7999	7999	13359.8	33982.5	30408	21379.2	20529.3	27621.6	45135.2
RP_2.33/179.1285	2.33	179.129	0.0264126	0.54775	58281.8	7999	12345.1	7999	7999	7999	30173.7	7999	47374.9	49791.5	61194	26525.3
RP_2.33/129.1024	2.33	129.102	0.0254633	0.72624	7999	7999	7999	7999	7999	7999	23372.3	9091.12	7999	14925.1	19470.7	25097.3
RP_2.33/133.0597	2.33	133.06	0.0600459	0.781021	7999	7999	7999	7999	7999	7999	7999	7999	996053	1.26038e+06	792075	299561
RP_2.34/455.0824	2.34	455.082	0.0259175	0.655836	22289	15458.3	20631.9	7999	7999	7999	7999	7999	20847.4	45853.5	22248.2	22103.7
RP_2.54/133.0609	2.54	133.061	0.0443791	0.557483	637838	7999	1.15184e+06	7999	7999	7999	886909	7999	7999	644917	1.00405e+06	647777
RP_3.48/146.0634	3.48	146.063	0.0352525	0.491953	239457	7999	603610	292172	329095	7999	7999	7999	7999	423588	321586	335070
RP_3.88/284.1701	3.88	284.17	0.0212342	0.585938	8544.17	14140.8	22187.5	7999	13403.9	19976.8	14028.3	14665.9	18632.6	55613.3	16233.3	21714.4
RP_4.44/320.091	4.44	320.091	0.0221492	0.629276	19501	38072.7	37786.1	59178	63048.7	63117.3	44664.4	43197	44018.5	143150	62984.9	65637.5
RP_4.67/86.097	4.67	86.097	0.0270342	0.348807	914893	1.04938e+06	1.15675e+06	7999	7999	7999	1.27462e+06	1.47178e+06	1.5174e+06	1.14755e+06	1.44452e+06	1.41375e+06
RP_5.08/86.097	5.08	86.097	0.0272932	0.354394	796277	1.03535e+06	1.07983e+06	7999	7999	7999	1.17861e+06	1.43145e+06	1.33158e+06	1.10533e+06	1452455	1.27441e+06
RP_9.32/524.1384	9.32	524.138	0.0277428	0.83902	9159.37	11600.9	10743.1	12883.2	16529.9	12759.4	22757.4	13226.9	13131.2	25432.8	29211.5	31543.6
RP_9.78/308.1339	9.78	308.134	0.0303128	0.560561	11691.4	98825	27328.9	30671.7	63560.3	73279.6	7999	202317	114388	156391	170672	222369
RP_9.79/146.0812	9.79	146.081	0.0229746	0.560682	7999	22721.7	7999	10460.4	15454.2	19398.5	35704.7	43453.2	24106.7	34279.2	36289.6	48143.1
RP_9.8/330.1159	9.8	330.116	0.0247872	0.564687	17804.5	74872.6	25128.7	24201	33740.9	53256.6	109426	120002	80422.5	105106	118543	144962
RP_9.85/365.1919	9.85	365.192	0.0271911	0.622306	39148	56066.4	72521.4	20991.6	36256.8	58127	36171.7	67490.5	125239	353377	68240.8	107912
RP_9.91/289.1256	9.91	289.126	0.0258781	0.677333	27431.5	7999	7999	7999	7999	7999	10034.3	7999	16743.8	15560.3	27063.8	30786.3
RP_10.56/310.1648	10.56	310.165	0.0280006	0.759296	53288.2	47747.8	45576	81336.9	20082.1	45131.5	55648.4	43297.9	53953.6	82556.7	141963	120222
RP_10.56/310.6664	10.56	310.666	0.0248725	0.704348	22360.7	14433	16183.6	22857.6	12922.4	15042.2	9139.95	9434.52	13046.7	30818.8	47117.4	18819.9
RP_11.21/256.8504	11.21	256.85	0.0211535	0.431643	18505	32152.2	115108	7999	7999	26319.6	32093.4	7999	7999	82904.2	30054.9	34122.4
RP_11.5/250.1906	11.5	250.191	0.0204252	0.537384	13456.8	29799.3	54001.9	24720	19696.6	17557.5	33229.6	12136.5	20827.6	83265.4	32803.3	30179.7
RP_11.61/177.0659	11.61	177.066	0.0200384	0.725352	30074.4	41642	43633.2	26848.1	30166.2	33517.8	38468.6	43921.5	50778	59708.6	70550.7	48393.7
RP_11.62/361.1006	11.62	361.101	0.025926	0.730379	13252.8	16353.5	22383	7999	8003.43	11801.5	15344.1	10648	20195.8	29005.6	35390.5	22900.4
RP_11.72/211.0601	11.72	211.06	0.0267173	0.96643	7999	7999	7999	7999	7999	7999	7999	7999	7999	16183.8	16790.8	12185.7
RP_12.27/292.443	12.27	292.443	0.0285617	0.711202	7999	7999	7999	7999	21630.2	7999	7999	21180.7	7999	46101.1	16453.9	23621.6
RP_12.67/213.0328	12.67	213.033	0.0224329	0.618055	7999	7999	7999	7999	28665.9	7999	7999	7999	9709.29	12102.6	24125.1	22409.7
RP_12.77/177.0072	12.77	177.007	0.0217086	0.743457	7999	10059.1	7999	7999	16248.6	7999	7999	7999	7999	12506	15672.2	17720.3
RP_12.85/432.2594	12.85	432.259	0.0251835	0.638612	8005.87	12508.6	7999	7999	7999	7999	7999	7999	17399.4	60399.9	12260.2	12798.5
RP_13.26/346.0897	13.26	346.09	0.0280947	0.578044	99331.6	89344.6	78859.7	117698	52350.5	7999	140981	46989.4	89640	182894	211003	223645
RP_13.44/402.1207	13.44	402.121	0.0206156	0.400714	7999	67048	63909.9	69747.5	46527	7999	7999	7999	62535.8	68657.8	66159.2	49062.1
RP_13.45/187.0867	13.45	187.087	0.028934	0.475103	7999	239769	87146	68441.7	7999	98042.3	7999	142519	7999	227825	152507	107438
RP_14.04/217.0431	14.04	217.043	0.023357	0.654855	7999	7999	7999	7999	11041.3	10457.3	22956.6	21979.2	12580.5	26239.6	20067	22500.5
RP_14.12/131.0493	14.12	131.049	0.0274807	0.985741	7999	7999	7999	7999	7999	7999	7999	7999	7999	14525.6	17429.9	14020.4
RP_14.52/464.2129	14.52	464.213	0.02401	0.439249	117171	193210	7999	138827	183868	280671	119490	207162	265660	1.23843e+06	179509	253621
RP_14.55/131.0493	14.55	131.049	0.0258048	0.966195	7999	7999	7999	7999	7999	7999	7999	7999	7999	12919	13087.2	17283.1
RP_15/425.0392	15	425.039	0.022172	0.467594	7999	7999	7999	44897.8	7999	8273.26	43034.5	43686.2	41778.5	38368.3	44983.9	40693.4
RP_15.25/223.0933	15.25	223.093	0.0222884	0.670491	14111	11802.9	22720.4	16433.2	20162.8	24544.2	27000.3	16614.3	22409.7	61640.5	27599.9	25870.4
RP_16.19/545.3306	16.19	545.331	0.0298854	0.725349	7999	7999	15880	13727.3	22496.1	18752.8	13646.1	7999	35624.8	39521	46515	34719.4
RP_17.22/544.2098	17.22	544.21	0.0276104	0.717474	7999	23499.2	21397.4	7999	7999	7999	7999	7999	7999	21537	28797.7	24067.1
RP_21.75/277.1773	21.75	277.177	0.0264972	0.944392	10340.7	7999	7999	10291.4	8670.52	7999	8428.69	7999	7999	15267	17706.5	15357.3
RP_21.82/554.2501	21.82	554.25	0.0237294	0.717423	8836.59	8260.18	12544.7	8119.44	7999	7999	7999	7999	9638.52	34177.5	12463.6	11343.9
RP_22.73/497.311	22.73	497.311	0.0235617	0.969662	7999	7999	7999	7999	7999	7999	7999	7999	8091.49	13684.5	14247.4	11203.7
RP_22.73/358.1643	22.73	358.164	0.0345453	0.85188	7999	7999	9135.95	7999	7999	7999	23212.5	10466.4	15828.5	31776.1	35525.1	32031
RP_22.73/353.2685	22.73	353.269	0.0350846	0.805991	15935.8	19648.3	22224.2	12805.9	16000.3	18394.8	55894.1	27944.9	46009.6	88707.2	88055.6	75105.4
RP_22.73/694.4016	22.73	694.402	0.03534	0.791761	13634.8	13645.4	7999	10224.2	10482.7	11329.5	42933.6	19028.3	28417.5	60456.3	62110	49890.3
RP_22.73/699.3568	22.73	699.357	0.0304092	0.897635	7999	7999	7999	7999	7999	7999	14211.9	7999	12146.7	21807.6	22740.2	19424.2
RP_22.99/465.1831	22.99	465.183	0.0330785	0.685865	7999	7999	50791.5	7999	37053.1	7999	7999	7999	7999	36590	44486.3	54750.8
RP_24.54/677.3726	24.54	677.373	0.0256443	0.937792	7999	7999	7999	7999	7999	7999	7999	7999	9832.27	12309.5	17880.9	14663.3
RP_24.54/313.2737	24.54	313.274	0.0323293	0.853809	7999	7999	8272.53	7999	7999	8497.43	13515.8	7999	20315.9	24739.2	27823	27523.9
RP_24.54/331.2843	24.54	331.284	0.0356591	0.900965	7999	7999	8991.07	7999	7999	7999	12651.9	8377.15	19109.1	31565.4	31285.1	30202
RP_24.55/672.4178	24.55	672.418	0.0344581	0.876439	7999	7999	7999	7999	7999	7999	16035.5	8813.85	17979.3	29364.2	33452.2	27298.1
RP_24.55/347.1722	24.55	347.172	0.0286999	0.929718	7999	7999	7999	7999	7999	7999	7999	7999	12328.5	15701.5	17599.3	20087.3
RP_24.99/277.1377	24.99	277.138	0.021659	0.853139	7999	7999	7999	7999	7999	9930.8	7999	10422.4	11312.8	12679.6	15453.2	13819.3
RP_24.99/532.349	24.99	532.349	0.0261123	0.618088	28047.5	13575.2	7999	21013.2	7999	23250.9	37447.6	7999	7999	37533.6	40974.5	32302.7
RP_26.33/440.3584	26.33	440.358	0.0241853	0.530692	7999	26152.1	34653	37530.4	7999	7999	33920.8	7999	7999	35881.3	62663.4	24200.1
RP_28.52/269.2476	28.52	269.248	0.0224431	0.465164	12423.4	7999	16290.4	10148	11422.5	9710.99	8614.99	12952.2	7999	203574	8325.68	10716.4
RP_29.21/205.1951	29.21	205.195	0.021503	0.447947	18814	26615.6	23678.5	22524.6	18623.9	31241.1	23962.4	15104.6	25822	422130	19803.8	18408.8
RP_30.16/405.2385	30.16	405.238	0.0200162	0.443535	38652.7	82760	58548.5	7999	68870.6	39178.2	82500.5	30852.1	117468	107697	141612	68516.7
RP_30.16/448.2908	30.16	448.291	0.0241316	0.519024	26312.8	32375.9	20197.5	17882.6	20372.8	11869.9	12045.6	7999	20453.8	224282	23319.1	17190.8
RP_32.01/599.4102	32.01	599.41	0.0219481	0.500412	36723.4	7999	7999	7999	13048.2	7999	7999	21899.3	7999	72211.3	20462.4	10809.1
RP_33.34/589.2452	33.34	589.245	0.0355791	0.637304	46917.9	7999	93651	7999	27574.8	59377.5	84458.5	13917.7	134481	209607	165104	182922
RP_34.7/629.403	34.7	629.403	0.0210299	0.608416	7999	7999	7999	15223.7	7999	7999	7999	22206.3	7999	24987	18972.6	11811.5
RP_34.97/114.0916	34.97	114.092	0.0283297	0.662967	25354.6	14347.3	7999	7999	34781.8	7999	9517.55	7999	9180.99	52763.9	33719.3	19833.1
RP_35.1/124.0871	35.1	124.087	0.0808303	0.695997	164000000	130000000	7999	7999	7999	7999	7999	7999	7999	166000000	192000000	225000000
RP_35.2/150.1027	35.2	150.103	0.0631989	0.711946	11900000	7999	7999	7999	7999	7999	7999	7999	7999	760563	2.99489e+06	3.70281e+06
RP_35.29/106.0782	35.29	106.078	0.0388226	0.611535	7999	7999	7999	7999	60621.3	7999	129889	140738	7999	516176	51334.5	126840
RP_35.37/80.0502	35.37	80.0502	0.0499619	0.838535	7999	7999	7999	7999	7999	7999	7999	105888	7999	137665	110481	147590
RP_35.43/149.0823	35.43	149.082	0.0450554	0.643263	188164	7999	7999	7999	7999	7999	141894	373146	7999	487093	212484	387738
RP_35.45/95.0245	35.45	95.0245	0.034144	0.511773	180637	181911	7999	7999	240644	7999	7999	203248	7999	313810	153294	246760
RP_35.45/53.9984	35.45	53.9984	0.0359792	0.500387	312655	395102	7999	362983	424605	7999	280207	7999	7999	721545	448032	597744
RP_35.47/107.0608	35.47	107.061	0.0252882	0.339261	777611	866674	7999	800162	877407	7999	798395	1.00822e+06	7999	959776	779503	908355

## Sheet: DC lines_HILIC
Table S3. Differential mass features in DC lines and Col-0
Differential mass features associated with DC lines in HILIC-mode
Peak ID	Retantion time (min)	Detected mass	OPLS-DA		DC21-1 (intensity)	DC21-2 (intensity)	DC21-3 (intensity)	DC29-1 (intensity)	DC29-2 (intensity)	DC29-3 (intensity)	DC42-1 (intensity)	DC42-2 (intensity)	DC42-3 (intensity)	Col-0-1 (intensity)	Col-0-2 (intensity)	Col-0-3 (intensity)
			M1.p[1]	M1.p(corr)[1]
HI_1.71/611.1855	1.71	611.186	-0.0203604	-0.615735	6212.12	4925.4	2999	6271.18	6148.99	4222.61	7161.83	5203.21	4499.26	3105.23	5237.34	3821.84
HI_1.74/464.3735	1.74	464.373	-0.021009	-0.631001	4647.56	7183.92	8082.15	6588.53	9402.36	8724.97	7184.47	8735.01	8250.23	4154.69	4669.96	6885.2
HI_1.81/574.4111	1.81	574.411	-0.0422019	-0.868813	30312.1	24017.6	27445.1	33244.3	37744.4	28822.4	44418.6	22824.7	27974.5	17914.9	2999	6533.12
HI_1.82/621.271	1.82	621.271	-0.0224609	-0.543297	24656.2	37949.5	33086.2	30165.4	30451.5	34429.2	40838.1	26066.3	34945.7	32568	2999	27584.4
HI_1.83/419.331	1.83	419.331	-0.0261869	-0.613434	24604.5	15779.7	19046.7	21180.4	21481	16990.1	26479.5	16425.2	21092.6	25721.3	2999	6221.21
HI_1.83/532.3999	1.83	532.4	-0.0260964	-0.637401	94315.2	57346.4	69359.3	78086.1	93197.2	70355.6	111766	65228.3	95554.7	89436.3	34299.9	28709.5
HI_1.83/497.3632	1.83	497.363	-0.0258738	-0.614827	42648	31192.2	36116.7	37190.8	48843.1	32372.5	70751.7	32573.9	48265	44909.3	18168.9	13874.5
HI_1.83/205.0861	1.83	205.086	-0.0241623	-0.76925	36761.2	28704.1	39522.2	35712.6	36934.3	30193.8	32738.8	26246.1	28797.5	25109.1	24010.4	16404.2
HI_1.83/279.1591	1.83	279.159	-0.0205007	-0.658046	101345	85959.9	117469	117164	117280	93076.4	102370	82277.3	87933.6	75820.9	92158.8	49480.6
HI_1.84/560.4317	1.84	560.432	-0.0297845	-0.727874	34056.2	33693.9	56057.5	37403.6	66073.4	55936.1	60565.2	47087.2	62907.8	38006.5	17272.7	23922.4
HI_1.84/573.4266	1.84	573.427	-0.0274649	-0.681942	19568.2	14814.5	18142.1	17550.5	23936.6	19767	26649.4	17153.3	21208.4	21064.9	7211.35	2999
HI_1.88/615.4397	1.88	615.44	-0.0265585	-0.56187	2999	22943.7	2999	24313.3	27325.4	17650.2	26620.2	18013.6	2999	2999	2999	2999
HI_1.89/219.1745	1.89	219.174	-0.0257583	-0.629668	15764.6	14362.5	13446.9	19063.7	18210	2999	9091.59	7989.96	20497.3	2999	6413.56	2999
HI_1.89/237.185	1.89	237.185	-0.0272375	-0.63774	21933.6	14678.8	16100.8	27050.2	25496.4	10503.6	15572.6	8011.01	18298.3	9895.19	7000.23	9375.34
HI_1.95/206.067	1.95	206.067	-0.0227733	-0.538155	43373.2	21920.1	43183.4	34350.4	40354	37550.8	26236	27758.9	20082.8	38577.9	15398.7	10844.7
HI_1.99/118.0655	1.99	118.066	-0.0211329	-0.338058	47054.3	2999	54272.1	2999	2999	60424.1	45533.8	53780.9	64926	2999	2999	41220.8
HI_2.01/187.1265	2.01	187.126	-0.0421907	-0.740106	229504	136531	202209	206219	179454	155416	126972	122518	151289	11503	111806	65325.7
HI_2.02/228.1959	2.02	228.196	-0.0275056	-0.398416	220555	44227.6	37003.8	2999	48794.7	128422	95863.7	49834.4	2999	2999	60553.8	2999
HI_2.04/233.0922	2.04	233.092	-0.0300447	-0.687142	6142.11	9085.06	9039.09	9531.06	18579.1	13953.2	13971.2	16746.4	14160.2	3819.16	2999	6037.6
HI_2.04/163.0326	2.04	163.033	-0.0238472	-0.660256	2999	2999	5230.67	5511.97	3670.1	6575.26	2999	2999	2999	4597.46	3542.53	4215.55
HI_2.06/176.0707	2.06	176.071	-0.0289218	-0.790987	2999	9725.52	7556.45	10353.5	10532.5	10331.7	11499.2	15666.1	2999	5445.27	4820.94	6575.29
HI_2.07/335.2581	2.07	335.258	-0.0245564	-0.290461	2999	5773.03	212217	2999	216546	192892	230219	212246	218733	239185	2999	5597.26
HI_2.07/199.1807	2.07	199.181	-0.0201228	-0.608042	783175	642590	847452	698927	599108	566911	507250	458942	646260	527577	520782	301329
HI_2.08/724.4923	2.08	724.492	-0.0221056	-0.486665	86963	40986.7	46841.4	134765	93881.3	101862	95489.7	60277.4	27807.4	31672.9	47118.5	41729.9
HI_2.11/236.0939	2.11	236.094	-0.0200142	-0.538363	55300.3	45103.7	54844.1	78643.7	97162.1	96488.9	109740	59493.4	60546.7	34852.9	58230.5	49442.3
HI_2.16/165.1024	2.16	165.102	-0.0250373	-0.631619	16892.9	12547.8	18943	19761.8	15090.9	10900.6	9093.77	7520.55	13316.2	9011.71	8770.73	5633.18
HI_2.19/74.0972	2.19	74.0972	-0.0314397	-0.456338	163396	342972	488117	192126	413794	548019	268390	499834	554513	2999	280133	561813
HI_2.24/171.1493	2.24	171.149	-0.0220302	-0.641466	552539	469533	569613	514415	421403	383162	372648	295580	410515	358683	328947	200386
HI_2.25/573.4888	2.25	573.489	-0.0293056	-0.480249	59329.7	55344	63081.7	76457.3	70335.4	67063.9	22692.7	67775.5	2999	7043.25	11201	64812.3
HI_2.26/138.0551	2.26	138.055	-0.0332578	-0.745868	51756.7	41521.3	37505.2	39421.1	77292.7	105054	49127.5	67655.8	43299.2	16487.6	27301.6	29921
HI_2.26/247.1839	2.26	247.184	-0.0243388	-0.516927	41114.7	31155.6	44448.1	71235	88698.7	109098	129693	48447.2	39394.8	19095.9	36463	46438.5
HI_2.26/202.1261	2.26	202.126	-0.0240785	-0.532502	744161	582365	742856	1.23655e+06	1.66528e+06	1.69725e+06	2.23777e+06	879025	709330	397170	665887	731740
HI_2.26/204.1219	2.26	204.122	-0.0238796	-0.527675	33225.3	25017.6	31288.3	53642.3	73049.1	75242.4	97888.2	37621.4	31204.8	17846.7	28971.6	31290.1
HI_2.26/260.1791	2.26	260.179	-0.0227877	-0.501428	31613.9	21577.9	27883.1	60221.4	56650	66890.8	90741.4	33998	24307.1	17837.6	26977.5	25982.5
HI_2.26/275.2151	2.26	275.215	-0.0225674	-0.428894	4960.28	7923.19	13631.9	13175.3	23652.9	37310.6	24259	14547	13226.3	3177.03	8732.74	15684.2
HI_2.28/571.4729	2.28	571.473	-0.0518263	-0.665359	179049	143888	124039	142011	2999	129100	6536.5	139781	143397	2999	2999	2999
HI_2.29/233.038	2.29	233.038	-0.0272792	-0.670247	2999	2999	2999	2999	2999	2999	4121.78	3206.52	2999	4138.94	3329.06	3528.25
HI_2.29/381.1657	2.29	381.166	-0.0270662	-0.359966	107496	75851.9	103237	85679.2	116321	116472	5175.11	3181.97	89758.9	61874	2999	2999
HI_2.29/638.2453	2.29	638.245	-0.0205476	-0.55657	6665.68	9004.7	14239.4	11288.3	11782.5	15977	2999	8983.49	10861.4	5089.99	6227.28	10161.1
HI_2.3/254.087	2.3	254.087	-0.0295161	-0.648336	10090.3	6478.8	10892.2	16294.2	17975.1	20872	7452.64	14872.7	9281.91	3993.01	4946.82	9127.28
HI_2.3/577.5202	2.3	577.52	-0.0216936	-0.799275	12577.5	12317.6	10204.5	13378	13300.4	11525.8	11850.9	12348.7	9328.91	8414.01	7833.02	9448.8
HI_2.33/593.1871	2.33	593.187	-0.021358	-0.706703	8016.99	8120.36	10659.7	11002.9	11296.5	8598.85	9659.91	8458.35	11891.6	6606.23	8483.77	5526.6
HI_2.35/203.1102	2.35	203.11	-0.0227124	-0.52076	6907.3	6887.21	8744.45	11866.3	17097.3	22037.5	8910.04	13406.2	10388.9	3550.36	7799.16	9338.85
HI_2.37/524.1769	2.37	524.177	-0.02232	-0.698186	20077.8	16550	22599.5	19469.7	16998.6	18338.6	22470.7	14036.2	17496.5	17453.8	11298.4	9886.24
HI_2.38/147.0442	2.38	147.044	-0.0229187	-0.699096	43849.7	37659.1	39018.9	37926.9	42858.3	42449.4	41904.2	55472.6	45431.9	42535.1	20067.4	26424.9
HI_2.39/155.0704	2.39	155.07	-0.0229122	-0.66427	6142.88	5209.18	7828.68	6709.11	7562.58	8285.52	5834.22	6644.34	6044.63	6895.76	3707.94	3098.73
HI_2.39/478.1238	2.39	478.124	-0.0286149	-0.883343	17507.1	21623.4	22641.5	21185.4	24628.5	21188.5	16970	22224.1	19459.8	10772.9	14587.9	12251.7
HI_2.39/398.1667	2.39	398.167	-0.0274882	-0.809077	55138.2	77574.8	88207.6	67642.1	97838.6	83685.1	70303.3	73148.8	68769.5	35397.5	51032.9	49906.8
HI_2.39/236.1137	2.39	236.114	-0.0250046	-0.761457	67879.2	99035.8	99888.4	88878.6	127798	107169	74405.5	91682.6	88361.8	49409.2	65873.4	62776.7
HI_2.39/218.1033	2.39	218.103	-0.0235294	-0.742728	10509.4	11610.7	15976	13162.3	15878.8	16549.7	12591.7	12984.2	13685.5	6797.73	10552.2	10093.7
HI_2.4/222.0982	2.4	222.098	-0.0243923	-0.723051	7460.79	6388.74	7749.31	5181.44	10835.4	9905.16	2999	8120.18	6975.09	4601.94	5652.39	4492.91
HI_2.4/495.15	2.4	495.15	-0.0263276	-0.732805	8041.23	10280.5	12125.4	8110.69	13261.8	10008.8	2999	10627.4	8929.27	3892.93	7617.33	6645.65
HI_2.43/464.2129	2.43	464.213	-0.0656105	-0.809125	158802	192358	328514	154268	2999	205987	187593	291489	248968	2999	2999	2999
HI_2.49/146.1653	2.49	146.165	-0.0344786	-0.831081	12959.5	19684.9	23345.8	14251.3	18605.3	24517	11297.4	15722.7	22849	2999	2999	2999
HI_2.62/284.1339	2.62	284.134	-0.0214102	-0.602773	21019.3	18221.1	31765.8	30586.1	16382.7	20744.2	14874.7	16082.2	18343.5	10841.7	16824.8	12877.1
HI_3.22/159.029	3.22	159.029	-0.032296	-0.714363	15616.4	9047.38	13891	17331.7	21759.8	29295	10706.5	13724.9	10198.2	5187.16	5613.54	9896.59
HI_3.22/282.1183	3.22	282.118	-0.0332195	-0.652209	11022.3	10614.1	17825.1	14964.1	26466.2	39519.9	10854.8	18109	11947.1	3188.62	6366.53	12896.9
HI_3.22/219.0501	3.22	219.05	-0.0331498	-0.741961	33873.2	23927.5	29224.6	43728.5	43300.8	62005.7	21403.4	34352	23113.9	10169.3	15674.5	19788.9
HI_3.22/254.087	3.22	254.087	-0.0313249	-0.71503	28885.6	18421	25512.5	34747.3	39966.4	52573.3	18695.2	26747.4	21351.1	9486.64	13001.2	18574.8
HI_3.25/704.5234	3.25	704.523	-0.026681	-0.605554	18923.8	17537.6	14611.1	23267.1	2999	20190.4	29382	18754.7	2999	9734.86	2999	2999
HI_3.25/221.1209	3.25	221.121	-0.0241052	-0.499975	7079.24	10326	8975.32	2999	25550.1	33360.4	9861.96	12879.5	2999	3854.13	7153.76	8860.85
HI_3.25/593.187	3.25	593.187	-0.021027	-0.596471	3701.03	5564.12	6647.47	8138.98	7021.21	7048.46	5807.19	6093.98	9596.24	3626.27	3904.32	5534.84
HI_3.26/724.4923	3.26	724.492	-0.0235188	-0.505216	27236.7	15859	16072.4	36728.5	30956.8	39065	30059.8	14422.1	2999	9140.33	14479.1	12736.4
HI_3.26/728.5237	3.26	728.524	-0.0222228	-0.48358	30445.5	24623.6	22029.3	32661.9	28396.4	30223.4	35907.3	31187.6	2999	14833.5	2999	25194.9
HI_3.27/146.0635	3.27	146.064	-0.0360798	-0.413832	262286	168768	248773	427537	359827	2999	1.06218e+06	297545	2999	286050	2999	2999
HI_3.28/535.1817	3.28	535.182	-0.0222531	-0.49097	30717.3	31825.9	26067.9	23877.7	23732.2	28264.1	2999	40102.6	27944.9	2999	20343.8	17983.4
HI_3.28/224.0766	3.28	224.077	-0.0205718	-0.3427	16424.6	17177.4	2999	17269.9	8736.75	12955.2	187504	9009.55	2999	2999	2999	2999
HI_3.29/575.5043	3.29	575.504	-0.0214307	-0.593903	25094.3	23131.1	20338.1	22449.2	19757.8	26048.6	23579.1	27389.1	17951.8	18281	22301.2	2999
HI_3.31/712.492	3.31	712.492	-0.0202817	-0.4934	13785.5	14697.7	14442.8	31924.1	26245.1	14515.5	24747.4	15891.2	8943.6	10483.2	15121	2999
HI_3.31/155.0704	3.31	155.07	-0.0211019	-0.737206	46838.9	42957.9	40852.8	42037.6	42704.7	40716.1	44368.8	39404.3	34796.4	40912	26075	24791.3
HI_3.31/419.155	3.31	419.155	-0.0276396	-0.852902	43373.3	34100.8	36077.9	37963.3	38995.3	39888.8	35631.2	40316.5	38403.8	32123.8	21373.3	18598.8
HI_3.31/438.1869	3.31	438.187	-0.0224339	-0.719128	233537	162211	153943	195391	197992	197735	192108	210639	159448	176012	108185	109532
HI_3.31/239.0914	3.31	239.091	-0.0223077	-0.729472	827692	597407	631251	650818	715529	811950	677893	783036	624617	663083	421142	395346
HI_3.31/369.1181	3.31	369.118	-0.0213641	-0.277929	140726	132141	122144	196933	2999	2999	37114.6	161771	2999	134947	2999	6898.29
HI_3.33/457.1111	3.33	457.111	-0.026851	-0.76073	47620.8	33010.1	41383.6	53951.5	57256.8	54798.7	43488.2	52747.4	33503.3	34670.9	22939.8	24975.6
HI_3.33/464.213	3.33	464.213	-0.0216263	-0.645819	787302	871346	1.20148e+06	749068	1.09565e+06	1.24941e+06	744732	1.27857e+06	958981	545007	605439	843367
HI_3.35/123.0443	3.35	123.044	-0.0219799	-0.726788	26898.4	23410.3	28286.8	21676.4	20909.6	20001.6	22119.9	18997.8	20655.9	16951.3	18864.4	11712.5
HI_3.35/405.7828	3.35	405.783	-0.0303239	-0.576103	2999	2999	28863.2	27467	28781.1	32689.9	31806.8	29337.6	2999	2999	2999	2999
HI_3.36/163.0602	3.36	163.06	-0.0219826	-0.73408	14909.5	12806.2	13363.5	11623.6	10012.4	9001.58	11446	9113.59	11505.4	8665.12	2999	7197.62
HI_3.36/85.029	3.36	85.029	-0.0244492	-0.66174	11175	10184.2	10371.2	6691.83	7852.79	7319.63	2999	2999	2999	5636.14	2999	3080.97
HI_3.36/302.1234	3.36	302.123	-0.0225734	-0.693434	108298	115611	103455	90412.9	82717.4	73318.5	86834.8	64621.7	73419	65536.4	65845.4	45879
HI_3.36/285.0969	3.36	285.097	-0.0212217	-0.629772	53999.2	58953.3	52531.8	41671.5	42811.8	38153.5	42435	29851	34812.3	33539	34206	21339.2
HI_3.37/330.1547	3.37	330.155	-0.0207225	-0.59094	53854.5	68507.6	98224.4	49836.4	66169.4	67936.8	51151.6	46535.2	51590.6	27396.2	50028.7	47446.6
HI_3.39/224.0765	3.39	224.077	-0.0440517	-0.540948	333653	201955	179562	2999	226817	174690	8266.51	191179	9373.84	2999	12614.9	10342.3
HI_3.42/378.7623	3.42	378.762	-0.0219349	-0.600246	16909.3	15072.9	13267.2	12764.6	17304.3	2999	21219.7	16283.8	15833.9	2999	2999	13352.2
HI_3.44/386.1208	3.44	386.121	-0.0229034	-0.327664	2999	2999	5025.97	70456.2	103050	4070.94	2999	52917.3	90417.8	2999	2999	2999
HI_3.46/137.0598	3.46	137.06	-0.0220996	-0.384652	17885.8	6933.31	2999	43308.4	8559.38	3867.34	8056.21	8895.82	46513.2	2999	3246.98	2999
HI_3.46/478.1237	3.46	478.124	-0.0245487	-0.760858	66978.9	115752	88367.8	87339.8	121070	102247	80229.5	83859.1	81312.6	52487.2	65624.5	58306.6
HI_3.46/410.2021	3.46	410.202	-0.0299124	-0.671378	24185.4	32285.1	36432.9	53831.1	33871.9	13953.8	21710	17688.3	21866.3	14203.6	9733.1	14710.9
HI_3.46/238.1094	3.46	238.109	-0.0262346	-0.808193	28901.4	45193.4	36475	35194.1	45513.4	43210.2	32116	35126.5	31360	19969	26613.9	22621.1
HI_3.46/170.0999	3.46	170.1	-0.0261627	-0.82468	23243	34756.6	23982.5	27591.2	31074.2	29839.1	24070.1	27097.1	24750.2	16820.9	20934.7	14481.9
HI_3.46/495.1503	3.46	495.15	-0.0259466	-0.780409	31540.1	50592.7	38396.6	37782.2	55990.3	46980.4	37953.4	41828.9	36662.3	24017.6	31664.8	22482.4
HI_3.46/138.1278	3.46	138.128	-0.0250545	-0.794552	103150	156458	110959	108717	149276	135450	100390	113230	109979	71540.8	89737	72142.3
HI_3.46/218.1033	3.46	218.103	-0.0247732	-0.787438	56826.1	88626.5	66642.2	69904	85585	78003.4	57682.1	61337	64592.6	42624.2	52765.9	40607.2
HI_3.46/236.1137	3.46	236.114	-0.0241948	-0.778427	352439	550546	460359	438029	566181	491192	381876	412911	401110	263977	346190	280059
HI_3.46/398.1666	3.46	398.167	-0.0239359	-0.75688	250007	414430	310173	328736	434095	363648	289657	310807	281711	196334	245903	207513
HI_3.46/400.1616	3.46	400.162	-0.023545	-0.775236	19848.1	27940.3	25337	24381	34062.5	26051.6	22878.8	25173.7	22509.5	14185.1	18632	18410.1
HI_3.46/346.186	3.46	346.186	-0.0224854	-0.598297	7752.37	11655	16040	9731	9057.02	8402.15	6189.88	5639.88	7342.51	5862.79	6041.51	4566.03
HI_3.49/143.034	3.49	143.034	-0.021603	-0.553168	39962.1	27619.5	27130	24274.4	24324.4	22727.6	21796.6	26316	26408.5	2999	27972.9	20337.2
HI_3.49/239.0762	3.49	239.076	-0.026534	-0.57175	2999	26956.1	2999	2999	22440.7	20228	19777.6	21214.8	22341.8	2999	2999	2999
HI_3.5/161.0445	3.5	161.044	-0.0329347	-0.716829	45639.9	32695.6	26565.9	26899.5	25312.9	24478.8	26082.6	27382.7	26561.6	2999	30050.1	2999
HI_3.5/133.0497	3.5	133.05	-0.0252451	-0.554792	30787.5	21920.2	18084.3	2999	18777.6	2999	2999	17759.6	18775.4	2999	2999	2999
HI_3.5/242.087	3.5	242.087	-0.0341307	-0.5396	399711	260069	225149	218541	221452	198437	212793	219168	227817	2999	255887	186627
HI_3.51/256.1026	3.51	256.103	-0.030028	-0.59399	94576.2	75853.5	76284.6	62754.6	62877.1	55105.7	63243.6	69090.1	71283.1	2999	66166	51721
HI_3.51/364.1601	3.51	364.16	-0.022933	-0.637534	8559.63	10502.9	16752.4	2999	12941.3	2999	13008	11440.2	11096.4	4903.21	2999	8338.1
HI_3.52/101.0601	3.52	101.06	-0.0498679	-0.913394	105968	103067	84285.3	100318	82971.4	99825.4	68178.5	43465.3	50894.5	22226.6	18993.8	13028.9
HI_3.54/250.1284	3.54	250.128	-0.0317774	-0.708253	19390.8	21809.4	24351.5	19449.4	23296.4	28043.6	2999	12479.1	11763.9	2999	2999	2999
HI_3.54/390.1757	3.54	390.176	-0.020911	-0.605796	7776.92	2999	8189.07	2999	5067.3	2999	8871.16	4394.78	6588.94	5596.18	5436.69	3493.06
HI_3.56/195.0654	3.56	195.065	-0.0212147	-0.700475	11849.1	10031.3	8946.69	13546.1	14508.1	11022.4	12602.3	16216.9	13733.3	9322.96	8339.52	8319.34
HI_3.59/222.0982	3.59	222.098	-0.0229708	-0.362316	195291	267650	201570	2999	237017	244146	164843	139864	147562	61315.4	71452	52863
HI_3.6/160.0758	3.6	160.076	-0.0309026	-0.384375	213537	376375	2999	187128	220016	2999	103855	295964	33931.8	2999	2999	158150
HI_3.61/391.1137	3.61	391.114	-0.0238164	-0.490727	4957.02	17899.1	2999	2999	2999	2999	23996.7	15767.4	18599.3	2999	2999	3188.05
HI_3.62/100.0761	3.62	100.076	-0.0535804	-0.835631	70574.6	52087.5	57066.2	130105	78751.4	99080.4	36368.1	19360.1	20986.6	2999	2999	2999
HI_3.62/378.2123	3.62	378.212	-0.0217759	-0.430336	2999	2999	7881.3	15431.9	22484.9	19946.8	7931.83	44778.2	6285.97	5347.83	2999	7550.07
HI_3.63/124.1122	3.63	124.112	-0.0247716	-0.492011	25085.9	33424.4	2999	2999	33884.3	33744.1	25742.2	28125.6	24463.3	20611.2	2999	2999
HI_3.65/397.1066	3.65	397.107	-0.0212699	-0.510279	13145.5	4685.42	2999	2999	2999	18172.8	2999	2999	7038.38	5097.4	3573.82	8113.25
HI_3.66/284.134	3.66	284.134	-0.0233229	-0.373426	109041	103560	136465	102646	125936	69756.2	107249	2999	118369	64827	75063.1	9721.43
HI_3.68/342.2121	3.68	342.212	-0.0201813	-0.371206	15412.1	11842.8	13092.1	10989	2999	2999	85038.9	41369.2	11088.3	10352.2	2999	2999
HI_3.69/146.0602	3.69	146.06	-0.0289166	-0.761845	9548.47	11468.5	12244.2	2999	11635.6	2999	10829.4	2999	2999	2999	4989.56	3636.32
HI_3.71/270.1183	3.71	270.118	-0.0253522	-0.381794	5721.14	76059.9	89957.2	2999	7424.47	90000.6	10012.3	2999	32748.8	2999	2999	2999
HI_3.75/402.1399	3.75	402.14	-0.0231828	-0.617661	6422.85	2999	2999	3725.52	2999	2999	2999	2999	2999	6635.48	4374.91	3031.08
HI_3.76/326.2174	3.76	326.217	-0.0331481	-0.505669	51316.3	71304.1	109372	11588.4	59290.2	2999	43788.2	2999	2999	2999	2999	2999
HI_3.78/160.0758	3.78	160.076	-0.0490965	-0.561728	1.13338e+06	1.00108e+06	202753	942767	2999	1.06226e+06	1.01503e+06	1.25068e+06	1.04263e+06	174145	82623.7	2999
HI_3.79/358.1133	3.79	358.113	-0.081054	-0.932312	1.42954e+06	1.07645e+06	947055	1.0653e+06	1.05845e+06	1.09061e+06	947268	807596	1.14814e+06	10020.4	132606	2999
HI_3.79/145.0523	3.79	145.052	-0.0290839	-0.431378	66913.5	61059.4	58471.1	7207.6	5262.23	57200.1	55638.5	89503.4	57541.6	5356.82	2999	48923.6
HI_3.8/399.1222	3.8	399.122	-0.0401215	-0.413892	1.67912e+06	1.51751e+06	1.55406e+06	2999	1.78779e+06	1.57356e+06	1.52122e+06	2999	1.55809e+06	179506	2999	137059
HI_3.8/225.0757	3.8	225.076	-0.0358132	-0.363907	2999	4.72762e+06	48135.4	2999	2999	2999	4.77245e+06	34266.7	31789.4	2999	2999	2999
HI_3.8/386.1446	3.8	386.145	-0.0479388	-0.543802	1.08488e+06	1.10643e+06	42858.4	1.00925e+06	1.04281e+06	43712.5	873387	798574	1.17939e+06	15732.1	2999	944201
HI_3.8/298.186	3.8	298.186	-0.028564	-0.61126	20342.5	20345.9	27848.3	35506.7	2999	2999	16744	14025.4	15910.1	2999	2999	2999
HI_3.8/387.2013	3.8	387.201	-0.0280753	-0.580636	21301.9	7669.78	8915.38	11033.7	12964.9	11459.1	12470.4	25070.2	11553.5	3613.24	15308.9	3964.73
HI_3.82/147.0554	3.82	147.055	-0.0268401	-0.386432	75251.8	68756.7	64029.8	66042.6	80930.3	2999	66484.4	2999	2999	2999	58778.4	3872.95
HI_3.83/239.065	3.83	239.065	-0.0279854	-0.63586	36425.1	28813.6	30431	32733.2	36288.4	33523.8	34079.3	41441.1	32345.5	6553.79	31201.1	24918.7
HI_3.83/128.0497	3.83	128.05	-0.0200971	-0.431213	22328.5	19380.3	18164.8	18783.1	24726.5	22590.6	20826.4	25266.1	17460.6	26285.7	21243.4	3492.49
HI_3.85/379.0426	3.85	379.043	-0.0308597	-0.464192	10572.4	17019.6	2999	30547.6	93168.6	98897	2999	77700.3	110435	9060.69	2999	14258.5
HI_3.86/401.1175	3.86	401.118	-0.0496918	-0.813613	51299.8	48009.8	49840.9	50607.7	52822.4	49731.2	50809	65591.9	2999	2999	2999	2999
HI_3.86/117.0576	3.86	117.058	-0.0207283	-0.319069	131039	125525	2999	112014	119057	115383	110839	140806	117506	2999	107582	91013.7
HI_3.89/183.1858	3.89	183.186	-0.0249962	-0.690885	350637	224233	311626	316595	315254	231821	213230	206843	262050	212403	189307	104964
HI_3.9/416.1371	3.9	416.137	-0.0259022	-0.568094	27635.6	30088.5	36152.3	29132.4	25027.7	19736.1	12609.1	10020.9	14660.1	14225.3	14287.6	6535.67
HI_3.9/132.0479	3.9	132.048	-0.0264467	-0.584088	39564.4	43441.3	54051.3	47386.9	40341.6	33243.3	18232.1	15505.5	22520.9	12403.3	25655	14651.2
HI_3.9/254.0845	3.9	254.084	-0.0224287	-0.542693	20808.5	23090.6	27377.1	22730.9	19795.4	16543.4	11128.5	8819.67	11383.2	11317.2	12440.7	7381.75
HI_3.91/698.1937	3.91	698.194	-0.0348143	-0.567712	71507.2	71916	69885.9	46844.9	56784.5	64848.2	46547.7	6952.98	56185.4	2999	48361	2999
HI_3.92/579.1717	3.92	579.172	-0.0568609	-0.763712	394666	391014	297099	464163	571121	481563	500339	597857	592718	27960.5	425087	2999
HI_3.95/182.1905	3.95	182.19	-0.0239005	-0.644065	625525	547016	712612	693504	456697	401020	437359	306401	514691	357043	368691	227118
HI_3.96/180.102	3.96	180.102	-0.0228258	-0.650654	11095	12863.9	8613.35	11886	9471.03	9604.71	10374.2	7803.46	11582.9	4005.76	9006.66	7981
HI_3.96/322.1496	3.96	322.15	-0.0217226	-0.652536	15650.8	17515.1	12075.5	14770	12312.3	9836.44	12560.6	11085.2	9991.66	2999	11605.2	6614.77
HI_4.07/139.0391	4.07	139.039	-0.0270618	-0.890369	9281.07	10552.1	9603.59	9853.97	10872	7579.06	11047.1	9676.92	10825.4	6055.46	6819.71	5998.69
HI_4.31/373.1282	4.31	373.128	-0.0225628	-0.857083	40829.9	40786.4	39329.1	52191.8	45304.4	43239.1	48157.8	46691.7	42266.2	34362.9	32983.6	28542.4
HI_4.34/194.067	4.34	194.067	-0.020404	-0.436616	31222.8	38886.5	28722.1	18962.9	20253.6	24227.9	24558.1	21227.9	26287	34619.5	4632.37	21331.6
HI_4.34/163.0965	4.34	163.096	-0.0200843	-0.55851	2999	3754.54	2999	2999	2999	2999	4587.13	4626	5447.42	4174.25	4518.94	3908.28
HI_4.4/144.0809	4.4	144.081	-0.020012	-0.740453	8757.56	7700.79	2999	9527.21	9505.18	8331.44	9330.64	10793.9	7983.7	6357.19	7989.85	5568.48
HI_4.4/180.0868	4.4	180.087	-0.0377076	-0.611399	52807.7	43486.2	63179.3	59190.1	133373	54153.1	61878.7	2999	49085.2	2999	2999	38916.9
HI_4.47/160.0759	4.47	160.076	-0.0343616	-0.495044	489996	450441	405571	419182	471271	511321	634074	532655	482618	580938	482581	2999
HI_4.51/549.245	4.51	549.245	-0.0243907	-0.721361	19815.3	16893.4	15478.5	19131.9	24219.6	23230.8	30321.3	25075.8	20617.6	14205.6	15915.5	10878.7
HI_4.55/293.1166	4.55	293.117	-0.0219447	-0.798893	43712.5	50840.9	38736.5	49824.7	54142.5	42722.7	41154	38743	44160.5	30253.5	36364.5	29894.6
HI_4.55/423.1797	4.55	423.18	-0.0219243	-0.776778	97127.4	111028	83607	111862	120449	91941.9	91617.5	83054.6	96248.9	63750.3	80775.9	65566.2
HI_4.55/481.233	4.55	481.233	-0.0217721	-0.766508	16412.4	17824.1	19404.2	18202.7	19073.1	14992.1	17256.2	14888.4	14449.6	9555.73	14193.8	12747.7
HI_4.55/468.2377	4.55	468.238	-0.0207853	-0.651237	28971.3	40667.6	34433.4	38043	44148.3	39556.2	25396.9	33886.8	38047.7	17754.9	29545.9	28466.9
HI_4.55/461.1356	4.55	461.136	-0.0205665	-0.611335	20666.4	18013.6	15194.4	24105.6	23306.2	13423.9	20947.9	14914.8	13139.6	12712.8	14828.7	9500.2
HI_4.56/161.0598	4.56	161.06	-0.0263424	-0.767881	257083	219406	163497	266547	322751	270426	288301	265763	218824	157782	177974	123233
HI_4.56/193.0861	4.56	193.086	-0.026499	-0.774928	758219	647239	468106	750804	924877	767055	845851	722899	628025	448489	503736	359283
HI_4.56/133.0649	4.56	133.065	-0.0253552	-0.751527	147234	124142	90188.3	144092	179639	157221	152829	149094	127309	87559.6	105203	71398.8
HI_4.56/211.0966	4.56	211.097	-0.0270332	-0.802569	123754	110828	82476.8	123961	154595	128194	127455	124414	102554	74392.3	84181.9	58951.2
HI_4.56/373.1494	4.56	373.149	-0.0270095	-0.787121	14624.3	13128.1	9965.38	15876.4	18746.4	14244.6	17309.7	15739.6	13329.2	9368.69	10348.8	6925.55
HI_4.56/392.1812	4.56	392.181	-0.0273204	-0.767605	19560.7	15648.3	11557.2	18941.2	23572.1	20417.5	21531.8	19575.7	16579.5	11480.4	12652.4	8449.97
HI_4.56/390.1759	4.56	390.176	-0.0270621	-0.772247	688266	561138	419988	685856	847074	703558	768047	676079	579770	399184	457349	311780
HI_4.56/115.0545	4.56	115.055	-0.0228549	-0.711305	18065.9	20101.8	15390.1	22808.1	26091.7	23826.5	25610.8	22177.1	16775.8	14804.8	16297.8	11264.9
HI_4.57/420.2124	4.57	420.212	-0.0257737	-0.621171	2999	18873.3	18030.5	18071.6	26668.6	23412	19736	23348.4	22614.9	9377.38	2999	15677
HI_4.67/233.0921	4.67	233.092	-0.0213278	-0.868786	9729.51	8579.28	8939.06	9983.38	10092.7	9615.59	9837.94	10211	9566.72	7694.66	7839.48	6200.04
HI_4.7/339.1187	4.7	339.119	-0.0211843	-0.659941	2999	2999	2999	2999	2999	2999	2999	2999	4896.57	3756	6953.39	5430.15
HI_4.73/388.1239	4.73	388.124	-0.0248543	-0.724015	19057	19064.8	17831.6	20523.7	21916	17212.7	13360.8	13276.2	12395.8	12287.4	11741.3	8156.62
HI_4.78/247.0424	4.78	247.042	-0.0419436	-0.551961	525564	269163	216737	74257.9	98388.7	60190.9	201760	67654.3	2999	93441.1	2999	2999
HI_4.79/103.0758	4.79	103.076	-0.0222517	-0.647447	9940.02	8924.62	8221.21	11054.3	11278.1	10445.2	9343.52	12116.5	10234	10255.7	4074.17	7014.34
HI_4.83/360.1288	4.83	360.129	-0.0233852	-0.642367	25398.9	25436.7	24261.3	25471.2	20864.2	15628.6	16344.8	12933.1	14566.1	14680.4	13020.7	9495.09
HI_4.97/162.0761	4.97	162.076	-0.0234932	-0.516461	21351.3	17487.7	16560.3	16313.2	17215.3	13722.1	19587.7	16627.1	20256.4	3101.03	18802.2	15928.4
HI_5.03/409.1106	5.03	409.111	-0.0217617	-0.502391	34048.7	35317.5	33405	51624.3	38471.6	38006.6	39027.7	41452.6	31784.5	40648.2	35068.7	2999
HI_5.15/338.1809	5.15	338.181	-0.0262024	-0.678194	2999	5537.74	5068.95	7043.45	7889.5	2999	7778.98	8420.11	3387.74	4675.04	3498.83	3241.75
HI_5.16/516.1806	5.16	516.181	-0.0234208	-0.564178	17483	10079.3	13712.1	17108.3	17494.8	12279.8	31278.5	14681.8	19911.6	16565.4	8978.62	5874.23
HI_5.16/295.1212	5.16	295.121	-0.0216076	-0.612485	9840.85	10866.6	7357.55	14386.1	20190.3	13734	11275	11490.4	10027.8	6989.51	8145.42	2999
HI_5.19/132.0446	5.19	132.045	-0.0261495	-0.732947	2999	2999	2999	2999	2999	2999	2999	3778.32	2999	4676.75	4453.05	4118.96
HI_5.28/352.1601	5.28	352.16	-0.0205321	-0.480273	23321.4	10926.5	6954.6	2999	2999	15678.5	2999	2999	2999	2999	3568.33	2999
HI_5.32/313.0893	5.32	313.089	-0.0264242	-0.720526	25819.1	20277.7	20853.4	20073	20398	19646.1	21045.7	20066.8	18422.8	21448.4	10410.2	2999
HI_5.39/362.0637	5.39	362.064	-0.0277504	-0.702578	2999	2999	2999	4346.94	4643.83	4080.92	2999	2999	2999	4523.65	3309.56	3059.21
HI_5.42/412.2178	5.42	412.218	-0.0243065	-0.563338	12175.8	19252.5	24592.1	26113.6	20919.6	16131.8	8129.86	8698.95	17494.1	6801.67	11980.3	8676.45
HI_5.43/185.1286	5.43	185.129	-0.0381741	-0.640597	22939.2	45808.4	48625.6	74502.7	44024.6	49902.6	14292.4	2999	10647.2	2999	2999	2999
HI_5.46/389.1418	5.46	389.142	-0.0328156	-0.688459	66605.9	74333.1	91963	132024	72967.7	56006.1	41006.6	38448.7	36025.4	37482.8	29319.3	16674.2
HI_5.46/155.1543	5.46	155.154	-0.0511986	-0.772021	258852	31424.7	242717	320187	268054	57834	179916	117772	199911	29827	29501.4	14682.3
HI_5.46/405.1159	5.46	405.116	-0.0344215	-0.732582	47375.9	54299.2	65072.5	89756.7	51493.9	39219.2	32816.9	29155	28198.1	26507.3	20700.8	11888.8
HI_5.47/384.1864	5.47	384.186	-0.0325408	-0.682397	44673.3	52758.1	64320.7	96371.2	51833.3	40928.6	29956.5	27729.6	24163.8	27545	19598.3	12285.5
HI_5.48/136.0619	5.48	136.062	-0.0256428	-0.705514	426392	389021	333175	444202	490961	417056	817645	436430	366693	300040	291288	214514
HI_5.52/109.0288	5.52	109.029	-0.0233092	-0.687052	12837.3	12759.4	12433.1	13735.8	12739.1	12176.2	8578.92	8839.78	9387.88	9610.81	5151.63	2999
HI_5.53/145.0496	5.53	145.05	-0.0240824	-0.681766	40405.4	53847.1	42916.8	53234.3	54751.6	45843.4	32181.2	37266.5	28924.1	32705.9	29047.6	19620.3
HI_5.53/85.029	5.53	85.029	-0.0227985	-0.71053	35219.1	36781.8	30870.6	40692.3	35616.5	31840.8	26806	29986.6	20929.6	21601.9	24134.5	18075.7
HI_5.53/97.0289	5.53	97.0289	-0.02034	-0.583063	9568.99	9784.76	8904.86	12021.8	10662.2	7616.23	7273.76	8171.9	2999	2999	3540.86	2999
HI_5.53/463.1385	5.53	463.139	-0.0218219	-0.600084	26885.2	36489.2	34560.4	35758.1	35652.7	32473.1	20648.6	21411.3	19558	22633.1	21727.1	12651.2
HI_5.53/478.2931	5.53	478.293	-0.0216208	-0.68792	19490.7	18039.3	15959.5	11931.9	16022.9	15245.8	14732.3	15874.7	17843.9	14735.9	2999	11323.9
HI_5.54/441.2127	5.54	441.213	-0.0299559	-0.64197	21260.7	22569.7	19244.7	22401.8	21233	18509.5	6998.59	16023.4	13806.8	4119.26	14224.6	8558.74
HI_5.54/163.0602	5.54	163.06	-0.0223159	-0.649119	39340	35747.4	30979.9	37879.5	38254.1	32357.5	24058	27560.7	23197.2	28388.6	21594.7	14552.4
HI_5.54/483.2359	5.54	483.236	-0.0306613	-0.775086	36025.6	43359.2	37712.4	41964	43898.1	40283	23501.9	27893.3	26922	22382.7	21206.5	12171.5
HI_5.54/442.2091	5.54	442.209	-0.0224677	-0.677948	84430.3	88405	77665.8	89054	78809.3	74988.4	62472.1	64620.9	53212.7	61810	55705.3	34362.5
HI_5.54/209.1021	5.54	209.102	-0.0223542	-0.547101	38776.1	40438.7	32674.4	35347.1	37552.4	35087.9	19898.5	14980.1	24769.1	28165	11902.6	17249.3
HI_5.54/226.1286	5.54	226.129	-0.0219098	-0.669634	99898.5	98079.6	78875.8	97547.5	92950.9	91876	69814.2	72245.6	60153.4	73001.9	58775	41536.3
HI_5.54/447.164	5.54	447.164	-0.0206642	-0.53871	50639.5	76562.2	55643.9	80187.4	42378	66660.9	43359.6	43631.2	37671.9	44237.9	46068.3	20169.7
HI_5.58/433.1682	5.58	433.168	-0.0283384	-0.721831	22006.3	23656	26444.5	26397.7	23208	22678.4	18812.5	12426.1	15191.6	14418.8	12975.9	7522.36
HI_5.58/449.1422	5.58	449.142	-0.0203729	-0.616734	10570.1	15249.5	13453.2	16492	13338.4	11315.8	10091	2999	8547.16	2999	2999	2999
HI_5.61/189.0945	5.61	189.095	-0.022239	-0.787359	7044.91	9722.27	8183.76	9706.46	2999	10557.7	8595.74	7264.57	2999	6211.46	6374.47	5497.38
HI_5.62/445.0939	5.62	445.094	-0.0209584	-0.481342	2999	2999	16566	19343.5	19641.9	23696.5	2999	19937.8	2999	2999	2999	2999
HI_5.62/427.2109	5.62	427.211	-0.0206967	-0.700798	9171	11962.4	9611.19	10784.9	16403.1	13689	12692.5	10972.4	11436.7	2999	8949.78	8150.1
HI_5.63/690.225	5.63	690.225	-0.0228576	-0.616593	11188.4	8010.95	7169.96	8766.69	14273	13162.4	12649.1	10525.1	10734.8	10285.6	6232.13	4437.29
HI_5.67/558.2816	5.67	558.282	-0.047864	-0.762602	103703	105688	186776	71278.2	53854.9	61635.7	71941	97474.7	88104.2	2999	2999	74267.7
HI_5.68/120.0844	5.68	120.084	-0.0257534	-0.641972	11510.1	9536.39	11040.4	13303.6	13430.6	19964.3	8098.73	9283.97	11197.4	2999	3753.92	9345.81
HI_5.73/204.0867	5.73	204.087	-0.0568154	-0.875179	78585.1	63394.2	54299.2	92673.1	94304.1	117830	23634.8	25871.1	34382.5	6487.44	2999	2999
HI_5.74/249.1444	5.74	249.144	-0.0276069	-0.563577	2999	21764.4	18873.7	28270	29271.4	36330.1	10162.6	2999	13297.1	2999	2999	2999
HI_5.76/168.0656	5.76	168.066	-0.0548719	-0.878105	75866.2	62242	48242.5	80830.3	85368.7	94417.7	33314.7	19906.9	30939.3	2999	2999	2999
HI_5.76/186.0762	5.76	186.076	-0.0328153	-0.649836	28894.7	24858.5	17561.2	34564.2	34885.3	31556.8	2999	10192.3	12306	2999	2999	2999
HI_5.76/385.0531	5.76	385.053	-0.0217031	-0.676249	144443	155837	124944	134803	147154	127612	101848	93015.3	108916	94827.1	103333	63011.3
HI_5.77/140.0707	5.77	140.071	-0.0509059	-0.947646	43848.1	41623.1	30747.9	43402	45573.6	49190.8	26849.3	25212.2	26682.7	2999	2999	2999
HI_5.79/226.0686	5.79	226.069	-0.0761357	-0.958831	309969	256575	206849	354987	367192	360967	134517	89978.4	133507	2999	2999	2999
HI_5.79/242.0425	5.79	242.042	-0.066372	-0.941614	131306	127654	98401.5	173842	149539	176283	62178.7	45654.7	68010.2	2999	2999	2999
HI_5.79/302.1233	5.79	302.123	-0.0315974	-0.44416	9493.57	2999	97883.4	2999	2999	112860	122181	12832.6	105930	2999	2999	2999
HI_5.8/531.1623	5.8	531.162	-0.0443804	-0.825785	38023.4	41990.7	31774.7	39039	37544.9	51074.2	16077.5	12517	22973	2999	2999	2999
HI_5.87/268.1042	5.87	268.104	-0.0222936	-0.490687	38213.5	24740	18279.2	20819.2	25162.7	21474	73526.3	29801.1	28068.5	2999	26638.1	20249.8
HI_5.9/657.1358	5.9	657.136	-0.0299357	-0.765436	16805	19127	21428.2	15849.1	14438.6	13931.4	16775.9	11507	14879.2	10985.2	10538.3	5002.11
HI_5.9/619.1803	5.9	619.18	-0.0256928	-0.782882	50062.1	52999.9	55314.8	46656.6	53773.2	46469.8	51710.3	34864.5	43465.8	35581.1	34446.4	23130.5
HI_5.91/463.0849	5.91	463.085	-0.0302763	-0.694464	20212.3	19195.4	14795.2	31195	40420.5	27598.6	20950.8	21001.1	10720.1	9735.6	11848.5	9670.92
HI_5.91/441.1029	5.91	441.103	-0.0352892	-0.652756	38092.1	26156.4	17592.1	55588.1	74977.3	52267.7	38762.6	42119.9	28061.8	4562.41	26192.2	20229
HI_5.91/306.1005	5.91	306.101	-0.0329126	-0.293508	25800000	29300000	25900000	26000000	25700000	23600000	27500000	2999	22900000	2999	21300000	15600000
HI_5.91/479.0586	5.91	479.059	-0.0300062	-0.655277	17901.8	2999	12833.5	28017.9	37360	25729.4	19156.4	18092.1	14870	2999	10211.5	8081.19
HI_5.91/410.0742	5.91	410.074	-0.0232594	-0.549739	38330	40966.7	37564.1	37297.1	38315.8	35156.5	38011.3	33992.3	35277	36930.8	34363.2	2999
HI_5.91/330.0872	5.91	330.087	-0.0224055	-0.609794	17358.3	21851	19700.8	13464.9	13818.1	14032.7	19359.9	14519.8	2999	10382.2	2999	10948
HI_5.92/575.1736	5.92	575.174	-0.0221344	-0.663941	12239.3	14341.2	15064.4	2999	13008.4	12983.9	14737	12195.7	2999	2999	2999	2999
HI_5.93/329.0636	5.93	329.064	-0.0206567	-0.810921	31683	43212.6	41734.5	42327.2	41658.8	41242	41482	44772.9	40937.4	29406.8	34203.6	28472.5
HI_5.93/313.0892	5.93	313.089	-0.0229965	-0.86444	38469.5	53351.5	50560.2	49391.5	50008.5	44526	47731	48612	46573.2	35950.9	35401.8	30773.1
HI_6.13/263.1601	6.13	263.16	-0.0205505	-0.80389	8283.38	7165.7	7241.8	6130.75	8516.62	8177.4	2999	2999	7824.61	5829.03	6294.4	5177.77
HI_6.18/158.1177	6.18	158.118	-0.0413953	-0.658357	30396.8	38533.3	50323.6	81911.7	70974.7	94926.5	12509.4	11926	10609.6	2999	2999	2999
HI_6.31/342.116	6.31	342.116	-0.0270783	-0.466453	172993	136616	98666.7	112179	119888	112378	164609	119414	163293	2999	180864	116582
HI_6.34/392.0949	6.34	392.095	-0.0216245	-0.732847	6597.26	7167.86	6529.41	7838.33	2999	5229.88	6106.57	5474.71	6068.16	5249.39	4887.77	3732.96
HI_6.36/197.0073	6.36	197.007	-0.0284819	-0.721552	2999	2999	2999	4399.04	3576.8	2999	2999	2999	2999	3575.84	3815.56	3690.52
HI_6.39/451.1214	6.39	451.121	-0.0318519	-0.767424	21876.9	19273.3	15362.4	35520.2	34358.6	22328.7	16924.9	17775.7	16469.2	10073.5	12423.5	8666.35
HI_6.39/227.055	6.39	227.055	-0.0203069	-0.812448	23713.5	24664.4	24082.2	27126.4	26372.7	22788.8	25146	31916.6	27199.6	20993.3	19194.4	18414.9
HI_6.39/467.0953	6.39	467.095	-0.030943	-0.734504	13719.1	12190.2	9063.47	22393.9	23173.9	10579.6	11603.6	10956.8	10274.2	6413.01	7726.13	5227.45
HI_6.39/446.166	6.39	446.166	-0.0302059	-0.750144	45439.4	41016	32803.4	72223.6	72138.3	49817.2	36224.1	36903.5	36204.9	20990.7	29104.7	20232.5
HI_6.39/191.034	6.39	191.034	-0.0206869	-0.83195	191040	200254	202139	218387	213508	207697	199016	262477	228824	169930	160736	151271
HI_6.39/121.0287	6.39	121.029	-0.0201162	-0.825745	9701.14	10219.1	10765.2	11233.6	11820.2	9444.57	10361.6	12547.1	11829.7	8314.12	8474.51	8056.51
HI_6.42/272.1129	6.42	272.113	-0.0205701	-0.404113	36941.3	44259	41734.6	45246.8	36711.5	40334.4	2999	53449.8	39310.1	35919	2999	26379.7
HI_6.44/328.1965	6.44	328.197	-0.0243755	-0.758113	22986.7	22364.5	32614.4	36376.3	30570	28157	29836.8	26873.3	25573.3	20722.1	20939.2	14001.3
HI_6.72/312.2016	6.72	312.202	-0.0244282	-0.829157	9703.26	11162.9	10816.8	10451.6	13205.8	11615.2	9034.32	8848.32	11931	7074.47	2999	6561.37
HI_6.74/144.102	6.74	144.102	-0.0803602	-0.935604	243047	290008	232773	657680	580353	679192	138890	100517	110893	5254.85	2999	5168.4
HI_6.74/181.1336	6.74	181.134	-0.0625007	-0.78697	146713	106488	132990	458912	451849	406805	28976.2	34101.7	34543.1	2999	2999	2999
HI_6.8/267.1451	6.8	267.145	-0.0351264	-0.440818	134826	227036	219809	229647	211467	218777	183450	2999	2999	146883	2999	2999
HI_6.82/315.0686	6.82	315.069	-0.0216643	-0.653849	7296.96	5862.27	7375.25	10142.9	2999	2999	10061.9	2999	2999	7135.18	6025.47	3630.92
HI_6.9/249.1597	6.9	249.16	-0.0546862	-0.75481	28195.7	69726	58129.3	229344	249397	261143	24469.6	38608	26287.6	2999	2999	2999
HI_6.92/428.1774	6.92	428.177	-0.0250473	-0.628837	9954.45	10522.1	8768.71	17728.1	22015.2	17794.9	8800.04	10908.6	10182.7	5654.78	8026.34	7844.51
HI_6.96/309.0581	6.96	309.058	-0.0204216	-0.497078	2999	2999	2999	18250.2	16237.8	13685.7	6479.6	5370.29	2999	6339.33	5328.91	6193.71
HI_6.98/517.2045	6.98	517.205	-0.0282833	-0.980546	2999	2999	2999	2999	2999	2999	2999	2999	2999	4933.93	5693.06	4755.26
HI_7.01/275.0761	7.01	275.076	-0.0246376	-0.694757	128068	151546	168818	125711	116844	112156	100426	82128.9	116996	92179.4	85895.4	51939.2
HI_7.01/113.0236	7.01	113.024	-0.0237107	-0.682496	296709	355564	394509	303588	279596	261057	238489	195857	279025	228953	201282	128041
HI_7.01/333.1292	7.01	333.129	-0.0225937	-0.677429	54146	68355.1	80166.8	52959.1	51055.7	50014.2	45379.3	39066.9	54268.2	41072.1	39944.4	27646.4
HI_7.02/320.134	7.02	320.134	-0.026117	-0.74479	112657	132908	147132	106782	103150	101862	89125.6	75778	107846	75744.6	75445.5	47118.5
HI_7.06/130.0864	7.06	130.086	-0.0245321	-0.725595	41884.2	43495.4	40158.8	74375.6	60544.1	60108.4	46093.2	39813.2	48537.1	31232.2	35809.8	27572.8
HI_7.1/633.1436	7.1	633.144	-0.0223721	-0.344802	65878.2	98044.9	77805.8	49880	2999	72977.4	60344.4	71131.3	69040.2	89465.2	3335.02	50084.3
HI_7.11/476.1767	7.11	476.177	-0.0273187	-0.778206	42941	35270	27721.3	45971.1	56371.1	41687	34191.7	39550.2	31880.8	21526.6	27144.7	20478
HI_7.13/504.2081	7.13	504.208	-0.0404677	-0.873537	17141.3	12110	10503.7	15341.1	22728	18540.4	11948.3	16657.7	14113.8	6152.61	3562.81	7096.03
HI_7.13/497.106	7.13	497.106	-0.0280304	-0.719359	21893.7	13640.8	10020.2	20389.7	26225.2	16289.9	15423.4	16981.5	13584.9	9300.34	11037.6	7300.47
HI_7.13/481.132	7.13	481.132	-0.0251036	-0.667888	30588.9	19552.5	14123.7	28813.5	35819.8	23884.1	21101.8	22907.8	17102.6	13836	16097.8	11379.6
HI_7.2/245.0267	7.2	245.027	-0.0264081	-0.770576	18748.2	10893.6	12082.1	13091.9	14453.6	15581.7	10394.7	15226.7	10297.8	8815.58	6855.56	8500.29
HI_7.29/443.2423	7.29	443.242	-0.0248077	-0.622356	10564.4	12846.9	2999	16105.5	23630.2	21514.8	13148.6	19676.5	17511.1	2999	2999	10515.6
HI_7.38/142.1228	7.38	142.123	-0.0573624	-0.828969	83530	97309.1	63543.1	146125	166957	160756	39128.9	21779	25464.3	2999	2999	2999
HI_7.45/413.0481	7.45	413.048	-0.0247837	-0.757098	32104.2	32011.6	21445.1	36951.5	35282	36553	25602.1	28620.7	30061.3	23360.3	20263.1	15829.2
HI_7.45/305.0866	7.45	305.087	-0.0220588	-0.671112	27755.8	42108.2	47666.8	30523.3	32955.8	33033.2	26477.9	27143	40771.8	24740.2	25699.4	18041.6
HI_7.45/397.0742	7.45	397.074	-0.0217224	-0.751116	49007.4	45726.5	39491.9	62247.9	58179.2	55049.8	46377.3	43940.4	44688.4	39284.8	34702	30540.1
HI_7.45/340.1602	7.45	340.16	-0.0213123	-0.514263	3384.14	4986.49	4463.5	5764.44	13044.2	9437.59	5390.15	5464.91	8430	3042.44	4537.54	4005.58
HI_7.46/125.0235	7.46	125.023	-0.0254056	-0.677786	16394.5	23486.7	27179	15418.2	19175.7	17868.6	14542.7	15278	23040.9	13625.6	14409.9	6970.22
HI_7.46/143.034	7.46	143.034	-0.0221423	-0.685854	28032.8	39949.7	43275.2	31176.4	31363.1	30866.7	24477.9	26114.4	38262.6	24573.2	24196.3	17078.2
HI_7.47/112.896	7.47	112.896	-0.0319175	-0.624468	2999	6981.39	8560.97	2999	25081	2999	23739	2999	27930.9	5276.79	4057.34	5082.12
HI_7.48/375.0922	7.48	375.092	-0.0292619	-0.773347	10634.5	11649.8	11138.2	14832.4	15221.4	11964.1	9898.03	11358.9	12632.3	9828.1	4080.71	7019.46
HI_7.48/392.1187	7.48	392.119	-0.0213726	-0.725139	75924	79896.8	71041.8	101373	107756	93346.4	73079.2	78180.8	69479.1	64851.7	60935.6	50115.2
HI_7.49/235.144	7.49	235.144	-0.0487292	-0.721764	22344	83747.3	67637.7	193623	267476	300963	40022.1	120856	71290.1	19271.8	25333.1	2999
HI_7.58/167.118	7.58	167.118	-0.0347825	-0.526677	2999	33017.7	37257.2	85441.8	103304	94645.6	2999	2999	21601.4	2999	2999	2999
HI_7.63/205.0344	7.63	205.034	-0.0234985	-0.656419	16635.2	8979.9	10300.9	8977.21	10856.5	12789.5	6366.12	13892	11036.3	6387.19	6901.84	6995.13
HI_7.63/240.0713	7.63	240.071	-0.0228299	-0.659138	61843.9	34457.5	39057.4	35664.7	40092.4	47019.2	24963	50951.6	44099.8	24353.5	28557.5	26568.8
HI_7.66/180.0517	7.66	180.052	-0.0202889	-0.817461	7461.66	7516.66	6752.11	8726.28	8909.39	8226.94	7554.74	7340.06	7449.42	6533.81	5845.81	5304.82
HI_7.68/516.1805	7.68	516.181	-0.0285114	-0.670248	53829	40681.7	60599	56862.3	47882.2	27477.5	79949.7	41502.6	53820.1	42459.9	24788.8	15611.9
HI_7.69/328.1965	7.69	328.197	-0.0237167	-0.712956	9372.59	10191.9	8291.66	9894.34	14647.5	12788.4	8854.02	12792	12080	5378.68	2999	2999
HI_7.7/284.1339	7.7	284.134	-0.0235596	-0.756413	13265.5	12157	12011.5	9938.64	11803	8445.34	11575.7	9624.97	9725.87	9278.97	6878.88	5973.39
HI_7.9/520.3402	7.9	520.34	-0.0281786	-0.562451	2999	34133.6	36420.1	28914.9	28153.3	32829.9	26983.3	27086	37464.7	2999	29635	2999
HI_7.91/110.0968	7.91	110.097	-0.0228661	-0.653767	20335.8	21450.8	19279.6	30855	37661.9	31908.6	19689	21630	19636.5	12793.9	16472.7	17500.8
HI_7.91/252.1086	7.91	252.109	-0.0206048	-0.603948	1.16756e+06	1.24588e+06	1.06847e+06	1.86845e+06	2.10993e+06	1.85741e+06	1.15785e+06	1.2369e+06	1.14789e+06	795572	1.02879e+06	1.01934e+06
HI_7.91/513.1398	7.91	513.14	-0.0263396	-0.717569	39389.9	41772.3	37285.1	63328.2	70402.8	63239.3	40556.2	41750.3	38594.2	26839.2	22955.4	34410.7
HI_7.91/234.098	7.91	234.098	-0.0219242	-0.64399	60503.6	65621.6	59875.5	96515.2	110480	95323.5	61980.1	65914.8	60662.5	40132.1	52805.5	54014.8
HI_7.91/254.1044	7.91	254.104	-0.0217473	-0.633199	98702.5	105146	93851.1	158205	177585	159562	96483.7	105235	98560.4	66790.4	84983.1	84198.2
HI_7.91/170.0999	7.91	170.1	-0.0216525	-0.629646	35039.4	37574.1	34840.6	56223.9	65088.6	55816.1	34552.7	37209.3	36157.7	23069.3	30554.7	31557
HI_7.91/185.1234	7.91	185.123	-0.0214709	-0.620704	57414.9	61186.3	56266	92772.4	108168	92174.4	56110.2	61170	57215.5	39003.4	50516.9	49285.9
HI_7.91/511.1453	7.91	511.145	-0.0214334	-0.617776	345879	342857	302673	537339	609073	549238	336363	361500	325173	226573	288182	285492
HI_7.91/184.1156	7.91	184.116	-0.0213833	-0.622716	120899	131621	113324	194637	219004	193469	117487	129931	123447	80380.4	106065	106342
HI_7.91/494.1186	7.91	494.119	-0.0213127	-0.611938	260362	266813	229199	408935	467295	418506	253081	270130	245299	173019	216944	217722
HI_7.91/416.1562	7.91	416.156	-0.0212737	-0.620135	135585	144893	123842	206095	243459	216105	128693	143986	128007	90704.2	115388	114057
HI_7.91/472.2148	7.91	472.215	-0.021076	-0.590668	15979.7	15239.9	13702.4	19430	18382.4	15315.1	2999	14350.8	12554.2	2999	2999	13472
HI_7.91/136.1122	7.91	136.112	-0.0208745	-0.609041	91279.5	101682	87611.5	149024	166631	147796	87198.1	97938.6	91215.4	62826	80559.2	80582.4
HI_7.91/414.1616	7.91	414.162	-0.0208732	-0.612082	1.82452e+06	1.95502e+06	1.68274e+06	2.90776e+06	3.31311e+06	2.92902e+06	1.81797e+06	1.95172e+06	1.79977e+06	1.26114e+06	1.597e+06	1.57856e+06
HI_7.91/134.0965	7.91	134.096	-0.0208501	-0.604128	39208.9	43800.3	37369.2	59682	71451	63964.2	33750.4	42549.3	40573.8	26079.4	33302.3	35438.9
HI_7.91/138.1278	7.91	138.128	-0.020626	-0.602591	90831.9	100175	86444.5	147407	165157	146422	84914.1	98872.3	90080.9	62788.9	78973.6	81016.3
HI_7.92/450.1971	7.92	450.197	-0.0261525	-0.681041	102813	111684	135067	122621	181296	216610	178005	249922	189203	86274.5	85808.4	102769
HI_7.96/181.1336	7.96	181.134	-0.0280876	-0.483746	10570.7	32878	23852.2	85766.7	31337.4	37042.8	2999	2999	2999	2999	2999	2999
HI_8.06/156.102	8.06	156.102	-0.0208035	-0.521149	16838.2	11691.4	12713	22486.8	19487.9	14449.7	2999	2999	2999	2999	2999	2999
HI_8.06/221.0842	8.06	221.084	-0.0227616	-0.635825	5987.95	8829.52	7757.46	13090.7	15115.7	10484.8	10203.9	9288.96	7990.33	6194.97	6950.9	5244.53
HI_8.12/405.1029	8.12	405.103	-0.0216739	-0.674038	18757.2	18039	23700.1	23109.3	24068.2	19436	15440.9	14476.1	19118.7	16306.7	14161	9871.52
HI_8.35/300.1441	8.35	300.144	-0.0201704	-0.39194	5826.27	8129.37	7052.7	25140.9	22065.4	21283.9	7328.19	38457.2	7525.73	7321.59	6274.68	2999
HI_8.36/518.3245	8.36	518.324	-0.0241787	-0.636289	36635.9	36504.8	35067.7	48483.4	50217.4	47530.2	32039.3	18346.6	35771.4	27355.6	17619.7	22167.7
HI_8.43/333.0582	8.43	333.058	-0.0276165	-0.679943	360799	465669	353367	743515	761323	619715	412189	444083	319345	324765	273903	189351
HI_8.43/105.0186	8.43	105.019	-0.0217344	-0.613479	15072.2	18577.2	15383.4	28947.8	30541	23307.5	16922.7	19381	14707.9	14342.4	13865.4	10667.3
HI_8.43/649.1375	8.43	649.138	-0.0298304	-0.678362	2999	11344.4	9258.64	19303.8	20695.9	17631.4	8363.66	12001.2	7086.39	6290.44	6322.33	4682.6
HI_8.43/611.1818	8.43	611.182	-0.029445	-0.547668	11436.2	20953.8	13726.2	47267.4	52574.2	2999	14961.9	17189.6	8637.73	10344.7	8243.05	4550.07
HI_8.43/342.1651	8.43	342.165	-0.0283798	-0.610446	2999	8353.37	7122.18	13421.1	17658.7	15867.1	7601.53	9490.21	3438.51	4568.23	4821.05	3944.58
HI_8.43/486.2186	8.43	486.219	-0.0238878	-0.758901	17298.6	16383.9	20641.7	22653.4	21596.6	16725.2	15615	15806.4	14530.1	13946.1	12285.4	9404.92
HI_8.43/314.1333	8.43	314.133	-0.0235548	-0.649142	13913.9	16913	14554.1	26886.5	27884	22476.4	15264.5	17449.8	13709.7	12710.6	12360.1	9273.45
HI_8.43/319.0891	8.43	319.089	-0.0221465	-0.568563	2999	10822.1	8035.62	17732.9	18228	13000.1	9669.33	10081	7262.33	8447.74	7325.36	4976.26
HI_8.44/340.1602	8.44	340.16	-0.0315102	-0.732764	277792	403891	320934	575957	749036	684886	327112	416249	333188	206926	233110	174672
HI_8.44/353.1554	8.44	353.155	-0.0276737	-0.784906	13543.7	14367.9	14246.5	22936.3	21848	21617	15773.7	17583.4	14640.4	10878.4	11025.6	8293.09
HI_8.44/335.0554	8.44	335.055	-0.0254957	-0.618491	21994	27124.2	21851.7	43619.9	48185.4	37360.8	25425.9	28234.6	15632.4	20366.4	16936.6	11591.8
HI_8.44/317.0843	8.44	317.084	-0.024611	-0.619919	429401	512264	402119	850814	930275	716862	463054	540951	366223	399594	347995	239443
HI_8.44/231.05	8.44	231.05	-0.0239064	-0.654882	32015.8	35164.5	29556	58088.6	59183.2	51001.9	34512.4	39272	29384	26638.2	27493.7	19950.4
HI_8.44/277.0918	8.44	277.092	-0.021939	-0.594143	22157.6	27096.3	21215.7	43504.7	45436.7	35132	24808.4	28234.9	19910.5	20698.3	20107.6	14628
HI_8.44/312.1289	8.44	312.129	-0.0218643	-0.622974	679535	786090	675708	1.19311e+06	1.28094e+06	1.06711e+06	714823	792611	609946	611975	583171	465825
HI_8.64/416.1566	8.64	416.157	-0.0225757	-0.545716	16435.5	22100.9	2999	20153.3	17957.9	12187.2	16467.8	2999	2999	2999	2999	2999
HI_8.75/480.1691	8.75	480.169	-0.0220043	-0.74921	15680.3	17858.6	17019.2	15399.4	16005.6	12039.5	19650.3	13821.3	15571.9	12904.6	11418.7	9157.98
HI_8.8/430.0569	8.8	430.057	-0.0213987	-0.649074	44264.6	54933	56264.1	60782.9	44331.3	51460.3	37420.2	32001.3	38325.1	35969.8	34192.8	24299.4
HI_8.81/450.1541	8.81	450.154	-0.0243107	-0.697766	12904.3	15563.1	15583.1	17299.6	17104.1	14820.6	10994.9	8902.98	11847.3	8944.97	10536.8	6616.37
HI_8.85/392.101	8.85	392.101	-0.0242194	-0.700449	2.15211e+06	2.26698e+06	2.1949e+06	2.51892e+06	2.32744e+06	1.95199e+06	1.68344e+06	1.36284e+06	1.48955e+06	1.49185e+06	1.36284e+06	926777
HI_8.85/609.14	8.85	609.14	-0.0205318	-0.630982	15233.3	17605.4	16964	18303.1	15406.2	14856.1	12526.5	9560.05	11302.9	12017.3	10102.8	8100.76
HI_8.85/394.0967	8.85	394.097	-0.02035	-0.577899	70041.6	73674.1	70682.6	80289.3	75678.8	58207.3	54291.6	43410.7	37275.2	49840.9	44556	31081.9
HI_8.86/300.1441	8.86	300.144	-0.0212513	-0.386514	2999	7431.53	2999	32901.2	27581.4	26240.1	2999	59426.2	2999	2999	2999	2999
HI_8.96/234.0196	8.96	234.02	-0.0290545	-0.373632	495146	169354	2999	108413	2999	120444	89846.5	168931	19361.8	103885	2999	2999
HI_9.06/196.0639	9.06	196.064	-0.0205677	-0.178697	24000000	27500000	29400000	27700000	188149	28300000	25700000	2999	28100000	24600000	26300000	2999
HI_9.08/413.1023	9.08	413.102	-0.0378756	-0.504922	76187.1	13564.4	59672.9	234935	90482.7	236068	344555	2999	104268	2999	64864.5	2999
HI_9.09/402.1411	9.09	402.141	-0.0242822	-0.537456	12077.6	2999	2999	11824.8	21620	19317.1	13254.3	12859.9	2999	3085.08	2999	11530
HI_9.11/126.0664	9.11	126.066	-0.0227803	-0.490318	28980	2999	23895.8	25411.5	26771.2	2999	27676.7	19733.3	27431.9	15146.8	2999	11083.8
HI_9.12/268.1035	9.12	268.103	-0.0391291	-0.899233	16378.9	17615.9	21994.9	29368.1	27983.7	24791	30159.1	21111.1	20248.4	11230.1	2999	2999
HI_9.17/340.1246	9.17	340.125	-0.0276516	-0.608769	6648.66	10567.3	9818.17	19445.1	25180.6	22036.8	11735.4	19549.2	13512.9	4729.08	8271.28	9202.06
HI_9.2/246.0608	9.2	246.061	-0.0226629	-0.711727	25072.6	27146.8	26992	23305.8	19225.3	15891.3	22913.4	17920.4	19144.9	15955.7	16006.2	12045.4
HI_9.24/251.0161	9.24	251.016	-0.02313	-0.652507	12415.6	11354.2	10746.5	10667.6	8631.84	5672.84	10336.6	8052.13	7488.02	7607.79	5808.99	4634.86
HI_9.47/178.0897	9.47	178.09	-0.0277035	-0.666455	13483.5	29432.6	22227.2	33121.4	41055.2	40561.6	18557.8	32756	24094	12947.7	13894	16060.9
HI_9.47/161.0632	9.47	161.063	-0.0274255	-0.663202	5414.58	12638.2	9034.31	12957.3	17240.5	15560.9	7682.02	13039.9	9709.59	5320.96	5558.49	6680.2
HI_9.59/314.1809	9.59	314.181	-0.0267965	-0.77636	9416.45	12218	10475.5	10218.8	16251.2	13697.6	2999	11231.4	12072.2	6794.52	7740.4	5961.86
HI_9.6/307.0789	9.6	307.079	-0.0308246	-0.765274	74839.2	74700.4	56665.3	70066.8	90836.2	74600.5	69601.4	60389.2	61934	56666.2	39416.6	19683.3
HI_9.62/348.1087	9.62	348.109	-0.0379481	-0.959504	16438.8	18173.5	17505.6	21511.8	23153	22813.1	18408.3	17865.8	19721.4	9135.29	8562.37	7859.89
HI_9.63/384.1797	9.63	384.18	-0.0341521	-0.827615	10311	14099.3	12082.1	14678.1	20647.3	21392.5	12386.7	15163.3	18376.5	5219.03	2999	2999
HI_9.64/166.0864	9.64	166.086	-0.0239338	-0.895346	607762	639938	588571	613567	679055	682058	555554	666060	724582	449928	485525	413990
HI_9.64/103.0546	9.64	103.055	-0.024098	-0.850825	8278.25	8814.52	8175.99	8398.38	9382.14	7788.72	7366.35	9636.15	10456.4	5873.05	6662.3	5380.52
HI_9.64/120.081	9.64	120.081	-0.0239906	-0.886093	517529	561153	510236	513772	580278	600570	475893	587021	611290	378027	424435	353908
HI_9.67/217.0506	9.67	217.051	-0.0223864	-0.63733	11292.6	13102	11082.8	12953	17759	13193.6	13478	6520.15	14905.2	2999	2999	2999
HI_9.68/195.0687	9.68	195.069	-0.033188	-0.84394	28330.8	33620.4	32764.4	30392.1	42592.1	54690.1	38509.9	43038.9	45268.5	19345.9	22728.6	14566.6
HI_9.68/85.0766	9.68	85.0766	-0.023007	-0.605305	176962	236959	248868	216884	159969	134589	155750	112415	139862	134297	129462	67102
HI_9.7/322.0548	9.7	322.055	-0.0285607	-0.865093	12773.8	12802.7	8667.41	10984.1	12574.2	10760	10689.9	13280.6	12460.4	7743.11	7410.52	5720.3
HI_9.7/154.0612	9.7	154.061	-0.0229799	-0.714468	58534.1	81932.9	71706.9	79691.9	59707.5	47088.2	74243.8	59686.9	79002.8	50578.3	49051.2	35804.1
HI_9.76/371.1847	9.76	371.185	-0.0392159	-0.908147	30577.5	37863.7	35844.3	35865.3	44107.6	48917.5	27322.6	27966.4	35322.6	15847.5	16147.9	10638.5
HI_9.76/335.1134	9.76	335.113	-0.0296768	-0.847705	14185	15457.4	15069.4	16199.1	16539.3	14934.3	11543.5	9669.08	11367.5	7921.91	7300.87	2999
HI_9.76/151.0788	9.76	151.079	-0.023812	-0.683608	9973.01	11999	2999	11696.2	12485.2	12442.2	7825.58	7017.4	8061.76	5340.9	5474.76	2999
HI_9.91/390.1183	9.91	390.118	-0.0341958	-0.822142	23588.6	25737.6	25801.8	22164.2	26715.6	19574.4	14155.1	13693.6	18300.5	11016.1	10903	6911.32
HI_10.13/203.0527	10.13	203.053	-0.044856	-0.472883	2999	2999	2999	2999	2.24866e+06	619235	463692	358346	190228	2999	2999	2999
HI_10.2/499.1498	10.2	499.15	-0.0274092	-0.719816	24242.8	29453.2	25975.4	28164.3	25263.6	20716.8	19103.9	15510.7	15632.2	15611.8	14614.5	8504.03
HI_10.24/341.0122	10.24	341.012	-0.0210032	-0.596496	8897.67	18475.5	22352.3	21018	20111.6	21557.3	14927.5	17580.5	18575.2	10997.7	10982.4	13389.2
HI_10.25/130.05	10.25	130.05	-0.0298081	-0.782758	42680.3	78263.1	78496.8	97074.8	96873	94215.3	61375.1	69928.5	73269.7	39265.5	40840.1	40217.7
HI_10.25/303.0564	10.25	303.056	-0.0293293	-0.69897	5125.43	12846.3	14468.1	16288.9	15653.2	15197.7	9476.04	11969.9	12397	6290.53	5291.27	6857.07
HI_10.25/152.0319	10.25	152.032	-0.0257072	-0.583489	4030.64	14925.6	15007.8	17689.8	17705.5	15653.9	12268.2	14849.8	15384.2	7360.09	6897.22	7066.12
HI_10.3/85.0654	10.3	85.0654	-0.0416049	-0.641742	34526.5	54627.2	37455	115976	75011.6	80154.4	22407.6	9289.12	2999	2999	2999	2999
HI_10.3/321.0946	10.3	321.095	-0.022918	-0.592526	16790.5	15731.1	13071.4	16051.8	19749.8	15296.5	19042.4	15266.2	21219.8	17160.9	5071.49	12526.5
HI_10.3/102.0917	10.3	102.092	-0.0842044	-0.93644	510009	718980	533894	1.49018e+06	1.11855e+06	1.04086e+06	260589	156451	169687	2999	2999	2999
HI_10.3/173.0422	10.3	173.042	-0.0207571	-0.668258	7006.35	8809.48	6434.6	6969.04	8743.85	6189.76	10317.3	8482.88	8352.15	6398.57	6225.36	4155.17
HI_10.32/84.0814	10.32	84.0814	-0.0747861	-0.894048	257413	373841	268697	768274	560753	555326	122340	56995.2	81897.4	2999	2999	2999
HI_10.55/522.2188	10.55	522.219	-0.0213801	-0.623868	5824.58	2999	2999	4240.37	6545.53	2999	5681.04	5978.86	4754.71	3897.94	5561.33	3275.15
HI_10.56/342.1408	10.56	342.141	-0.0225335	-0.67182	6307.7	7202.23	6890.98	7985.93	8039.82	4607.04	5891.2	4469.51	6014.84	4324.31	5072.67	3215.01
HI_10.61/147.0475	10.61	147.048	-0.0282638	-0.697821	18110.2	26342.4	22678.6	33876.5	38997.5	39401.2	15131.3	23675.8	19281.4	13316	13273	13509.8
HI_10.67/176.0377	10.67	176.038	-0.0218031	-0.601531	4182.99	4612.63	2999	4252.19	8204.96	6146.67	6101.61	9304.43	5614.8	3546.8	4694.03	3584.81
HI_10.88/334.186	10.88	334.186	-0.0230817	-0.37803	2999	19743	23589.3	58366.1	49304.9	50354.1	12504.6	4278.97	4899.01	2999	2999	2999
HI_10.9/307.0789	10.9	307.079	-0.0273309	-0.522813	272994	235811	179514	246188	269707	203071	236110	218489	192503	238296	206018	22416.2
HI_10.91/314.1809	10.91	314.181	-0.022918	-0.800453	27687.2	28969	25100.7	25650.7	37170.6	25374	26941.3	29230.5	28073.4	19513.7	22936.3	16747.4
HI_10.91/269.123	10.91	269.123	-0.0224188	-0.50879	21932.2	18041.9	13092.6	18092.9	20990.8	13664.3	18133.6	15832.1	14003.3	16847.9	16033.2	3467.62
HI_11.19/199.1442	11.19	199.144	-0.0310892	-0.427159	21337.1	59562.5	52029.7	137137	80323.9	101811	5136.4	3148.8	2999	2999	2999	2999
HI_11.19/162.0502	11.19	162.05	-0.0511453	-0.879362	41926.9	48307.5	49100.9	66341	62491.7	66290.6	24336	20189.3	24056.9	2999	2999	2999
HI_11.19/178.0241	11.19	178.024	-0.0246034	-0.576655	14397.2	16953.9	17146.5	22624.8	21132.1	21286.6	8921.65	7739.82	8146.55	2999	2999	2999
HI_11.2/250.0322	11.2	250.032	-0.0293254	-0.720917	61167.1	96821.8	71305.1	81148	64804.2	66969.7	51421.3	38279	40807.4	39822.6	34456.3	23370.3
HI_11.21/100.0761	11.21	100.076	-0.0808454	-0.958476	351739	424928	346008	701394	596891	585600	189659	144031	164888	2999	2999	2999
HI_11.21/118.0865	11.21	118.087	-0.103025	-0.983288	3.12572e+06	3.74209e+06	3.06733e+06	6.12008e+06	5.2521e+06	5.13599e+06	1.73472e+06	1.25291e+06	1.49801e+06	2999	2999	2999
HI_11.21/101.0601	11.21	101.06	-0.0857413	-0.966323	571122	655562	527665	1.06675e+06	915703	888283	298191	213730	257148	2999	2999	2999
HI_11.21/56.0504	11.21	56.0504	-0.0400024	-0.65726	37146.5	51627.5	35152.5	58251	62120.2	57406.4	25017.2	2999	2999	2999	2999	2999
HI_11.27/591.1331	11.27	591.133	-0.0387746	-0.807131	18508.4	26055.2	26678.3	29716	35113.9	34490.1	13654.2	11913	17653	2999	2999	2999
HI_11.27/569.1511	11.27	569.151	-0.035565	-0.780934	18185.5	23958.6	21877.1	28118.4	28566.6	27411.6	12581.3	10265	14762.3	2999	2999	2999
HI_11.35/380.0974	11.35	380.097	-0.0219323	-0.632409	14651.9	17201.8	15820	14394	14813.2	10005.4	9846	8942.62	11802.9	9719.74	9814.76	6194.66
HI_11.43/128.1072	11.43	128.107	-0.0591361	-0.823223	62315.9	69560.5	62174.4	224403	265915	239499	37677.6	33610.4	35703.6	2999	2999	2999
HI_11.43/145.1336	11.43	145.134	-0.0930612	-0.95268	910777	984241	864760	3.23927e+06	3.66807e+06	3.39649e+06	525774	467598	554234	2999	2999	2999
HI_11.46/131.118	11.46	131.118	-0.0311388	-0.537431	18419.3	19061.9	18997.4	59945.3	64869.5	52999	8371.47	9242.47	9362.27	2999	2999	2999
HI_11.5/458.1871	11.5	458.187	-0.028338	-0.716643	11140.8	9034.01	8423.05	2999	17518.1	14447.4	9930.38	14853	7181.19	6254.33	6119.77	5037.11
HI_11.53/413.0693	11.53	413.069	-0.0206944	-0.67259	8118.54	11552.6	10284.4	12879.9	13035.4	10629.3	8823.39	8897.63	10647.7	8278.67	8542.04	5596.03
HI_11.68/227.0638	11.68	227.064	-0.0225349	-0.629999	6274.57	7726.41	5559.59	10769.7	12238.8	8135.98	7659.78	8138.43	6998.36	5735.92	6430.28	3606.38
HI_11.72/283.0899	11.72	283.09	-0.03963	-0.727915	28320	31399.8	19865.5	59249.2	51363.7	41616.6	17051.9	12830	11648.5	2999	2999	2999
HI_11.72/299.064	11.72	299.064	-0.024681	-0.51736	16309.9	18432.5	11957.1	32985.9	29647.9	23972.7	9439.97	7416.15	7628.02	2999	2999	2999
HI_11.76/261.1081	11.76	261.108	-0.055688	-0.869443	64414.9	75336.5	63711.2	92730.5	95595	103553	29007.3	18991	38502.3	2999	2999	2999
HI_11.77/306.1911	11.77	306.191	-0.020963	-0.628022	5700.12	4630.83	2999	6134.69	4363.35	2999	2999	2999	5588.41	3773.65	4686	4517.22
HI_11.78/482.0199	11.78	482.02	-0.0282186	-0.544484	25624.3	30181.3	2999	38518.1	24779.4	32751.6	2999	14863.9	2999	2999	2999	2999
HI_11.79/530.1668	11.79	530.167	-0.021403	-0.589109	7421.97	4569.64	2999	5043.58	2999	2999	2999	2999	10544.4	6162.06	3221.32	5451.67
HI_11.81/513.968	11.81	513.968	-0.0234079	-0.489032	14071.4	14458.3	12082	4642.41	14988.4	13172.3	5420.75	14571.1	14452.9	13620.2	4508.23	3524.98
HI_11.81/541.1675	11.81	541.168	-0.0232254	-0.550931	2999	10417.9	2999	2999	2999	11846.1	5307.93	9654.61	3765.01	2999	3689.08	3110.37
HI_11.82/219.0434	11.82	219.043	-0.0227924	-0.585079	29143.6	31205.4	23888.3	28007	22191.8	14200.5	26838	17464.2	20316.1	19143.8	18503.5	2999
HI_11.89/130.0501	11.89	130.05	-0.0233394	-0.600778	9767.34	7333.91	9244.01	7687.89	10444.2	6758.08	17258.9	2999	6447.24	2999	4869.01	3945.84
HI_11.9/428.1764	11.9	428.176	-0.0203275	-0.709921	10731.5	9949.8	10068.8	13514.2	13622.4	11432.6	9326.28	8616.37	10569.2	7881.92	8860.35	6827.59
HI_11.96/105.1135	11.96	105.114	-0.0249756	-0.512973	31453.7	45571.8	42616.4	50794.2	52125.3	51417.6	36254.8	37610.5	12108.6	27866.7	31251.9	2999
HI_11.97/196.0639	11.97	196.064	-0.0238567	-0.643563	2999	9830.06	2999	5020.12	4699.61	2999	4331.57	2999	5443.84	4320.97	4423.74	3436.67
HI_12.02/333.1155	12.02	333.115	-0.0236552	-0.656346	7001.49	7435.48	7165.96	8272.41	2999	4902.78	11175.7	6403.23	7511.93	3095.15	5036.77	6338.78
HI_12.13/373.1274	12.13	373.127	-0.0206269	-0.555308	8558.18	8431.83	5838.36	12118.1	11990.8	7985.66	6159.9	7340.52	7443.07	2999	5718.52	3393.09
HI_12.15/272.1075	12.15	272.108	-0.0305063	-0.856476	2999	5901.57	2999	7240.46	8743.9	8217.61	2999	6872.75	6791.53	3079.13	5517.45	4116.56
HI_12.15/656.1443	12.15	656.144	-0.0213937	-0.629906	4420.72	5266.69	4858.98	7733.7	8224.67	7441.77	6651.44	5536.7	5946.52	3125.41	5532.4	3972.15
HI_12.18/273.1113	12.18	273.111	-0.0204422	-0.381267	31239.7	2999	21763.6	33444.5	38468.6	32642.6	39989.2	2999	2999	2999	2999	21490.2
HI_12.42/233.0631	12.42	233.063	-0.0235168	-0.315514	36814.4	267301	199879	238748	2999	37256.2	261939	236925	324217	47042.7	2999	209612
HI_12.43/114.0916	12.43	114.092	-0.0253187	-0.531438	116452	161397	143958	365039	459028	438561	117515	171295	151900	112739	106148	97137.5
HI_12.43/131.118	12.43	131.118	-0.0273458	-0.566451	374508	540346	484193	1.19859e+06	1.49891e+06	1.45054e+06	379397	547803	525759	325895	340627	310795
HI_12.6/248.8964	12.6	248.896	-0.0338915	-0.999907	2999	2999	2999	2999	2999	2999	2999	2999	2999	4218.68	4260.09	4295.75
HI_12.92/223.9721	12.92	223.972	-0.0298143	-0.902	10930.9	12257.9	10598.3	9529.63	11033.2	8361.1	8222.49	10867.4	9115.62	5812.36	5902.57	5784.78
HI_13.36/123.0555	13.36	123.055	-0.025529	-0.796311	14122.2	14482.6	13035.3	18992.7	22766.8	18078.2	19122.9	18295.3	17252	10865.2	11788.8	10166.1
HI_13.36/255.0976	13.36	255.098	-0.0301358	-0.744677	7645.37	12347.9	10666.4	15031.9	16968.8	13016.5	12605.6	14515.3	14174.9	4988.63	10752.2	5142.63
HI_13.43/86.0606	13.43	86.0606	-0.0268317	-0.655249	208852	254387	208176	457718	514088	451831	229827	305211	225537	164169	172542	153226
HI_13.5/103.087	13.5	103.087	-0.0369579	-0.678432	62871.1	82015.3	70154.9	223305	218070	197376	52354.2	58771.1	51385.2	33631.9	32042.7	27617.1
HI_13.58/125.0235	13.58	125.023	-0.0239808	-0.654431	24264.3	31449	28495.8	23550.7	20728.5	16305.6	20971.9	13345	15651.1	14692.1	13576.1	10756.7
HI_13.58/322.1132	13.58	322.113	-0.0253153	-0.646873	97619.2	139575	113395	92118.9	76296.6	82823.4	91601.9	49400	56687.6	62617.5	46648.3	41088.4
HI_13.58/343.0426	13.58	343.043	-0.0239046	-0.667606	41278.3	54136.4	48129.2	38230.7	35180.3	33221.2	35549.5	26155	23576	27116.9	21823.8	19495.8
HI_13.61/365.0245	13.61	365.024	-0.0233523	-0.639183	13191.4	17674.3	16596.5	13171.8	11756.9	9775.25	11787.5	7483.66	2999	7387.36	2999	6664.95
HI_13.61/327.0686	13.61	327.069	-0.0217739	-0.544217	14472.4	19136.2	18397.2	14784.9	12944	9813.97	6622.16	8145.7	2999	2999	6247.18	7647.33
HI_13.67/72.0451	13.67	72.0451	-0.0243941	-0.544275	8684.95	9042.63	8284.57	22828.9	20797.8	18076	2999	6982.5	6804.73	6411.37	6354.48	5212.91
HI_13.67/89.0715	13.67	89.0715	-0.0256643	-0.555772	17259.2	17802.1	16048.8	41756.5	41944.3	38074.8	13385	13367.7	12761.1	12159.5	11205.3	9477.17
HI_13.7/212.9562	13.7	212.956	-0.0411989	-0.764401	54985.2	34968.7	61201.5	48968.9	68115.3	69425.9	45650.7	82214.6	75405.3	2999	49384	12914.3
HI_14.21/250.1471	14.21	250.147	-0.0200836	-0.511961	47623.4	70577.8	57405.7	105455	149602	128151	64304.7	92429.8	72307.8	46840.3	58434.2	55055.5
HI_14.35/322.1131	14.35	322.113	-0.0212858	-0.583757	22861	31031.6	25239.3	24906.9	22003.3	13084	20986.5	13548.9	15663.5	14917.3	14665.8	10571
HI_14.36/343.0426	14.36	343.043	-0.0227916	-0.61058	14045.7	17199.6	12491.5	15742.6	12726.9	8539.35	12037.3	7550.76	8168.86	8895.22	7869.93	5509.25
HI_14.36/327.0686	14.36	327.069	-0.0217231	-0.603903	9173.81	10541.2	8181.03	9625.84	8291.6	5144.61	8114.61	4979.04	5698.51	5822.68	5208.25	3837.8
HI_14.38/286.9929	14.38	286.993	-0.0333427	-0.683246	22744.4	23233	2999	23629.1	15956.3	9283.1	21205.8	9006.12	25707.1	2999	2999	4477.07
HI_14.4/271.019	14.4	271.019	-0.0255277	-0.396272	2999	44765.2	2999	53171.7	52596.6	43622.9	44298.9	2999	48426.9	44563.8	2999	3402.87
HI_14.41/144.102	14.41	144.102	-0.0344951	-0.601935	23519.5	29887.2	28100.3	58128.8	54313	45921	9943.67	10502	7812.72	2999	2999	2999
HI_14.47/132.1133	14.47	132.113	-0.0317381	-0.707623	193807	259784	287865	547460	485218	379898	209982	185481	198603	137702	132587	117983
HI_14.47/115.0869	14.47	115.087	-0.031756	-0.718187	87282.9	113879	125438	235187	207429	160456	90760.7	84065.1	87248.3	61099.3	57577	52543.3
HI_14.47/98.0605	14.47	98.0605	-0.020669	-0.492497	8914.87	13203.8	13350.2	28223.9	2999	19003.4	8650.44	9022.55	14437.6	5737.22	10270.7	2999
HI_14.48/154.0951	14.48	154.095	-0.0330515	-0.711381	7656.55	12632.5	16137.8	24041.2	23513.5	19080.3	8614.2	9241.58	10292.1	5096.6	6220.33	6034.79
HI_14.68/156.0246	14.68	156.025	-0.0283925	-0.682995	2999	2999	2999	12513	5384.35	2999	2999	3773.15	4643.44	4134.7	3684.36	3179.15
HI_14.69/313.0537	14.69	313.054	-0.0216656	-0.544063	2999	2999	4154.01	11458	2999	3535.3	2999	4958.97	6360.39	3330.71	4627.25	4375.49
HI_15.23/391.1136	15.23	391.114	-0.0213795	-0.622601	12372.7	10559.7	8671.58	9447.78	12720.5	7945.15	6846.65	6540.91	8733.3	6941.61	7167.24	4504.47
HI_15.51/105.0372	15.51	105.037	-0.0207734	-0.477296	25001.2	35627.8	29296.2	35378	39671.4	40257.4	35909.1	48157.2	43934.9	2999	36960.9	36793.5
HI_15.96/145.0496	15.96	145.05	-0.0279158	-0.866116	242755	297809	239674	315964	351274	330381	259584	303451	353408	187870	183081	172188
HI_15.96/85.029	15.96	85.029	-0.0274894	-0.851174	88148.9	109838	89285.9	115565	130899	121378	92808.5	110104	133685	68145.7	68295.8	64472.5
HI_15.96/702.2675	15.96	702.268	-0.0334969	-0.919241	18820.7	25122	19231.7	22693.9	28735.8	23323.5	21691.5	23608.8	28628.4	12114.3	12410	11283.1
HI_15.97/163.0602	15.97	163.06	-0.0414113	-0.696993	131887	165370	131809	181291	197430	179820	137817	169368	184944	2999	102100	91737.8
HI_15.97/127.0392	15.97	127.039	-0.0282043	-0.861478	207156	260623	206205	272912	301398	289553	216938	258643	302815	160417	157376	143030
HI_15.97/180.0868	15.97	180.087	-0.0281237	-0.860025	92860.8	113065	92266	126753	135382	126575	97264.3	118800	135737	73309.1	67552.7	66133.4
HI_15.97/271.081	15.97	271.081	-0.0237276	-0.733126	10102.7	12920.1	9911.21	12136	15569.5	11743.9	11901.7	2999	14466.1	2999	2999	6979.42
HI_15.97/343.1236	15.97	343.124	-0.0279269	-0.871832	116362	142349	117043	153988	170952	156251	126243	144433	166154	90964.9	88554.5	82275.2
HI_15.97/109.0288	15.97	109.029	-0.0268833	-0.812258	20758.5	28369.5	22109.1	30298.8	33513.3	27005.7	20952.9	25916.9	32901.1	17043.5	16068.4	15649.4
HI_15.97/97.0289	15.97	97.0289	-0.0281642	-0.866706	60846.8	76931.5	61496.1	82393.1	87563.3	82331.3	64480.6	76759.2	90747.3	46132.5	46938.2	43499.5
HI_15.97/362.1549	15.97	362.155	-0.0287368	-0.877204	42990.5	55166.5	45716.4	56989.7	65024.8	58714.8	48196.3	55564.4	65192.6	33767.1	33186.6	30359.5
HI_15.97/307.1021	15.97	307.102	-0.0283034	-0.878442	33671.7	42253.2	33699	42684.9	49174.6	40998	36169.4	42227.2	49100.7	25799.6	25033.3	23332.4
HI_15.97/277.0917	15.97	277.092	-0.0279778	-0.848947	10009.5	13409.7	10220.7	13745.8	13870.6	13285	10806.8	14487.3	15714.2	2999	2999	7002.81
HI_15.97/198.0974	15.97	198.097	-0.0278657	-0.858777	63692.7	79659.3	65152.7	86885.3	95043.5	87523.9	68404.9	82617.9	94316.9	49996.7	50021.9	45395.5
HI_15.97/325.113	15.97	325.113	-0.0278358	-0.853969	320344	397650	322711	438002	474689	453950	340886	408428	474263	247306	249085	231458
HI_15.97/360.1501	15.97	360.15	-0.0277925	-0.864337	1.75746e+06	2.15772e+06	1.77387e+06	2.31766e+06	2.57598e+06	2.44063e+06	1.8915e+06	2.21924e+06	2.55866e+06	1.36386e+06	1.36039e+06	1.25886e+06
HI_15.97/259.0814	15.97	259.081	-0.0276748	-0.851258	41621.2	52153.2	42722.2	59180	62475.8	56207.3	45213.2	53361.1	63565.8	31655.6	33502.3	30761.1
HI_15.97/289.0918	15.97	289.092	-0.0271178	-0.842782	83039.4	102850	81365.1	108621	124677	110057	86223.4	104057	121564	64599.5	65623.4	58401.5
HI_15.97/69.0343	15.97	69.0343	-0.0261206	-0.826994	32280.3	38487.6	29881.6	41348	45544.9	41428.9	32334.4	40823.8	47089.6	25038.9	25172.3	23030.9
HI_16.13/345.1655	16.13	345.166	-0.0224018	-0.428993	10104.2	15390.4	2999	47556	38548.1	28563.5	2999	2999	10392.6	2999	2999	2999
HI_16.37/183.0741	16.37	183.074	-0.0207225	-0.642146	6617.56	4813.53	2999	8190.05	9090.99	6169.4	4682.76	5987.7	6186.43	4337.86	4925.35	4244.6
HI_16.4/148.0969	16.4	148.097	-0.020344	-0.72662	32639.4	35590.4	29472.7	44738.8	40304.4	37385.9	37983.8	30206.7	38193	28020	29520.2	22053.5
HI_16.4/170.0788	16.4	170.079	-0.0201706	-0.773412	6603.1	7128.11	6390.97	9312.24	8437.73	6637.89	7180.16	7213.15	2999	5448.97	5654.15	5488.98
HI_16.78/403.1976	16.78	403.198	-0.0249302	-0.671988	14923	16996.3	13995.2	12652.8	11805.4	9055.47	13808.8	8135.55	9980.24	8588.91	9023.78	4931.86
HI_16.9/247.1287	16.9	247.129	-0.0292582	-0.861642	6692.11	7074.41	7691.37	9845	10483.7	8332.61	7270.64	8803.57	7290.2	5503.61	4377.07	4258.96
HI_17.29/81.0454	17.29	81.0454	-0.020466	-0.462599	13761.3	2999	19668.1	23103.4	21568	23655.9	19856.9	26403.9	2999	2999	16704.9	2999
HI_17.61/314.1346	17.61	314.135	-0.0231849	-0.906507	66606.6	76183.5	75880	66942	71972.3	73511.5	67313.7	64895.8	70669.3	50416.7	56770.1	45780.2
HI_17.62/294.0373	17.62	294.037	-0.0204972	-0.833403	343955	358024	329393	336755	352830	329438	317908	302884	326616	277122	277768	208586
HI_17.62/278.0634	17.62	278.063	-0.0203681	-0.837719	286255	293804	268089	276283	285653	260403	255565	248614	256645	224021	223193	173645
HI_17.63/124.0395	17.63	124.04	-0.0221627	-0.713866	2.43395e+06	2.33906e+06	1.85153e+06	2.38858e+06	2.19868e+06	1.74773e+06	2.25166e+06	1.80641e+06	1.74421e+06	1.78742e+06	1.51281e+06	1.05083e+06
HI_17.75/244.0978	17.75	244.098	-0.0215808	-0.503288	5886.53	7760.29	2999	13614	14554.9	13127.1	4989.55	12429.1	9056.42	8319.04	3177.34	6687.15
HI_17.85/395.0773	17.85	395.077	-0.0212013	-0.589995	2999	5326.51	2999	13209.2	13753.9	10474.6	7936.19	6921.43	8403.03	5879.03	5824.83	5571.54
HI_17.97/148.0427	17.97	148.043	-0.0204467	-0.633862	49913.4	49052	57769.5	99461.4	76166.3	73562.6	56430.5	59629.1	52971.7	44791.7	41911.7	43391.2
HI_18.07/169.0584	18.07	169.058	-0.0767219	-0.775072	196285	1.74061e+06	289896	631224	2999	617734	2.80174e+06	1.7813e+06	1.69628e+06	2999	2999	2999
HI_18.08/187.0305	18.08	187.03	-0.0222212	-0.436419	15448.4	36892.3	57831.5	50567.4	50170.6	37243.5	20993.5	54023.7	44489.1	17619.7	59425	2999
HI_18.19/167.0219	18.19	167.022	-0.0283141	-0.632254	20534.7	21271.3	15835.5	24972.1	15956.6	26171.8	2999	27006.7	31218	2999	15235	2999
HI_18.2/191.0403	18.2	191.04	-0.0200998	-0.30705	2999	61874.4	2999	2999	107206	63307	38497.5	42313	72746.7	2999	52704.3	2999
HI_18.21/148.0605	18.21	148.06	-0.0235848	-0.807086	3.76324e+06	3.03376e+06	2.4625e+06	3.38703e+06	3.48307e+06	3.46572e+06	2.59455e+06	2.86116e+06	2.91447e+06	2.14714e+06	2.2021e+06	1.98454e+06
HI_18.22/102.0554	18.22	102.055	-0.0230173	-0.770409	202140	200067	155865	229895	238939	221936	149224	188026	196056	137658	141494	124181
HI_18.22/151.0478	18.22	151.048	-0.0253847	-0.395102	54453.8	436728	80010.1	258449	92279.1	86712.4	58995.3	49717.9	230578	2999	72474.4	163096
HI_18.29/169.0584	18.29	169.058	-0.0259636	-0.269329	2999	616791	1.05278e+06	446663	1.65247e+06	428749	2999	2999	2999	2999	239169	2999
HI_18.42/187.0305	18.42	187.03	-0.0263918	-0.556161	2999	29190.1	24844.9	22889.7	23267	22088.8	14922.1	2999	2999	2999	2999	2999
HI_18.64/171.0167	18.64	171.017	-0.0438999	-0.494239	2999	665339	638970	504810	566885	59212.6	653383	598236	635669	2999	2999	618310
HI_18.74/135.0475	18.74	135.048	-0.046382	-0.916391	49443	57610	53211.7	67619.6	60243.4	59489.5	35470.2	27880.2	38891.6	14157.3	14097	11779.8
HI_19.2/188.0353	19.2	188.035	-0.026163	-0.599752	34340.7	35886	38485.1	48501.1	43527	38250.7	37950	42090.6	44495	37765.9	2999	32762.1
HI_19.46/344.1451	19.46	344.145	-0.0295544	-0.899907	14260.1	15151.5	13150.2	12251.7	18812.1	12614.6	13344.9	13591.3	16104.3	8675.85	2999	8421.54
HI_19.55/220.0669	19.55	220.067	-0.0210621	-0.46026	37564	48259.5	57692.2	48976.3	42784.9	42957.9	45084.4	44903.2	47989.2	50947.5	48725.3	2999
HI_19.75/218.1136	19.75	218.114	-0.0275436	-0.54676	10081.9	10081.7	7786.59	29491	31646.6	25535.3	7399.19	8669.61	2999	6236.8	6684.72	5203.9
HI_19.76/241.1546	19.76	241.155	-0.0762812	-0.944815	479272	464404	412595	497651	567927	532691	426728	248939	147803	37041.5	2999	2999
HI_19.83/216.0867	19.83	216.087	-0.0257183	-0.534776	17282.1	17024.4	12218.1	33774.5	31489.2	26010.9	9952.83	7624.26	2999	2999	2999	2999
HI_20/202.0509	20	202.051	-0.0230838	-0.724607	15099.8	17364.5	16587.1	26115.2	23639.2	20774.3	14914.3	17496	16055.1	13383.5	12012.7	11415.1
HI_20.02/232.0404	20.02	232.04	-0.0200202	-0.616853	48439.8	72518.9	60551.4	97828.7	94753.2	94687.9	61312.5	80690.8	78089.8	52610.3	53196.4	51029.5
HI_20.33/265.1215	20.33	265.122	-0.029811	-0.966649	2999	2999	2999	7332.22	6612.64	8371.41	2999	2999	2999	4770.98	4655.65	4693.65
HI_20.34/304.0307	20.34	304.031	-0.0202301	-0.808695	18709.7	21349.8	23914.7	22929.1	24046.8	23157.6	18311.4	19824.2	21238.7	16601.6	16898.5	15177.1
HI_20.34/320.0044	20.34	320.004	-0.0200406	-0.799288	4970.89	5401.66	6668.1	5922.92	6133.13	5810.01	4894.94	5081.65	5312.05	4441.69	4292.53	3918.98
HI_20.35/244.0928	20.35	244.093	-0.0214967	-0.753369	347503	359357	393632	455223	470321	470682	341736	334890	364591	307481	292227	239656
HI_20.35/266.0747	20.35	266.075	-0.0209317	-0.750294	116034	126475	139088	155263	156954	161986	115324	117313	126716	105673	102281	84867.3
HI_20.35/282.0486	20.35	282.049	-0.0219437	-0.752772	80862.1	87753.4	95345.9	107790	111354	113630	79794.7	80184.1	87173.6	72306.9	70183.6	55079
HI_20.35/284.0466	20.35	284.047	-0.0214454	-0.732243	5297.9	5890.24	5949.38	6934.37	7211.63	6916.12	4776.32	5039.95	5397.75	4374.39	4733.05	3482.61
HI_20.45/193.9827	20.45	193.983	-0.0256828	-0.347139	147733	2999	147432	134323	36263.6	162961	2999	167406	50902.7	133460	8652.01	2999
HI_20.51/163.0714	20.51	163.071	-0.0254593	-0.82004	9430.02	9505.95	9073.49	14186.6	12884.1	10970.7	9338.39	9860.98	10493.3	7199.74	7038.3	6249.85
HI_20.51/185.0534	20.51	185.053	-0.0240171	-0.857298	9374.81	9101.17	8652.62	12240.7	11465.8	10357.3	9189.97	9622.33	10167.9	7201.96	7043.74	6433.62
HI_20.52/201.0273	20.52	201.027	-0.0226704	-0.839327	6178.31	6405.46	5852.3	8096.27	7821.44	6615.25	6228.84	6186.99	6699.8	4787.3	5046.19	4419.45
HI_20.56/276.119	20.56	276.119	-0.0210145	-0.605189	8232.29	7173.53	2999	15102.3	12715.2	7323.94	7923.99	7956.57	7165.21	6517.88	6262.1	4933.75
HI_20.95/190.9794	20.95	190.979	-0.0209656	-0.39919	44867.7	28925.2	2999	2999	2999	2999	15251.5	36875.1	26063.4	2999	10890.4	2999
HI_21.33/277.103	21.33	277.103	-0.0269322	-0.732614	6290.61	6560.43	6168.13	11635.3	10846.2	9815.57	7760.36	6325.17	6078.42	4855	4526.7	4054.2
HI_21.86/125.0711	21.86	125.071	-0.0302167	-0.741357	18771.1	27762.1	20760.7	27870.9	28016.2	24399.5	41793.8	29325.4	27783.3	18822.7	16742.3	2999
HI_21.87/227.0636	21.87	227.064	-0.0221614	-0.619299	2999	5183.87	4341.43	8178.16	9905.47	7544.92	8837.36	9298.2	8575.96	4100.17	4742.55	5942.32
HI_21.98/325.113	21.98	325.113	-0.0229253	-0.587038	4928.51	2999	2999	5815.63	2999	3638.62	3410.97	2999	2999	3969.96	3843.67	3401.31
HI_21.99/522.2036	21.99	522.204	-0.0223122	-0.501836	45061.5	27952.2	24095.1	47978.4	41271.7	45747.2	32391.5	45823.7	29137.8	36152.7	2999	33201.5
HI_22.17/146.1419	22.17	146.142	-0.0204991	-0.67969	19071.4	17355.7	15239.2	16913.9	17688.6	15589.2	14526.7	13889.3	16363.2	15233.8	2999	12651.3
HI_22.31/297.1169	22.31	297.117	-0.0203023	-0.549141	8438.29	12057.5	10892	22927.8	20960.8	14735.9	9561.73	13133.2	12434.8	8843.97	8542.69	8868.27
HI_22.32/313.0908	22.32	313.091	-0.02188	-0.56491	5330.6	8326.81	7527.64	15442.9	15107	9188.21	5984.39	8660.32	8582.94	5469.93	5588.44	5535.87
HI_22.33/489.1291	22.33	489.129	-0.0317376	-0.833407	11492.6	14563.6	15543.4	17823.1	19647.4	18763.9	9654.62	14145.3	15850.3	2999	7117.73	2999
HI_23.26/212.1758	23.26	212.176	-0.025807	-0.491909	29630.9	52638.2	47428.7	40522.2	2999	27303.7	44538.4	37315.3	32419.4	39239.9	9066.55	9923.69
HI_23.27/233.1609	23.27	233.161	-0.0211133	-0.637154	15528.2	15434.6	17606.1	12466.2	14388.1	15495.1	10735.7	2999	15006.9	9057.44	8655.16	9964.38
HI_23.4/203.1503	23.4	203.15	-0.0232257	-0.291455	139781	143662	2999	239236	2999	2999	162617	163421	181791	169683	2999	2999
HI_23.43/314.0748	23.43	314.075	-0.0254842	-0.584881	4473.9	8962.05	7794.73	15596.9	14936.5	10782.4	8101.99	9081.18	6331.74	3839.75	3741.7	2999
HI_23.43/276.119	23.43	276.119	-0.0335728	-0.759135	25714.1	45541.5	40557.4	80888.8	73917.7	58612.9	42529.4	42990.2	33134.9	22272.4	21580.2	18101.4
HI_23.43/298.1009	23.43	298.101	-0.0343155	-0.769486	7760.77	14584.8	13307	25035.8	23287.2	17592	12814.2	14346.9	10334	6576.51	6364.59	5931.63
HI_23.97/87.094	23.97	87.094	-0.022092	-0.361291	11058.9	15512.6	2999	58422.5	66956.9	59015.5	2999	5228.75	2999	2999	2999	2999
HI_23.99/104.1204	23.99	104.12	-0.031887	-0.477837	2999	27588.7	24485.4	101373	105676	105051	2999	11043.8	9168.1	2999	2999	2999
HI_24/103.1234	24	103.123	-0.104252	-0.953578	2.81168e+06	3.93554e+06	3.44755e+06	14600000	16000000	15100000	1.25339e+06	1.6307e+06	1.37941e+06	2999	2999	2999
HI_24/86.097	24	86.097	-0.10593	-0.955695	3.4198e+06	4.76238e+06	4.20123e+06	17800000	19400000	18200000	1.49283e+06	1.93609e+06	1.66836e+06	2999	2999	2999
HI_24.11/100.1125	24.11	100.112	-0.02009	-0.332969	2999	2999	2999	53272	64912	58985.9	2999	2999	2999	2999	2999	2999
HI_24.14/117.1389	24.14	117.139	-0.0482473	-0.673066	47464.1	48353.3	29269.5	195800	229250	206652	21318.4	20346	13041.7	2999	2999	2999
HI_24.75/89.1079	24.75	89.1079	-0.0470034	-0.512795	200119	359283	51757.1	1.4272e+06	1.36613e+06	1.83449e+06	25391.7	20353.3	9409.68	2999	51247	8127.55
HI_24.76/72.0815	24.76	72.0815	-0.0622022	-0.624395	509157	1.04357e+06	163997	3.44165e+06	3.57749e+06	4.31784e+06	92838.2	2999	39872.8	2999	2999	29859
HI_24.91/275.1746	24.91	275.175	-0.0271549	-0.423907	2999	20437.1	2999	56239.4	87685.3	106059	2999	15844.9	8338.85	2999	2999	2999
HI_24.94/232.1653	24.94	232.165	-0.0320722	-0.444132	19391.9	21648.7	15593.7	139251	183711	160605	6464.23	10429.2	6884.75	2999	2999	2999
HI_24.95/307.0239	24.95	307.024	-0.0311123	-0.70914	2999	12416.8	11976.5	16003.8	18871	17991.3	6314.89	13992.3	10147.3	2999	4647.58	5104.27
HI_24.95/252.977	24.95	252.977	-0.0265862	-0.73596	3997.87	2999	2999	2999	2999	2999	5189.42	2999	2999	4283.62	4185.57	4033.88
HI_24.99/294.1911	24.99	294.191	-0.0355871	-0.937082	2999	2999	2999	2999	2999	2999	2999	2999	2999	3128.11	3312.93	5335.09
HI_25.22/360.07	25.22	360.07	-0.0203959	-0.603896	16769.7	16498.1	12873.3	8111.24	18279.5	15054.9	14527.4	16398.7	16243.2	10389.6	2999	12125.6
HI_25.77/218.1499	25.77	218.15	-0.0440507	-0.648535	11542.6	28720.6	18445.7	122119	147797	161120	16025.6	39015.7	22143.9	6780.17	8019.95	8357.63
HI_26.19/405.0096	26.19	405.01	-0.0239671	-0.609818	31664.6	40460.4	29835.8	82099.1	43645.6	75788.1	37160.1	47872.8	41112.9	23896.8	26592.3	30445.7
HI_26.19/584.0898	26.19	584.09	-0.0209884	-0.637013	34963.3	45753.5	36513	47997.6	49870.1	58156.1	44688.9	51420.9	78606.7	35323.9	31643.7	32571.8
HI_26.31/296.0659	26.31	296.066	-0.026422	-0.414954	2999	51765.9	57084.9	13673.2	111859	73944.2	2999	45807.7	50288.1	2999	2999	35863.4
HI_26.31/280.0919	26.31	280.092	-0.0344856	-0.515257	2999	2999	76659.6	12063.3	68643.1	91663.2	2999	61579.6	65621.8	2999	2999	2999
HI_26.73/155.0302	26.73	155.03	-0.0257495	-0.477067	104356	104342	75947.3	74502.9	77166.3	71375.1	96665.9	103307	116798	109506	2999	85022.8
HI_26.73/112.0066	26.73	112.007	-0.0255068	-0.486912	37220	36727.4	32414.9	2999	28014.8	24054.8	33139.7	38337.2	44429.9	41203.3	2999	2999
HI_27.41/304.1503	27.41	304.15	-0.020254	-0.561735	14950.6	22508.9	15892.9	17681.6	18760.9	15582.1	29679.5	19787.3	19862.1	19975.3	12899.1	2999
HI_27.5/291.1298	27.5	291.13	-0.0359185	-0.792641	25144.9	30746.3	22725.3	21902.5	25826.8	25547.2	30124.4	35056	38574.9	2999	2999	23346
HI_27.69/124.0371	27.69	124.037	-0.0269961	-0.661104	9641.03	15625.5	11342.8	20357.2	23359.8	13661.7	2999	18524	18880.2	2999	2999	2999
HI_27.7/166.0698	27.7	166.07	-0.0301043	-0.413015	2999	2999	84525.9	146389	129454	123701	88424.8	106924	53414.8	109888	5698.55	2999
HI_28.08/262.1397	28.08	262.14	-0.0233231	-0.59181	7990.29	6121.92	2999	5334.47	2999	4725.92	2999	2999	14467.6	5104.26	5902.45	3054.39
HI_28.69/225.0159	28.69	225.016	-0.028383	-0.391791	21752.2	3198.35	83815.6	117984	2999	2999	97883.4	100209	2999	2999	2999	2999
HI_28.72/536.183	28.72	536.183	-0.0200487	-0.498944	6745.25	2999	5480.02	16188.2	17371.2	12740.8	7774.95	9636.2	6945.43	5630.7	6149.03	6286.27
HI_29/355.1547	29	355.155	-0.0245896	-0.449237	21819.7	28424	30588.3	2999	67180.1	2999	2999	19873.9	2999	2999	2999	2999
HI_30/613.1602	30	613.16	-0.0257623	-0.450468	2999	11789.4	21584.8	19692.9	40725.5	48312.3	14407.7	41527.5	42871.3	2999	4086.72	34186.2

## Sheet: Col-0_HILIC
Table S3. Differential mass features in DC lines and Col-0
Differential mass features associated with Col-0 in HILIC-mode
Peak ID	Retantion time (min)	Detected mass	OPLS-DA		DC21-1 (intensity)	DC21-2 (intensity)	DC21-3 (intensity)	DC29-1 (intensity)	DC29-2 (intensity)	DC29-3 (intensity)	DC42-1 (intensity)	DC42-2 (intensity)	DC42-3 (intensity)	Col-0-1 (intensity)	Col-0-2 (intensity)	Col-0-3 (intensity)
			M1.p[1]	M1.p(corr)[1]
HI_1.78/425.2148	1.78	425.215	0.0263615	0.638043	2999	10576.8	8807.82	14798	11828.7	5723.48	13762.2	6426.39	2999	17262.8	24807.4	11348.2
HI_1.79/450.2963	1.79	450.296	0.0210456	0.510143	2999	12720.4	10804.3	2999	2999	7831.91	14749.5	2999	22057.2	10753.4	25275.1	17333
HI_1.79/111.008	1.79	111.008	0.0219295	0.526869	2999	13164.9	7936.11	14877.6	12759.7	2999	16169.7	2999	17892.7	19130.4	30727.6	10956.2
HI_1.79/273.0969	1.79	273.097	0.0220434	0.547623	2999	12876.7	2999	13902.7	12263.6	2999	16436.8	2999	18339.3	18653.8	26892.8	11984.8
HI_1.79/441.1887	1.79	441.189	0.0232466	0.495256	4606.02	15548.2	11438.6	17782.6	17078.7	8776.22	17755.9	8046.02	26566.2	23801	31015.7	16539.5
HI_1.79/329.1596	1.79	329.16	0.024655	0.419937	35137.5	92931.4	2999	95154.2	80505.4	38761.2	113534	37232.7	128708	117242	198632	75338.8
HI_1.79/139.0027	1.79	139.003	0.0253396	0.549235	7879.03	16210.1	10066.1	18552.8	15452.2	7530.4	18119.1	2999	28467	23753.2	39029.8	16676.9
HI_1.79/361.2221	1.79	361.222	0.0260071	0.457334	4221.59	35270.9	20372.8	38560.4	31436.3	15283.7	50868.3	12961.4	52743.5	55184.3	77319.9	33492.9
HI_1.8/259.1541	1.8	259.154	0.0252873	0.628133	2999	7608.53	6395	8887.57	9444.97	2999	11007.7	4608.54	12156.7	15552.2	21368.5	8755.69
HI_1.81/569.4318	1.81	569.432	0.0369209	0.528861	94196.1	2999	2999	104201	2999	2999	2999	69394.1	2999	77847.7	73441.7	68640.8
HI_1.83/420.2594	1.83	420.259	0.0277307	0.515167	8251.45	31040	17402.1	30480.5	24097.6	11500.6	5313.94	11307.9	43208.4	37585.6	55544.4	25781.1
HI_1.85/394.2823	1.85	394.282	0.0200832	0.70214	6322.74	5882.04	5651.59	7853.1	5840.49	4521.64	6539.94	4609.26	5972.6	2999	2999	2999
HI_1.85/675.677	1.85	675.677	0.0313628	0.556552	18271.1	2999	6958.84	32283.2	2999	6019.18	40631.3	10738.8	2999	22915	66002.3	21465.4
HI_1.86/310.3105	1.86	310.31	0.0273943	0.695911	11067.5	6884.13	6864.29	11192.3	8793.39	2999	11019.1	6078.73	5530.04	11610.3	22098.6	12295.4
HI_1.87/289.2163	1.87	289.216	0.0231627	0.598975	5572.79	10263.1	14656	9390.36	12235.2	12908.7	2999	11014	17427.5	18996.7	19562.2	14588.1
HI_1.87/175.1483	1.87	175.148	0.0232843	0.570151	9302.53	3740.4	2999	13778.9	7354.17	8153.6	2999	2999	2999	17583.3	16482.2	8093.79
HI_1.87/615.4055	1.87	615.405	0.0298001	0.50297	6703.88	2999	24575.1	13358.1	25324.6	25562.1	3991.85	2999	2999	57655.4	56643.6	2999
HI_1.88/615.4412	1.88	615.441	0.0360202	0.7012	13536.7	2999	25722.4	2999	2999	2999	2999	2999	28782.5	27057	39900	26883.6
HI_1.89/352.3211	1.89	352.321	0.0219373	0.543828	12939.1	5333.75	2999	9952.58	5973.7	4510.39	9833.57	5640.7	4684.23	10789.2	14896.7	9017.61
HI_1.9/350.3267	1.9	350.327	0.0205459	0.615389	4217.82	4430.77	4688.24	2999	5352.88	6076.01	2999	4133.33	6000.52	2999	2999	2999
HI_1.9/163.1119	1.9	163.112	0.0234531	0.61872	9061.63	7154.91	5197.17	3674.44	4335.25	2999	2999	2999	8521.02	10211.5	10909.6	11098.7
HI_1.91/370.2954	1.91	370.295	0.0210115	0.725286	9910.18	10661.8	12520.9	9902.36	11538.5	2999	9253.83	12991.2	11576.6	14459	17072	13127.4
HI_1.94/181.1224	1.94	181.122	0.0245131	0.367808	55715.6	116799	83581	69626.7	69802.6	69197.8	6270.38	62456.6	4180.48	130975	89088.1	84411.8
HI_1.95/205.1435	1.95	205.143	0.0275267	0.555482	25428.7	30754.2	7532.97	18887.8	8102.57	19040.5	9117.59	18607	8665.94	52116.4	26999.7	19706.4
HI_1.97/147.117	1.97	147.117	0.0279834	0.641325	2999	13481.2	12755.7	2999	6194.45	20732.8	5962.45	12347.6	9999.65	25899.9	15894.2	18376.7
HI_2/425.2687	2	425.269	0.0246808	0.569143	10509.9	5620.89	9478.81	11517.9	6032.36	6755.12	2999	11830.1	3813.34	19625.4	16923.7	2999
HI_2.07/223.133	2.07	223.133	0.0264778	0.716082	6042.7	2999	8881.76	6080.69	3916.9	5346.81	8066.88	8730.35	8094.42	12539.2	11002.8	11436.5
HI_2.15/160.0758	2.15	160.076	0.0222054	0.37229	2999	2999	15538.8	2999	6460	98352.6	2999	23577.7	2999	11721.5	26021.7	57085.3
HI_2.22/152.0707	2.22	152.071	0.0264294	0.662961	7252.52	4063.44	3289.56	2999	3099.02	4680.31	3447.62	5311.16	3573.18	2999	2999	2999
HI_2.24/172.1464	2.24	172.146	0.0229435	0.561196	4132.75	3699.58	4289.05	4026.48	3013.09	2999	2999	2999	3200.21	2999	2999	2999
HI_2.24/224.1857	2.24	224.186	0.0265879	0.788325	3578.28	4576.7	3711.68	4377.47	4318.43	4273.51	5562.84	3324.33	5031.58	5270.75	2999	2999
HI_2.5/464.2129	2.5	464.213	0.0592683	0.751611	2999	8413.88	2999	2999	269162	2999	2999	2999	23872.4	164536	126101	256258
HI_3.08/146.0635	3.08	146.064	0.0355774	0.410715	2999	2999	2999	46913.6	3944.43	390487	432938	2999	265753	55192.9	339375	276995
HI_3.3/211.0966	3.3	211.097	0.0275299	0.671531	3300.37	3660.13	3365.25	3355.95	2999	2999	4460.78	3516.2	3714.02	2999	2999	2999
HI_3.31/613.4834	3.31	613.483	0.0224129	0.568864	2999	26096.1	18913.2	14643.8	13236.2	11507.7	21643.9	17728.7	20029.2	26219.5	30299.8	21964.9
HI_3.46/155.089	3.46	155.089	0.0226692	0.604217	2999	3735.83	3956.01	4749.75	5562.35	6153.88	2999	3771.44	3463.24	2999	2999	2999
HI_3.47/207.0507	3.47	207.051	0.0234995	0.388397	77996.7	2999	43785.6	2999	2999	41596.8	47552.4	2999	45588.8	52774.4	44895.2	47354.1
HI_3.6/434.192	3.6	434.192	0.0212402	0.333603	12068.3	33840.2	23288.1	2999	7926.15	11569.4	8689.27	2999	120359	53473.1	2999	84069.6
HI_3.62/192.0418	3.62	192.042	0.0283194	0.504102	22697.9	19653.1	44954.3	2999	2999	2999	50513	2999	2999	31702.9	47677	29183.2
HI_3.66/147.0441	3.66	147.044	0.042188	0.604857	95882.2	47082.9	2999	2999	2999	2999	95525.1	27163.1	2999	122208	117028	64618.7
HI_3.68/189.0482	3.68	189.048	0.0274362	0.529393	2999	2999	2999	2999	2999	2999	2999	2999	4214.35	8175.75	7585.13	69272.7
HI_3.74/414.1614	3.74	414.161	0.0208117	0.565824	2999	3743.56	4115.46	4025.4	4586.99	4239.73	4951.95	2999	2999	2999	2999	2999
HI_3.75/234.0981	3.75	234.098	0.026578	0.641261	3022.85	3226.06	2999	2999	4336.16	4853.42	4392.5	3052.27	3299.94	2999	2999	2999
HI_3.77/118.0654	3.77	118.065	0.0205208	0.460686	2999	2999	2999	2999	5365.01	3189.96	10552.9	13924.6	11502.6	2999	23274.3	11885.4
HI_3.77/338.2805	3.77	338.281	0.0206837	0.541658	2999	3673.71	3619.97	4634.5	2999	2999	5745.93	3581.95	4175.91	2999	2999	2999
HI_3.8/340.0791	3.8	340.079	0.0289418	0.417192	90241.6	82240.1	72260.6	9481.39	69209.9	2999	69562.2	4210.69	2999	84074	83854.9	72521.9
HI_3.8/513.1329	3.8	513.133	0.037616	0.449618	8453.67	180273	188033	3781.75	223167	2999	2999	265208	2999	205278	163882	169241
HI_3.81/401.1165	3.81	401.116	0.0478392	0.768207	2999	2999	2999	2999	2999	2999	3401.1	2999	52792.3	48339.5	45561.8	44255.8
HI_3.86/160.0759	3.86	160.076	0.0665341	0.664817	2999	2999	987550	2999	1.25866e+06	2999	2999	2999	2999	981855	934621	864040
HI_3.88/379.096	3.88	379.096	0.0266326	0.549467	3945.9	6217.9	5430.23	15272.2	13110.1	9447.8	20583	12076.7	16493.5	21418.8	24329.1	16263.8
HI_4.1/382.1708	4.1	382.171	0.0265596	0.718736	3851.95	4461.48	5241.78	5747.74	5184.16	4077.86	3148.44	3813.85	2999	2999	2999	2999
HI_4.2/348.2105	4.2	348.211	0.0220232	0.556962	20590.2	31915.3	21657.1	50231.4	37694.4	20545.2	18578.7	24417.1	17262.1	50753	32045.5	42069.1
HI_4.65/426.3033	4.65	426.303	0.0202595	0.381603	46368.7	38748.9	4192.59	32261.5	21251.9	23066.6	49256.3	18107.6	31492.1	57638	43610	35004.3
HI_4.66/425.2955	4.66	425.296	0.0214254	0.404329	30131.5	6502.99	13627	20872.9	21962	12739.7	46054.5	2999	26606.6	68448.7	35197.9	14394.2
HI_4.7/149.0711	4.7	149.071	0.027619	0.714467	4938.41	6781.09	6725.98	4005.75	4210.61	3275.3	5918.47	6376.14	7465.68	10843.6	10860.3	7483.49
HI_4.7/177.066	4.7	177.066	0.0299679	0.768299	13706.1	16604.3	15037.6	10294.2	10264.8	9607.23	16579.2	15890	20273.9	28398.5	31100	20545.8
HI_4.71/384.1765	4.71	384.176	0.0208496	0.524409	3000.21	5125.96	3464.48	2999	2999	2999	4045.94	4941.84	6853.82	7033.85	10268.6	8414.14
HI_4.71/361.1005	4.71	361.101	0.0221835	0.607074	4235.86	4721.58	4531.7	2999	2999	2999	5328.47	4563.6	5263.4	11041	9953.69	6260.42
HI_4.97/247.0424	4.97	247.042	0.0322523	0.606514	128983	62359.2	49186.2	75951.9	57825	48553.3	74343.4	171529	48678.9	439677	66879.4	214333
HI_5.1/270.1183	5.1	270.118	0.0234197	0.421102	47433.1	8516.42	42835.1	41120.1	57343	24647.7	2999	2999	23283.4	49199.3	50046.5	39652.8
HI_5.3/206.1024	5.3	206.102	0.0237969	0.571969	3597.57	3983.51	3772.2	2999	3150.97	3501.15	3297.99	2999	2999	2999	2999	2999
HI_5.41/257.0631	5.41	257.063	0.0253504	0.580736	3802.6	8787.3	11570.9	8180.34	3586.86	2999	2999	11305.9	10479.3	15466.1	16670.7	10591.1
HI_5.42/289.1257	5.42	289.126	0.0227114	0.52158	6194.07	3931.77	3204.03	2999	2999	5400.74	2999	2999	2999	5503.52	19141.4	11604.5
HI_5.42/208.1368	5.42	208.137	0.023358	0.46058	4310.4	9823.39	7772.79	11707.6	22305.4	15788.7	36658.3	23796.3	21264.4	24133.6	27624.3	30930.4
HI_5.61/465.0965	5.61	465.096	0.0227993	0.446041	16059.7	20702.2	15905.2	76168.3	77051.4	58305.9	80744.7	52147	42909.4	83426.6	85056.8	66188.3
HI_5.85/560.2343	5.85	560.234	0.0205179	0.534916	15503.9	2999	2999	2999	2999	2999	3738.56	2999	2999	13509.9	12663.4	10574.3
HI_6.11/263.0163	6.11	263.016	0.0306346	0.741164	2999	2999	2999	18722.5	2999	2999	2999	2999	2999	20352	11788.7	22789.8
HI_6.38/429.0631	6.38	429.063	0.0208393	0.486362	2999	2999	2999	3465.84	3486.58	3166.57	2999	3040.77	3418.95	2999	2999	2999
HI_6.83/241.0818	6.83	241.082	0.0252913	0.644592	2999	4216.6	3442.25	4942.3	5042.51	2999	3484.11	3444.41	3589.71	2999	2999	2999
HI_7.12/225.087	7.12	225.087	0.0271824	0.730247	4039.73	2999	4438.53	5617.25	5316.15	3277.98	3535	3801.91	4793.1	2999	2999	2999
HI_7.75/381.1867	7.75	381.187	0.0320774	0.637275	17010.3	2999	31361	2999	8668.93	11554.4	18933.4	2999	2999	15598.5	43634.1	33667.3
HI_7.91/584.2347	7.91	584.235	0.023586	0.33546	87935	136551	2999	14293.2	10058.6	12610.3	109192	161336	179403	62562.9	114487	175699
HI_7.95/427.1212	7.95	427.121	0.0236708	0.362323	155520	117709	15156.3	110237	11865.2	20915.3	161555	161184	20624.5	206110	103324	95828.4
HI_8.2/85.029	8.2	85.029	0.0253356	0.734398	2999	2999	2999	2999	6748.59	13310.7	2999	6487.91	2999	16994	12409.6	10687.7
HI_8.39/300.1987	8.39	300.199	0.0261414	0.529471	18777.3	25871.8	32143.7	20496.4	15082.3	2999	2999	10278.7	2999	52482	24975.9	18777.3
HI_9.06/198.0596	9.06	198.06	0.0217256	0.241527	1.04992e+06	1.17237e+06	1.25698e+06	1.2016e+06	5506.27	1.22125e+06	1.11865e+06	2999	1.22114e+06	1.07929e+06	1.13835e+06	1.04782e+06
HI_9.12/308.134	9.12	308.134	0.0338979	0.652897	2999	6108.56	2999	2999	8815.97	2999	27264.7	29679.5	17153.5	26235.3	30768.8	32628
HI_9.47/700.2828	9.47	700.283	0.0207096	0.539013	4156.09	2999	2999	4644.79	5022.59	3009.15	2999	4806.42	3665.85	2999	2999	2999
HI_9.64/188.0681	9.64	188.068	0.0208747	0.656848	5298.56	4785.35	4947.59	4949.9	2999	4305.49	2999	5063.95	5839.56	2999	2999	2999
HI_10.34/233.0631	10.34	233.063	0.0200239	0.45551	109775	101830	25437.1	51944.4	57893.1	64737.9	46748.7	49526.9	102988	119734	122399	68723.5
HI_10.39/176.0659	10.39	176.066	0.024639	0.771575	5698.25	5686.11	2999	9111.83	8824.78	8524.19	7359.29	8275.63	9215.84	11561.1	12601.2	11627.5
HI_10.55/213.087	10.55	213.087	0.0213242	0.588401	4203.56	4761.94	4176.08	6151.04	6323.59	3435.69	2999	4118.8	2999	2999	2999	2999
HI_10.73/442.2901	10.73	442.29	0.0208146	0.499654	14657.5	19105.8	2999	15635	14258.1	9952.26	18521.1	2999	12341.8	38775.3	17683.7	12694.9
HI_10.74/319.0999	10.74	319.1	0.0232632	0.563776	2999	9511.26	6413.31	5468.31	6357.65	4523.48	13749.7	9061.64	14370.9	17085.4	12906.8	11371
HI_10.85/250.1907	10.85	250.191	0.0223906	0.486059	14504.8	17767.6	30244.7	16255.6	11149.2	6324.58	17188.1	6968.46	11150.6	38694.2	20492.1	15751.2
HI_11.32/410.0704	11.32	410.07	0.0232116	0.727615	9097.71	8564.29	7849.02	7373.8	7370.98	5473.44	9476.44	9376.19	9629.24	13404.6	13704.9	9912.04
HI_11.32/490.0277	11.32	490.028	0.0258775	0.718115	14014.6	12896.2	8286.55	12593.4	11210.3	8030.3	15445.4	11239.5	15006.4	22696.6	22181.9	15144.7
HI_11.32/394.0965	11.32	394.096	0.0266321	0.763451	23224.9	24297.3	21968.2	17444.3	17814.9	16278.9	28469.7	25503.1	27616.8	42446.9	39901.9	29427
HI_11.32/474.0537	11.32	474.054	0.0281442	0.77308	24669	15758	16607.7	20630.6	17980.8	15583.6	27348	24245.4	25763.5	41815.9	38495.1	28896.9
HI_11.33/519.1117	11.33	519.112	0.0267953	0.731044	8015.52	10112.6	12000	6871.57	8466.61	7405.67	7370.62	12700.2	12871.4	12869.5	17694.6	17618
HI_11.67/207.024	11.67	207.024	0.030906	0.79677	2999	3925.73	3448.4	3837.84	4257.42	3686.16	3835.14	4434.04	3241.24	2999	2999	2999
HI_11.98/482.02	11.98	482.02	0.0302451	0.62921	17414.3	19236.5	27599.9	11510	2999	19444.7	2999	2999	23809.6	37309.8	39432.3	21831.4
HI_12.55/232.9225	12.55	232.923	0.0254528	0.57664	3360.94	3097.16	3113.16	3265.7	3151.27	2999	3054.91	2999	2999	2999	2999	2999
HI_15.33/138.055	15.33	138.055	0.0262725	0.665244	87830.3	112100	76540.7	42770.9	49794.1	53510.6	88035.7	83552.5	87742.2	156119	129836	103851
HI_15.94/383.0761	15.94	383.076	0.0279619	0.401421	102339	2999	7694.29	117582	98924.6	27243.1	2999	101468	2999	92060.6	84895.8	74233.1
HI_15.95/365.1055	15.95	365.106	0.0217293	0.228615	2.57538e+06	2999	2.30698e+06	3.11692e+06	2.82137e+06	2.76423e+06	2.43903e+06	2.59019e+06	2999	2.3572e+06	2.27152e+06	2.16854e+06
HI_15.95/367.1101	15.95	367.11	0.0290439	0.445071	2999	2999	2999	78644.2	2999	66696.7	56480.8	61230.3	2999	60230	57452.7	55106
HI_16.37/261.1056	16.37	261.106	0.02166	0.542438	3041.84	2999	2999	4901.25	5020.29	3370.41	2999	3698.36	3913.43	2999	2999	2999
HI_16.77/236.9996	16.77	237	0.0545227	0.683889	2999	5517.17	2999	2999	2999	2999	164143	155575	2999	159038	172247	156099
HI_16.81/255.0586	16.81	255.059	0.0204811	0.561927	4769.92	2999	2999	3869.99	4044.67	3911.16	2999	5080.91	4418.95	2999	2999	2999
HI_16.82/144.0656	16.82	144.066	0.0295009	0.68926	8125.91	8103.2	6945.84	7090.96	6090.33	4998.15	15977.2	13441.7	2999	21350.6	15838.1	13094.8
HI_16.84/162.0761	16.84	162.076	0.0238711	0.574593	15567.3	16570	14062.6	17053.5	19363.1	14346.7	36391.8	36484.3	33738	40286.4	34454.7	33809.8
HI_17.2/310.6664	17.2	310.666	0.0315757	0.738751	14172.7	14969.3	18370.5	19950.1	16604.5	10195.2	2999	12658.7	2999	27098.8	34460.5	21746.5
HI_17.2/310.1649	17.2	310.165	0.0336235	0.904865	42907.1	45941.9	55703.5	54101.4	45939.6	39934.1	35213.2	38016.2	42862.8	84715.9	103917	76002.5
HI_17.62/175.1078	17.62	175.108	0.0347611	0.484118	59300.1	2999	2999	85005.9	71483.1	106187	335717	181096	141580	163756	283018	363396
HI_17.66/213.0637	17.66	213.064	0.0299168	0.606403	24161.3	31237.6	44444.6	37993.9	30359.3	37514.5	136071	70641.1	59792.2	68154.5	107485	146056
HI_17.67/197.0898	17.67	197.09	0.0315255	0.637299	56258.1	65493.3	97981.7	79920.6	64481	78446.8	285274	149332	118820	149679	237719	331329
HI_17.83/381.0795	17.83	381.079	0.0234737	0.488297	12780	17165.9	21883.6	2999	2999	2999	39748.8	2999	2999	23975.8	23520.1	20944.9
HI_18.2/229.0585	18.2	229.059	0.0217526	0.377687	47775	2999	48427	2999	39924.8	2999	49409.6	49331.1	50994	52601.7	55730	48406
HI_18.28/175.1078	18.28	175.108	0.0229206	0.492311	202038	605267	461693	259638	220801	205908	584043	597853	773655	792838	708954	582476
HI_18.28/157.0971	18.28	157.097	0.025393	0.428577	16310.5	51684.7	33098.1	2999	2999	2999	49517.3	55728.5	66178.1	57948.2	65597.5	43143.1
HI_18.28/158.0814	18.28	158.081	0.0291763	0.474338	2999	44360.2	38809.5	2999	2999	2999	48719.1	52686.8	64498.5	67138.4	62261.9	48385.2
HI_18.28/115.0869	18.28	115.087	0.0323718	0.546698	2999	41116.4	31786.6	2999	2999	2999	37421.6	2999	50612.8	52445.4	47403.4	40899.8
HI_18.57/169.0584	18.57	169.058	0.0415001	0.570773	415016	37771.6	27779.7	63512.9	494839	97469.6	35220.9	444816	449952	648748	443764	1.05363e+06
HI_20.09/384.7722	20.09	384.772	0.0250565	0.467863	2999	29220.2	48457.9	2999	17119	12591.4	2999	13252.5	17473.2	75864.5	24102.9	16475.4
HI_20.69/455.1164	20.69	455.116	0.0209372	0.739395	30975.1	25281.2	28789.7	30840.9	24296.1	24150.4	26554.3	37730	25375.7	39654.7	42479.7	34364.9
HI_20.7/434.1871	20.7	434.187	0.0201315	0.6566	6775.92	6287.76	7222.45	7734.37	5557.08	4601.56	6081.68	9234.68	5726.92	9079.52	9694.28	8460.49
HI_20.7/439.1424	20.7	439.142	0.0209047	0.448535	46440.3	2999	42616.1	43847.6	34162.9	33526.7	39111	53622.3	34121.4	60159.6	62067.5	51218.3
HI_24.42/177.1226	24.42	177.123	0.0270064	0.399054	2999	79144.9	2999	2999	87603.4	84369.4	2999	73641.3	81639.9	80654.7	83287.3	73433
HI_24.76/156.0769	24.76	156.077	0.0378577	0.479471	48027.8	2999	95388.1	42616.5	951643	41801.9	708584	23298.3	168708	898873	352317	241493
HI_24.77/357.0557	24.77	357.056	0.0201412	0.59468	60164.8	44572.3	45346.5	37119.1	33567.6	29033.7	63780.1	45100.2	54496.4	70759.8	65967.4	58203.3
HI_24.78/373.0297	24.78	373.03	0.0241941	0.584111	30226	21430.2	21804.3	17542.9	15717.6	13414.1	2999	21827.7	26835.4	35056.9	32783.8	28336.1
HI_24.94/72.0815	24.94	72.0815	0.0407355	0.479506	2999	2999	244168	655914	2999	2999	2999	135111	2999	344323	117779	131196
HI_24.97/137.9832	24.97	137.983	0.0230696	0.60396	15203.8	8738.49	7324.64	9022.48	6179.77	2999	17065.7	2999	2999	15916.9	15133.9	13814
HI_25.02/188.1758	25.02	188.176	0.0385052	0.438624	281068	122817	1.21306e+06	2999	2999	2999	2999	45231.1	132247	331722	1.19852e+06	66188.7
HI_25.06/278.8617	25.06	278.862	0.031381	0.630764	18210.2	2999	3194.27	5797.93	8424.24	2999	19219.4	6078.56	2999	22147.8	19367.4	16886.5
HI_25.57/177.0611	25.57	177.061	0.0210569	0.452578	24594.3	2999	36926.2	28164.7	28339.1	32805.7	42328.9	43171.3	57580.3	49245.8	51081.6	54156.2
HI_25.57/133.0973	25.57	133.097	0.0216005	0.611633	824786	1.31907e+06	817895	902357	732941	751271	1.45601e+06	1.12788e+06	1.42789e+06	1.74266e+06	1.5211e+06	1.34133e+06
HI_25.57/116.0709	25.57	116.071	0.0217046	0.610898	582389	945737	570335	627450	538131	525241	1.01141e+06	828730	1.03093e+06	1.2526e+06	1.08122e+06	956590
HI_25.57/115.0869	25.57	115.087	0.0205022	0.578662	158069	244936	143146	165547	128890	127757	250454	201340	260268	316202	266527	228918
HI_25.57/155.0791	25.57	155.079	0.0206993	0.556308	49524.3	110839	69587.8	57986.6	58313.4	63225	101227	90975.2	128196	118298	118352	116447
HI_25.57/70.0659	25.57	70.0659	0.0235578	0.671264	69199.1	110454	66991.4	74153.3	59511.5	61705.5	90657.9	98734.8	119105	144865	125869	113377
HI_25.57/265.1869	25.57	265.187	0.0256361	0.511083	5499.34	26847.1	9724.88	10402.6	9695.65	9711.95	24864.9	19931.4	35815	32358.9	31046.1	24191.5
HI_25.58/212.1758	25.58	212.176	0.0216578	0.514835	12569.2	2999	2999	18814	18938.4	5976.1	16471.6	13703.7	2999	23243.6	17846.8	15747.1
HI_25.58/279.2026	25.58	279.203	0.0310837	0.700539	4234.84	9205.03	5427.33	7339.82	2999	5765.65	12462.7	10882.5	14118.1	18316.7	18553.8	14709.8
HI_25.59/147.1128	25.59	147.113	0.0272241	0.846471	248023	245236	219342	275974	289910	273909	344215	315183	341695	469979	484677	410826
HI_25.59/130.0864	25.59	130.086	0.026586	0.822723	157439	155665	134277	180347	178758	173891	220452	207951	215430	300551	304089	255289
HI_25.59/169.0948	25.59	169.095	0.0273503	0.864612	32151.2	32739.4	31076.5	34735.2	36674.1	35825.5	43759.9	42734.3	46007.6	58288.4	62756.9	57332.3
HI_25.6/84.0814	25.6	84.0814	0.0295561	0.818449	2999	2999	2999	10738.5	8000.48	10104.3	2999	12088.3	12743.4	14629.5	20849.6	15550.9
HI_25.6/191.0767	25.6	191.077	0.0259564	0.6874	14607.6	15026.3	16024.5	14939.7	17188.7	15040.3	17359	19272.1	6848.81	23173.3	26032	26185.6
HI_25.61/207.0507	25.61	207.051	0.026037	0.810854	10875.8	11392.9	11896.4	10957.5	12941.7	11190.6	2999	14000.3	14411.4	17365.9	19031.8	18662.4
HI_25.62/185.0687	25.62	185.069	0.0228014	0.745184	2999	2999	6438.52	2999	2999	4817.33	8223.41	2999	8242.33	10406.5	11684.2	10634.4
HI_26.19/422.0362	26.19	422.036	0.02074	0.575075	3688.04	3187.69	6329.8	4098.65	4292.33	2999	3438.03	4665.95	3817.58	2999	6310.03	5852.97
HI_26.73/170.0463	26.73	170.046	0.0200653	0.470022	2999	21894.8	17826.6	16676.1	15503.3	2999	21293.5	2999	23059.7	25043.4	26863.3	17904
HI_26.73/157.0278	26.73	157.028	0.0200295	0.569755	14306.6	14372	11938.8	10304.8	10112.2	6515.4	2999	2999	2999	15161.1	17101.8	11660.7
HI_29.96/195.9683	29.96	195.968	0.0201068	0.402077	15675.9	14670.2	2999	4535.8	13465.8	5568.69	3666.35	5085.03	17236.8	18221.7	21887.7	7689.74
HI_29.96/143.9969	29.96	143.997	0.0224279	0.396821	74533.9	44036.8	2999	2999	38806.6	25092.5	26879.4	23673.2	49655.9	77731.6	84618.3	22831.7
HI_29.96/177.9577	29.96	177.958	0.0330079	0.667606	11937.3	16056.9	13255.5	2999	5879.4	2999	10572.7	8970.43	3715.88	20972.6	39266.8	12411.7
HI_31.04/189.1598	31.04	189.16	0.0456654	0.424213	3.23769e+06	2.89061e+06	2.13936e+06	2999	2.58647e+06	2999	2999	2.31781e+06	2999	3.56815e+06	3.33039e+06	2.16908e+06
