# Supplementary material for: Metabolic diversification of nitrogen‐containing metabolites by the expression of a heterologous lysine decarboxylase gene in Arabidopsis
Source: Plant J. 2019 Aug 27;100(3):505–21. doi: 10.1111/tpj.14454 (PMC6899585; doi:10.1111/tpj.14454)
Supplement: Supplementary file 20 — Table S4. KEGG compound annotation for differential mass features. [file TPJ-100-505-s020.xlsx]

## Sheet: DC lines
Table S4. KEGG compound annotation for differential mass features
Differential mass features in DC lines
Peak ID	LC-mode	OPLS-DA		Retention time (min)	Precursor mass	Ion Type	Elemental formula	Mass error (ppm)	KEGG annotation	KEGG id
		M1.p[1]	M1.p(corr)[1]
RP_1.63/103.1233	RPLC	-0.0780518	-0.928931	1.63	103.123	[M + H]+	C5H14N2	-3.15	Cadaverine	C01672
RP_1.76/131.1292	RPLC	-0.0402023	-0.527134	1.76	131.129	[M + H]+	C5H14N4	-0.57	Agmatine	C00179
RP_1.93/149.0807	RPLC	-0.0215821	-0.394318	1.93	149.081	[M + H]+	C6H12O4	0.94	(R)-Mevalonate	C00418
RP_2.06/123.0793	RPLC	-0.025002	-0.554871	2.06	123.079	[M + H]+	C8H10O	9.38	Phenylethyl alcohol	C05853
RP_2.08/132.1133	RPLC	-0.0305597	-0.744871	2.08	132.113	[M + H]+	C5H13N3O	-1.21	N-Carbamoylputrescine	C00436
RP_2.13/180.0689	RPLC	-0.0232272	-0.589455	2.13	180.069	[M + H]+	C6H13NO3S	-0.03	Cyclohexylsulfamate	C02824
RP_2.19/276.1189	RPLC	-0.0219522	-0.55878	2.19	276.119	[M + H]+	C10H17N3O6	0.42	N-Succinyl-L-citrulline	C18048
RP_2.19/343.1168	RPLC	-0.0204034	-0.766779	2.19	343.117	[M + H]+	C19H18O6	2.39	UWM6	C18678
RP_2.22/161.0921	RPLC	-0.0282733	-0.638828	2.22	161.092	[M + H]+	C6H12N2O3	-0.17	N-gamma-Acetyldiaminobutyrate	C06442
RP_2.26/245.0959	RPLC	-0.0206006	-0.407415	2.26	245.096	[M + H]+	C10H16N2O3S	-1.87	Biotin	C00120
RP_2.32/205.1184	RPLC	-0.023691	-0.514303	2.32	205.118	[M + H]+	C8H16N2O4	-0.55	N6-Acetyl-N6-hydroxy-L-lysine	C03955
RP_2.33/100.0761	RPLC	-0.0724126	-0.966465	2.33	100.076	[M + H]+	C5H9NO	-4.1	(2R)-2-Hydroxy-2-methylbutanenitrile	C18796
RP_2.33/85.0654	RPLC	-0.0246982	-0.471821	2.33	85.0654	[M + H]+	C5H8O	-7.2	3-Methyl-2-butenal	C07330
RP_2.33/101.0601	RPLC	-0.0722543	-0.959914	2.33	101.06	[M + H]+	C5H8O2	-3.91	Glutaral	C12518
RP_2.34/102.0917	RPLC	-0.0640534	-0.924504	2.34	102.092	[M + H]+	C5H11NO	-3.52	5-Aminopentanal	C12455
RP_2.34/131.118	RPLC	-0.020346	-0.519033	2.34	131.118	[M + H]+	C6H14N2O	-0.82	N-Acetylputrescine	C02714
RP_2.34/162.0761	RPLC	-0.0344337	-0.781136	2.34	162.076	[M + H]+	C6H11NO4	-0.07	O-Acetyl-L-homoserine	C01077
RP_2.37/118.0865	RPLC	-0.0335128	-0.844449	2.37	118.087	[M + H]+	C5H11NO2	-2.06	5-Aminopentanoate	C00431
RP_3.4/175.1079	RPLC	-0.0217133	-0.401265	3.4	175.108	[M + H]+	C7H14N2O3	-1.02	N-Acetylornithine	C00437
RP_4/233.113	RPLC	-0.0201996	-0.823275	4	233.113	[M + H]+	C9H16N2O5	0.87	N2-Succinyl-L-ornithine	C03415
RP_4.18/341.1096	RPLC	-0.0280589	-0.740894	4.18	341.11	[M + H]+	C12H20O11	-5.17	3-Ketosucrose	C05731
RP_4.18/213.0407	RPLC	-0.0322834	-0.857617	4.18	213.041	[M + H]+	C9H8O6	-6.28	5-Carboxyvanillic acid	C18338
RP_4.18/461.1135	RPLC	-0.0243544	-0.789633	4.18	461.113	[M + H]+	C22H21ClN2O7	-5.41	Anhydrochlortetracycline	C18297
RP_4.18/324.134	RPLC	-0.0268678	-0.793924	4.18	324.134	[M + H]+	C11H22N3O6P	-6.49	Bialaphos	C06457
RP_4.56/380.0399	RPLC	-0.0244692	-0.704352	4.56	380.04	[M + H]+	C10H14N5O7PS	6.69	6-Thioguanosine monophosphate	C16619
RP_4.57/183.0415	RPLC	-0.0291948	-0.766699	4.57	183.042	[M + H]+	C7H6N2O4	-8.04	2,4-Dinitrotoluene	C11006
RP_4.69/188.1281	RPLC	-0.0204898	-0.448834	4.69	188.128	[M + H]+	C9H17NO3	0.12	8-Amino-7-oxononanoate	C01092
RP_4.77/220.0815	RPLC	-0.0207794	-0.618839	4.77	220.082	[M + H]+	C8H13NO6	0.31	O-Succinyl-L-homoserine	C01118
RP_4.9/301.0893	RPLC	-0.0296456	-0.760178	4.9	301.089	[M + H]+	C7H17N4O7P	4.88	N1-Amidinostreptamine 6-phosphate	C11351
RP_5.12/142.1226	RPLC	-0.0347799	-0.709509	5.12	142.123	[M + H]+	C8H15NO	0.31	Tropine	C00729
RP_5.88/295.0786	RPLC	-0.0203286	-0.670946	5.88	295.079	[M + H]+	C14H14O7	8.95	Cyclic de-hypoxanthine futalosine	C17017
RP_8.09/133.0496	RPLC	-0.0215501	-0.561229	8.09	133.05	[M + H]+	C5H8O4	-0.46	4-Hydroxy-2-oxopentanoate	C03589
RP_8.88/247.1285	RPLC	-0.0223158	-0.817779	8.88	247.129	[M + H]+	C10H18N2O5	1.43	2,4-Bis(acetamido)-2,4,6-trideoxy-beta-L-altropyranose	C19972
RP_9.19/149.0598	RPLC	-0.0202323	-0.776906	9.19	149.06	[M + H]+	C9H8O2	-0.61	trans-Cinnamate	C10438
RP_9.45/178.0897	RPLC	-0.0225105	-0.646289	9.45	178.09	[M + H]+	C7H15NO2S	-0.4	Dihomomethionine	C17217
RP_9.55/305.0666	RPLC	-0.0282939	-0.862483	9.55	305.067	[M + H]+	C15H12O7	-3.34	Taxifolin	C01617
RP_9.67/394.1279	RPLC	-0.0222689	-0.583514	9.67	394.128	[M + H]+	C22H19NO6	1.57	Dihydromacarpine	C05316
RP_9.82/314.0756	RPLC	-0.0204521	-0.622039	9.82	314.076	[M + H]+	C8H16N3O8P	-2.62	2-(Formamido)-N1-(5'-phosphoribosyl)acetamidine	C04640
RP_9.83/333.0582	RPLC	-0.0238484	-0.808974	9.83	333.058	[M + H]+	C16H12O8	6.92	Laricitrin	C12633
RP_10.15/196.0969	RPLC	-0.0211851	-0.916041	10.15	196.097	[M + H]+	C10H13NO3	-0.39	2-Phenyl-1,3-propanediol monocarbamate	C16586
RP_11.04/204.1419	RPLC	-0.0285683	-0.756028	11.04	204.142	[M + H]+	C10H21NOS	-1.16	9-Methylthiononanaldoxime	C17253
RP_11.23/235.144	RPLC	-0.0293204	-0.597561	11.23	235.144	[M + H]+	C13H18N2O2	0.46	p-Coumaroylputrescine	C18326
RP_11.26/227.0549	RPLC	-0.0211311	-0.899842	11.26	227.055	[M + H]+	C10H10O6	0.52	Prephenate	C00254
RP_11.41/186.1114	RPLC	-0.0202526	-0.605036	11.41	186.111	[M + H]+	C9H15NO3	5.8	Ecgonine	C10858
RP_11.44/538.0829	RPLC	-0.0224733	-0.478973	11.44	538.083	[M + H]+	C14H25N3O15P2	0.88	CDP-ribitol	C00789
RP_11.48/192.1053	RPLC	-0.0220848	-0.674649	11.48	192.105	[M + H]+	C8H17NO2S	-0.1	Trihomomethionine	C17221
RP_11.91/215.057	RPLC	-0.0201058	-0.79612	11.91	215.057	[M + H]+	C9H10O6	-9.26	2-Hydroxy-6-oxonona-2,4-diene-1,9-dioate	C04479
RP_11.92/161.0597	RPLC	-0.0228955	-0.802183	11.92	161.06	[M + H]+	C10H8O2	0.06	2-Formyl-1-indanone	C07719
RP_11.92/210.0887	RPLC	-0.0202463	-0.660271	11.92	210.089	[M + H]+	C9H11N3O3	-6.6	4-Acetamido-2-amino-6-nitrotoluene	C16420
RP_11.92/193.086	RPLC	-0.0235666	-0.826115	11.92	193.086	[M + H]+	C11H12O3	-0.4	cis-1,2-Dihydroxy-1,2-dihydro-7-hydroxymethylnaphthalene	C14104
RP_11.92/211.0965	RPLC	-0.0241815	-0.818412	11.92	211.096	[M + H]+	C11H14O4	-0.05	Sinapyl alcohol	C02325
RP_11.92/105.0702	RPLC	-0.0268888	-0.788932	11.92	105.07	[M + H]+	C8H8	-3.08	Styrene	C07083
RP_11.92/373.1492	RPLC	-0.0239195	-0.783128	11.92	373.149	[M + H]+	C17H24O9	0.3	Syringin	C01533
RP_12.12/501.1607	RPLC	-0.0200858	-0.701639	12.12	501.161	[M + H]+	C23H24N4O9	1.82	Nocardicin A	C01941
RP_12.22/222.0972	RPLC	-0.0362529	-0.858655	12.22	222.097	[M + H]+	C8H15NO6	0.08	N-Acetyl-D-galactosamine	C01132
RP_12.37/349.0894	RPLC	-0.0224295	-0.440169	12.37	349.089	[M + H]+	C17H16O8	6.89	1,2,3,4-Tetrahydro-alpha,7-dihydroxy-beta-(hydroxymethyl)-9-methoxy-3,4-dioxocyclopenta[c][1]benzopy	C19591
RP_12.51/445.1617	RPLC	-0.0258195	-0.791916	12.51	445.162	[M + H]+	C22H24N2O8	-2.6	Tetracycline	C06570
RP_12.6/263.1059	RPLC	-0.0223414	-0.573047	12.6	263.106	[M + H]+	C18H14O2	2.9	1,6-Dimethoxypyrene	C18260
RP_13.64/352.1601	RPLC	-0.0236894	-0.691972	13.64	352.16	[M + H]+	C15H21N5O5	4.13	O-beta-D-Xylosylzeatin	C03300
RP_13.73/209.081	RPLC	-0.0212036	-0.716781	13.73	209.081	[M + H]+	C11H12O4	-0.77	Sinapoyl aldehyde	C05610
RP_14.46/384.1864	RPLC	-0.0275825	-0.736648	14.46	384.186	[M + H]+	C16H25N5O6	3.56	Dihydrozeatin-O-glucoside	C16448
RP_14.51/229.0705	RPLC	-0.0215929	-0.779776	14.51	229.071	[M + H]+	C10H12O6	0.74	2-Hydroxy-3-carboxy-6-oxo-7-methylocta-2,4-dienoate	C06581
RP_15.28/382.1707	RPLC	-0.0229684	-0.760649	15.28	382.171	[M + H]+	C16H23N5O6	3.71	O-beta-D-Glucosylzeatin	C03423
RP_15.33/243.1025	RPLC	-0.0244697	-0.634458	15.33	243.102	[M + H]+	C15H14O3	-3.82	4,5-Bisphenol-o-quinone	C13628
RP_15.73/565.1534	RPLC	-0.0221278	-0.728122	15.73	565.153	[M + H]+	C26H28O14	3.17	Apigenin 7-O-[beta-D-apiosyl-(1->2)-beta-D-glucoside]	C04858
RP_15.87/325.1069	RPLC	-0.0303235	-0.86655	15.87	325.107	[M + H]+	C19H16O5	0.48	2,3-Dehydro-UWM6	C18679
RP_18.74/545.1635	RPLC	-0.0299525	-0.75982	18.74	545.163	[M + H]+	C27H28O12	3.41	Premithramycin A1	C12384
RP_20.52/189.1222	RPLC	-0.0266934	-0.794354	20.52	189.122	[M + H]+	C8H16N2O3	6.23	N6-Acetyl-L-lysine	C02727
RP_21.01/249.2212	RPLC	-0.0224189	-0.634437	21.01	249.221	[M + H]+	C17H28O	0.39	Sterol	C00370
RP_25.45/237.1848	RPLC	-0.0395492	-0.775275	25.45	237.185	[M + H]+	C15H24O2	0.47	Capsidiol	C09627
RP_30.4/437.3417	RPLC	-0.0231406	-0.656607	30.4	437.342	[M + H]+	C30H44O2	-0.66	2-Phytyl-1,4-naphthoquinone	C13309
RP_33.83/417.3362	RPLC	-0.0284909	-0.76596	33.83	417.336	[M + H]+	C27H44O3	0.3	Calcitriol	C01673
HI_1.89/219.1745	HILIC	-0.0257583	-0.629668	1.89	219.174	[M + H]+	C15H22O	-0.71	Albaflavenone	C17954
HI_1.89/237.185	HILIC	-0.0272375	-0.63774	1.89	237.185	[M + H]+	C15H24O2	-0.38	Farnesoic acid	C16502
HI_1.99/118.0655	HILIC	-0.0211329	-0.338058	1.99	118.066	[M + H]+	C8H7N	-3.17	Indole	C00463
HI_2.06/176.0707	HILIC	-0.0289218	-0.790987	2.06	176.071	[M + H]+	C10H9NO2	-0.52	Indole-3-acetate	C00954
HI_2.49/146.1653	HILIC	-0.0344786	-0.831081	2.49	146.165	[M + H]+	C7H19N3	-0.84	Spermidine	C00315
HI_3.22/159.029	HILIC	-0.032296	-0.714363	3.22	159.029	[M + H]+	C6H6O5	-1.25	4-Methylene-2-oxoglutarate	C06035
HI_3.31/712.492	HILIC	-0.0202817	-0.4934	3.31	712.492	[M + H]+	C39H70NO8P	-1.15	Phosphatidylethanolamine	C00350
HI_3.33/457.1111	HILIC	-0.026851	-0.76073	3.33	457.111	[M + H]+	C17H21N4O9P	1.74	FMN	C00061
HI_3.46/478.1237	HILIC	-0.0245487	-0.760858	3.46	478.124	[M + H]+	C16H31NO9S3	-0.68	8-Methylthiooctyl glucosinolate	C17254
HI_3.5/161.0445	HILIC	-0.0329347	-0.716829	3.5	161.044	[M + H]+	C6H8O5	-0.29	2-Formylglutarate	C16159
HI_3.5/133.0497	HILIC	-0.0252451	-0.554792	3.5	133.05	[M + H]+	C5H8O4	-1.22	Glutarate	C00489
HI_3.56/195.0654	HILIC	-0.0212147	-0.700475	3.56	195.065	[M + H]+	C10H10O4	-1.09	Ferulate	C01494
HI_3.76/326.2174	HILIC	-0.0331481	-0.505669	3.76	326.217	[M + H]+	C18H31NO2S	-7.9	Farnesylcysteine	C19691
HI_3.79/358.1133	HILIC	-0.081054	-0.932312	3.79	358.113	[M + H]+	C15H19NO9	-0.11	cyclo-Dopa 5-O-glucoside	C17751
HI_3.8/399.1222	HILIC	-0.0401215	-0.413892	3.8	399.122	[M + H]+	C20H18N2O7	-8.84	4-Amino-anhydrotetracycline	C06654
HI_3.8/225.0757	HILIC	-0.0358132	-0.363907	3.8	225.076	[M + H]+	C11H12O5	0.24	Sinapate	C00482
HI_3.9/416.1371	HILIC	-0.0259022	-0.568094	3.9	416.137	[M + H]+	C15H22N5O7P	-9.96	N6-(delta2-Isopentenyl)-adenosine 5'-monophosphate	C04713
HI_4.07/139.0391	HILIC	-0.0270618	-0.890369	4.07	139.039	[M + H]+	C7H6O3	-0.91	4-Hydroxybenzoate	C00156
HI_4.56/161.0598	HILIC	-0.0263424	-0.767881	4.56	161.06	[M + H]+	C10H8O2	-0.57	2-Formyl-1-indanone	C07719
HI_4.56/133.0649	HILIC	-0.0253552	-0.751527	4.56	133.065	[M + H]+	C9H8O	-0.8	Indanone	C01504
HI_4.56/373.1494	HILIC	-0.0270095	-0.787121	4.56	373.149	[M + H]+	C17H24O9	-0.24	Syringin	C01533
HI_4.83/360.1288	HILIC	-0.0233852	-0.642367	4.83	360.129	[M + H]+	C15H21NO9	0.31	beta-D-Glucuronoside	C03033
HI_5.46/389.1418	HILIC	-0.0328156	-0.688459	5.46	389.142	[M + H]+	C17H24O10	6.25	Secologanin	C01852
HI_5.47/384.1864	HILIC	-0.0325408	-0.682397	5.47	384.186	[M + H]+	C16H25N5O6	3.56	Dihydrozeatin-O-glucoside	C16448
HI_5.54/441.2127	HILIC	-0.0299559	-0.64197	5.54	441.213	[M + H]+	C22H32O9	-1.79	10-Deacetyl-2-debenzoylbaccatin III	C11899
HI_5.93/329.0636	HILIC	-0.0206567	-0.810921	5.93	329.064	[M + H]+	C17H12O7	6.04	Aflatoxin Q1	C19585
HI_6.39/227.055	HILIC	-0.0203069	-0.812448	6.39	227.055	[M + H]+	C10H10O6	0.08	Chorismate	C00251
HI_7.38/142.1228	HILIC	-0.0573624	-0.828969	7.38	142.123	[M + H]+	C8H15NO	-1.11	Tropine	C00729
HI_7.49/235.144	HILIC	-0.0487292	-0.721764	7.49	235.144	[M + H]+	C13H18N2O2	0.46	p-Coumaroylputrescine	C18326
HI_7.91/110.0968	HILIC	-0.0228661	-0.653767	7.91	110.097	[M + H]+	C7H11N	-3.4	Cyclohexyl isocyanide	C11520
HI_7.91/252.1086	HILIC	-0.0206048	-0.603948	7.91	252.109	[M + H]+	C10H13N5O3	2.07	Deoxyadenosine	C00559
HI_8.06/156.102	HILIC	-0.0208035	-0.521149	8.06	156.102	[M + H]+	C8H13NO2	-0.59	Retronecine	C06177
HI_8.43/333.0582	HILIC	-0.0276165	-0.679943	8.43	333.058	[M + H]+	C16H12O8	6.92	Laricitrin	C12633
HI_9.12/268.1035	HILIC	-0.0391291	-0.899233	9.12	268.103	[M + H]+	C10H13N5O4	2	Zidovudine	C07210
HI_9.47/178.0897	HILIC	-0.0277035	-0.666455	9.47	178.09	[M + H]+	C7H15NO2S	-0.4	Dihomomethionine	C17217
HI_9.64/166.0864	HILIC	-0.0239338	-0.895346	9.64	166.086	[M + H]+	C9H11NO2	-0.85	L-Phenylalanine	C00079
HI_9.67/217.0506	HILIC	-0.0223864	-0.63733	9.67	217.051	[M + H]+	C12H8O4	-4.91	Bergapten	C01557
HI_10.3/321.0946	HILIC	-0.022918	-0.592526	10.3	321.095	[M + H]+	C16H16O7	7.13	4-Coumaroylshikimate	C02947
HI_10.3/102.0917	HILIC	-0.0842044	-0.93644	10.3	102.092	[M + H]+	C5H11NO	-3.52	5-Aminopentanal	C12455
HI_11.19/199.1442	HILIC	-0.0310892	-0.427159	11.19	199.144	[M + H]+	C10H18N2O2	-0.46	Slaframine	C06185
HI_11.21/118.0865	HILIC	-0.103025	-0.983288	11.21	118.087	[M + H]+	C5H11NO2	-2.06	5-Aminopentanoate	C00431
HI_11.89/130.0501	HILIC	-0.0233394	-0.600778	11.89	130.05	[M + H]+	C5H7NO3	-1.76	1-Pyrroline-4-hydroxy-2-carboxylate	C04282
HI_12.18/273.1113	HILIC	-0.0204422	-0.381267	12.18	273.111	[M + H]+	C16H16O4	3.08	Deoxyshikonin	C18133
HI_13.36/255.0976	HILIC	-0.0301358	-0.744677	13.36	255.098	[M + H]+	C11H14N2O5	-0.19	p-Hydroxyfelbamate	C16584
HI_13.43/86.0606	HILIC	-0.0268317	-0.655249	13.43	86.0606	[M + H]+	C4H7NO	-6.54	Acetone cyanohydrin	C02659
HI_13.67/72.0451	HILIC	-0.0243941	-0.544275	13.67	72.0451	[M + H]+	C3H5NO	-9.94	Acrylamide	C01659
HI_13.67/89.0715	HILIC	-0.0256643	-0.555772	13.67	89.0715	[M + H]+	C3H8N2O	-6.32	N,N'-Dimethylurea	C16364
HI_14.47/132.1133	HILIC	-0.0317381	-0.707623	14.47	132.113	[M + H]+	C5H13N3O	-1.21	N-Carbamoylputrescine	C00436
HI_15.97/271.081	HILIC	-0.0237276	-0.733126	15.97	271.081	[M + H]+	C6H15N4O6P	-2.96	D-Lombricine	C01726
HI_15.97/343.1236	HILIC	-0.0279269	-0.871832	15.97	343.124	[M + H]+	C12H22O11	-0.32	Lactose	C00243
HI_16.9/247.1287	HILIC	-0.0292582	-0.861642	16.9	247.129	[M + H]+	C10H18N2O5	0.62	2,4-Bis(acetamido)-2,4,6-trideoxy-beta-L-altropyranose	C19972
HI_17.85/395.0773	HILIC	-0.0212013	-0.589995	17.85	395.077	[M + H]+	C21H14O8	-2.93	Tetracenomycin B3	C12369
HI_18.21/148.0605	HILIC	-0.0235848	-0.807086	18.21	148.06	[M + H]+	C5H9NO4	-0.42	2-Oxo-4-hydroxy-5-aminovalerate	C05941
HI_19.75/218.1136	HILIC	-0.0275436	-0.54676	19.75	218.114	[M + H]+	C8H15N3O4	-0.29	N-Acetyl-L-citrulline	C15532
HI_19.83/216.0867	HILIC	-0.0257183	-0.534776	19.83	216.087	[M + H]+	C9H13NO5	-0.22	Succinylproline	C11711
HI_20.35/244.0928	HILIC	-0.0214967	-0.753369	20.35	244.093	[M + H]+	C9H13N3O5	0	Cytidine	C00475
HI_20.35/266.0747	HILIC	-0.0209317	-0.750294	20.35	266.075	[M + H]+	C11H11N3O5	9.24	Isoniazid alpha-ketoglutaric acid	C16625
HI_23.43/314.0748	HILIC	-0.0254842	-0.584881	23.43	314.075	[M + H]+	C8H16N3O8P	-0.06	2-(Formamido)-N1-(5'-phosphoribosyl)acetamidine	C04640
HI_24/103.1234	HILIC	-0.104252	-0.953578	24	103.123	[M + H]+	C5H14N2	-4.13	Cadaverine	C01672
HI_24.75/89.1079	HILIC	-0.0470034	-0.512795	24.75	89.1079	[M + H]+	C4H12N2	-6.49	Putrescine	C00134
HI_25.77/218.1499	HILIC	-0.0440507	-0.648535	25.77	218.15	[M + H]+	C9H19N3O3	0.1	gamma-L-Glutamylputrescine	C15699
HI_26.19/405.0096	HILIC	-0.0239671	-0.609818	26.19	405.01	[M + H]+	C9H14N2O12P2	-0.3	UDP	C00015
HI_26.31/296.0659	HILIC	-0.026422	-0.414954	26.31	296.066	[M + H]+	C8H14N3O7P	-5.71	Aminoimidazole ribotide	C03373
HI_27.5/291.1298	HILIC	-0.0359185	-0.792641	27.5	291.13	[M + H]+	C10H18N4O6	0.39	N-(L-Arginino)succinate	C03406
HI_29/355.1547	HILIC	-0.0245896	-0.449237	29	355.155	[M + H]+	C21H22O5	-1.97	Xanthohumol	C16417
HI_30/613.1602	HILIC	-0.0257623	-0.450468	30	613.16	[M + H]+	C20H32N6O12S2	-1.56	Glutathione disulfide	C00127

## Sheet: Col-0
Table S4. KEGG compound annotation for differential mass features
Differential mass features in Col-0
Peak ID	LC-mode	OPLS-DA		Retention time (min)	Precursor mass	Ion Type	Elemental formula	Mass error (ppm)	KEGG annotation	KEGG id
		M1.p[1]	M1.p(corr)[1]
RP_1.7/147.1128	RPLC	0.0244424	0.833299	1.7	147.113	[M + H]+	C6H14N2O2	0.0547549	L-Lysine	C00047
RP_1.7/130.0864	RPLC	0.0224105	0.769111	1.7	130.086	[M + H]+	C6H11NO2	-1.09235	L-Pipecolate	C00408
RP_2.18/370.1641	RPLC	0.0207236	0.397574	2.18	370.164	[M + H]+	C21H23NO5	2.17522	Allocryptopine	C02134
RP_2.33/133.0597	RPLC	0.0600459	0.781021	2.33	133.06	[M + H]+	C4H8N2O3	8.11792	L-Asparagine	C00152
RP_2.54/133.0609	RPLC	0.0443791	0.557483	2.54	133.061	[M + H]+	C4H8N2O3	-0.969304	3-Ureidopropionate	C02642
RP_9.79/146.0812	RPLC	0.0229746	0.560682	9.79	146.081	[M + H]+	C6H11NO3	-0.186112	L-2-Aminoadipate 6-semialdehyde	C01475
RP_9.8/330.1159	RPLC	0.0247872	0.564687	9.8	330.116	[M + H]+	C14H19NO8	7.43518	beta-D-Glucuronoside	C03033
RP_22.73/358.1643	RPLC	0.0345453	0.85188	22.73	358.164	[M + H]+	C20H23NO5	1.68833	Deacetylcolchicine	C16712
RP_24.99/277.1377	RPLC	0.021659	0.853139	24.99	277.138	[M + H]+	C11H20N2O6	6.21442	N6-(L-1,3-Dicarboxypropyl)-L-lysine	C00449
RP_29.21/205.1951	RPLC	0.021503	0.447947	29.21	205.195	[M + H]+	C15H24	-0.0930516	Pentalenene	C01841
RP_35.37/80.0502	RPLC	0.0499619	0.838535	35.37	80.0502	[M + H]+	C5H5N	-9.12171	Pyridine	C00747
RP_35.43/149.0823	RPLC	0.0450554	0.643263	35.43	149.082	[M + H]+	C6H12O4	-9.86672	(R)-2,3-Dihydroxy-3-methylpentanoate	C04104
HI_1.81/569.4318	HILIC	0.0369209	0.528861	1.81	569.432	[M + H]+	C40H56O2	6.17668	Zeaxanthin	C06098
HI_1.87/289.2163	HILIC	0.0231627	0.598975	1.87	289.216	[M + H]+	C19H28O2	-0.312273	5alpha-Androstane-3,17-dione	C00674
HI_4.1/382.1708	HILIC	0.0265596	0.718736	4.1	382.171	[M + H]+	C16H23N5O6	3.44733	O-beta-D-Glucosylzeatin	C03423
HI_4.65/426.3033	HILIC	0.0202595	0.381603	4.65	426.303	[M + H]+	C27H39NO3	-7.11509	Jervine	C10811
HI_7.12/225.087	HILIC	0.0271824	0.730247	7.12	225.087	[M + H]+	C10H12N2O4	-0.0580151	3-Hydroxy-L-kynurenine	C02794
HI_9.64/188.0681	HILIC	0.0208747	0.656848	9.64	188.068	[M + H]+	C6H10ClN5	8.83662	Deethylatrazine	C06559
HI_18.2/229.0585	HILIC	0.0217526	0.377687	18.2	229.059	[M + H]+	C5H13N2O6P	-0.425343	L-Serine-phosphoethanolamine	C03872
HI_25.57/177.0611	HILIC	0.0210569	0.452578	25.57	177.061	[M + H]+	C4H8N4O4	4.17484	Allantoate	C00499
HI_25.57/133.0973	HILIC	0.0216005	0.611633	25.57	133.097	[M + H]+	C5H12N2O2	-1.07503	L-Ornithine	C00077
HI_25.59/147.1128	HILIC	0.0272241	0.846471	25.59	147.113	[M + H]+	C6H14N2O2	0.0547549	L-Lysine	C00047
HI_26.73/170.0463	HILIC	0.0200653	0.470022	26.73	170.046	[M + H]+	C7H7NO4	-8.94476	L-2,3-Dihydrodipicolinate	C03340
