# Supplementary material for: Metabolic diversification of nitrogen‐containing metabolites by the expression of a heterologous lysine decarboxylase gene in Arabidopsis
Source: Plant J. 2019 Aug 27;100(3):505–21. doi: 10.1111/tpj.14454 (PMC6899585; doi:10.1111/tpj.14454)
Supplement: Supplementary file 21 — Table S5. Annotation and labeling ratios for specific peaks in DC lines. [file TPJ-100-505-s021.xlsx]

## Sheet: RPLC_MSMS_annotation
Table S5. Annotation and labeling ratios for specific peaks in DC lines
Peak ID	Retention time (min)	Precursor mass	Product ion	15N/14N ratio			MS/MS available	MS-FINDER analysis
				NL-feeding (%)	AL-feeding (%)	EL-feeding (%)		Chemical formula	Mass error	Total score	Annotation	Ontrogy	SMILES	Chemical structure
RP_1.63/103.1233	1.63	103.1233	86.0969	0.00±0.05	66.69±6.85	56.22±1.01	○	C5H14N2	-0.0003251	6.456	Cadaverine	Monoalkylamines	NCCCCCN
										6.2474	N-Methylputrescine	Dialkylamines	NCCCCNC
										5.8063	2-isopropylaminoethylamine	Dialkylamines	NCCNC(C)C
RP_1.63/52.066	1.63	52.066	58.066	-	-	-	○	-	-	-	-	-	-	-
RP_1.63/86.097	1.63	86.097	69.0706	0.00±0.05	33.88±3.84	27.84±0.62	○	C5H11N	-0.0005742	5.9432	Piperidine	Piperidines	N1CCCCC1
										5.1537	N-Methylpyrrolidine	N-alkylpyrrolidines	N1(C)CCCC1
										5.0749	(R)-2-methylpyrrolidinium	Pyrrolidines	N1CCCC1C
RP_2.33/100.0761	2.33	100.0761	56.0503	0.00±0.00	26.76±5.57	19.66±15.37	○	C5H9NO	-0.0004096	6.4705	2-Piperidinone	Piperidinones	O=C1NCCCC1
										6.4155	N-Methyl-2-pyrrolidone	N-alkylpyrrolidines	O=C1N(C)CCC1
										6.1528	(2R)-2-Hydroxy-2-methylbutanenitrile	Tertiary alcohols	N#CC(O)(C)CC
RP_2.34/102.0917	2.34	102.0917	55.0551	0.00±0.00	29.05±3.51	30.06±1.84	○	C5H11NO	-0.0003596	6.129	4,4-dimethyloxazolidine	Oxazolidines	O1CNC(C)(C)C1
										5.9161	3-Methyl-butanamide	Fatty amides	O=C(N)C(C)CC
										5.9028	5-Aminopentanal	Alpha-hydrogen aldehydes	O=CCCCCN
RP_2.39/128.1071	2.39	128.1071	55.9352	0.00±0.00	28.86±5.65	25.78±0.95	○	C7H13NO	-0.0001095	5.9995	1,5,5-trimethylpyrrolidin-2-one	N-alkylpyrrolidines	O=C1N(C)C(C)(C)CC1
										5.8523	3-quinuclidinol	Quinuclidines	OC2CN1CCC2(CC1)
										5.714	Nor-psi-tropine	Tropane alkaloids	OC2CC1NC(CC1)C2
RP_2.39/145.1336	2.39	145.1336	86.0969	0.00±0.35	63.52±11.27	55.44±1.16	○	C7H16N2O	-6.04e-05	5.8631	N-Acetylcadaverine	Acetamides	O=C(NCCCCCN)C
										5.6751	1-(3-Aminopropyl)-4-aminobutanal	Alpha-hydrogen aldehydes	O=CCCCNCCCN
										5.6449	2-Amino-N,3,3-Trimethylbutanamide	Valine and derivatives	O=C(NC)C(N)C(C)(C)C
RP_3.42/128.1071	3.42	128.1071	55.9352	0.00±0.00	31.20±6.18	25.18±0.55	○	C7H13NO	-0.0001095	5.8635	1,5,5-trimethylpyrrolidin-2-one	N-alkylpyrrolidines	O=C1N(C)C(C)(C)CC1
										5.8486	3-quinuclidinol	Quinuclidines	OC2CN1CCC2(CC1)
										5.6331	Nor-psi-tropine	Tropane alkaloids	OC2CC1NC(CC1)C2
RP_3.42/145.1336	3.42	145.134	86.0969	0.00±0.28	64.02±10.13	54.84±0.12	○	C7H16N2O	-6.04e-05	6.242	N-Acetylcadaverine	Acetamides	O=C(NCCCCCN)C
										6.0512	2-Amino-N,3,3-Trimethylbutanamide	Valine and derivatives	O=C(NC)C(N)C(C)(C)C
										5.8895	1-(3-Aminopropyl)-4-aminobutanal	Alpha-hydrogen aldehydes	O=CCCCNCCCN
RP_3.48/192.123	3.48	192.123	142.087	-	-	-	○	C8H17NO4	3.45e-05	6.0155	D-ravidosamine	Hexoses	OC1OC(C)C(O)C(N(C)C)C1(O)
										5.9432	kansosamine	Monosaccharides	O=CC(OC)C(O)(C)C(N)C(O)C
										5.9414	mycaminose	Aminosaccharides	O=CC(O)C(N(C)C)C(O)C(O)C
RP_3.72/144.1019	3.72	144.1019	84.0813	0.00±0.00	23.73±3.15	27.63±2.10	○	C7H13NO2	5.1e-06	6.1745	Proline betaine	Proline and derivatives	O=C([O-])C1CCC[N+]1(C)(C)
										5.7739	L-2-Amino-3-methylenehexanoic acid	Alpha amino acids	O=C(O)C(N)C(=C)CCC
										5.6795	2-Amino-3-cyclopropylbutanoic acid;(-)-2-Amino-3-cyclopropylbutanoic acid	L-alpha-amino acids	O=C(O)C(N)C(C)C1CC1
RP_4.85/144.1019	4.85	144.1019	84.0813	0.00±0.00	27.28±2.64	28.98±2.09	○	C7H13NO2	5.1e-06	6.2306	Proline betaine	Proline and derivatives	O=C([O-])C1CCC[N+]1(C)(C)
										5.7434	L-2-Amino-3-methylenehexanoic acid	Alpha amino acids	O=C(O)C(N)C(=C)CCC
										5.6934	2-Amino-3-cyclopropylbutanoic acid;(-)-2-Amino-3-cyclopropylbutanoic acid	L-alpha-amino acids	O=C(O)C(N)C(C)C1CC1
RP_5.12/142.1226	5.12	142.1226	72.9378	0.00±0.00	29.55±3.51	29.45±2.95	○	C8H15NO	4.06e-05	5.5591	Pseudotropine	Tropane alkaloids	OC2CC1N(C)C(CC1)C2
										5.4206	(+)-Hygrine	Alkaloids and derivatives	O=C(C)CC1N(C)CCC1
										5.3726	Physoperuvine	Tropane alkaloids	OC12(N(C)C(CCC1)CC2)
RP_5.63/261.1079	5.63	261.1079	84.045	-	-	-	○	C10H16N2O6	0.0002127	5.8836	L-alpha-glutamyl-L-hydroxyproline	Dipeptides	O=C(O)CCC(N)C(=O)N1CC(O)CC1(C(=O)O)
										5.8147	Oxypinnatanine	Glutamine and derivatives	O=C(O)C(N)CC(O)C(O)=NC1OCC=C1(CO)
										5.6804	Hydroxyprolyl-Glutamate	Peptides	O=C(O)CCC(NC(=O)C1NCC(O)C1)C(=O)O
RP_8.09/110.5286	8.09	110.529	-	-	-	-	×	-	-	-	-	-	-	-
RP_8.09/212.023	8.09	212.023	-	-	-	-	×	-	-	-	-	-	-	-
RP_8.09/252.9953	8.09	252.995	-	-	-	-	×	-	-	-	-	-	-	-
RP_8.09/155.0314	8.09	155.0314	55.9352	-	-	-	○	C3H2N6O2	-0.0002002	-	-	-	-	-
RP_8.09/170.9965	8.09	170.9965	56.9657	-	-	-	○	C3H6O6S	-0.0007146	-	-	-	-	-
RP_8.09/221.0236	8.09	221.0236	97.008	-	-	-	○	C6H8N2O5S	-0.0009312	-	-	-	-	-
RP_8.1/115.0392	8.1	115.039	-	-	-	-	×	-	-	-	-	-	-	-
RP_8.1/203.013	8.1	203.013	97.0081	-	-	-	○	C6H6N2O4S	-0.0008959	-	-	-	-	-
RP_8.1/231.9663	8.1	231.966		-	-	-	×			-	-	-	-	-
RP_8.1/281.9488	8.1	281.949		-	-	-	×			-	-	-	-	-
RP_8.1/297.0812	8.1	297.081		-	-	-	×			-	-	-	-	-
RP_8.1/303.0386	8.1	303.039		-	-	-	×			-	-	-	-	-
RP_8.1/203.013	8.1	203.013		-	-	-	×			-	-	-	-	-
RP_8.1/249.9768	8.1	249.9768	55.9351	-	-	-	○	C5H5N3O5P2	0.00092	-	-	-	-	-
RP_8.1/318.0031	8.1	318.0031	55.9353	-	-	-	○	C11H12NO4PS2	-0.0012871	-	-	-	-	-
RP_8.1/87.0446	8.1	87.0446	69.0707	-	-	-	○	C4H6O2	-0.0005441	5.8408	But-2-enoic acid	Straight chain fatty acids	O=C(O)C=CC
										5.8237	Diacetyl	Alpha-diketones	O=C(C(=O)C)C
										5.6253	Gamma-Butyrolactone	Gamma butyrolactones	O=C1OCCC1
RP_8.11/177.0134	8.11	177.0134	55.9352	-	-	-	○	C5H8N2OS2	0.0016813	-	-	-	-	-
RP_9.23/122.0578	9.23	122.058	-	-	-	-	×			-	-	-	-	-
RP_9.23/100.0761	9.23	100.0761	56.0503	0.00±0.00	25.86±6.05	34.11±7.27	○	C5H9NO	-0.0004096	6.5082	2-Piperidinone	Piperidinones	O=C1NCCCC1
										6.4032	N-Methyl-2-pyrrolidone	N-alkylpyrrolidines	O=C1N(C)CCC1
										6.0706	(2R)-2-Hydroxy-2-methylbutanenitrile	Tertiary alcohols	N#CC(O)(C)CC
RP_9.59/139.531	9.59	139.531	-	-	-	-	×			-	-	-	-	-
RP_9.59/168.0656	9.59	168.0656	100.076	0.00±0.00	17.17±3.28	16.68±1.63	○	C8H9NO3	-8.04e-05	6.4036	Myrothenone A;(+)-Myrothenone A	Acyloins	O=CNC1=CC(=O)C(O)(C=C)C1
										6.1524	7-keto-6-methyl-1-azabicyclo[3.2.0]hept-2-ene-2-carboxylic acid	Carbapenems	O=C(O)C1=CCC2N1C(=O)C2(C)
										6.1434	(E)-3-Hydroxy-2-(4-oxazolylmethylene)-butanal;Melanoxazal	Beta-hydroxy aldehydes	O=CC(=CC=1N=COC=1)C(O)C
RP_9.59/186.0761	9.59	186.0761	100.076	0.00±0.00	8.63±0.96	10.36±1.35	○	C8H11NO4	-1.57e-05	-	-	-	-	-
RP_9.59/204.0867	9.59	204.0867	100.076	0.00±0.00	16.86±2.06	17.69±2.24	○	C8H13NO5	-5.1e-05	5.9476	N-acetyl-L-2-aminoadipate(2-)	N-acyl-L-alpha-amino acids	O=C(O)CCCC(N=C(O)C)C(=O)O
										5.9288	7a-Epialexaflorine	L-alpha-amino acids	O=C(O)C2N1CCC(O)C1C(O)C2(O)
										5.8864	2-acetamidoglucal	Acetamides	O=C(NC1=COC(CO)C(O)C1(O))C
RP_10.71/422.1921	10.71	422.1921	84.0814	-	-	-	○	C20H27N3O7	7.67e-05	5.7875	(3S,6aR,8R,10aR)-N-(1,3-benzodioxol-5-yl)-3-hydroxy-8-[2-(methylamino)-2-oxoethyl]-3,4,6,6a,8,9,10,10a-octahydro-2H-pyrano[2,3-c][1,5]oxazocine-1-carboxamide	Benzodioxoles	O=C(NC=1C=CC=2OCOC=2(C=1))N3CC(O)COCC4OC(CC(=O)NC)CCC34
								C25H27NO5	7.67e-05	5.45	Lyfoline	Quinolizidines	O=C1OC5CC(C3=CC(O)=C(OC)C=C3(C2=CC(C=C1)=CC=C2(O)))N4CCCCC4C5
										5.45	Dehydrodecodine	Quinolizidines	O=C1OC5CC(C=3C=CC(OC)=C(O)C=3(C2=CC(C=C1)=CC=C2(O)))N4CCCCC4C5
RP_10.98/181.1336	10.98	181.1336	108.045	-	-	-	○	C10H16N2O	-6.04e-05	5.5959	Rilmenidine	Oxazolines	N1=C(OCC1)NC(C2CC2)C3CC3
RP_11.06/444.1743	11.06	444.1743	282.121	-	-	-	○	C23H29N3O2S2	0.0022266	5.0794	Thiothixene	Thioxanthenes	O=S(=O)(C=1C=CC4=C(C=1)C(=CCCN2CCN(C)CC2)C3=CC=CC=C3S4)N(C)C
RP_11.07/422.1922	11.07	422.192	-	-	-	-	×	-	-	-	-	-	-	-
RP_11.86/249.1596	11.86	249.1596	147.044	0.00±0.33	45.61±8.28	39.47±2.90	○	C14H20N2O2	0.0001543	5.9551	Pindolol	Indoles	OC(COC1=CC=CC=2NC=CC1=2)CNC(C)C
										5.8363	bunitrolol	Phenol ethers	N#CC=1C=CC=CC=1(OCC(O)CNC(C)(C)C)
										5.7767	Bunitrolol hydrochloride	Phenol ethers	N#CC1=CC=CC=C1(OCC(O)CNC(C)(C)C)
RP_12.54/293.1494	12.54	293.1494	191.034	0.00±0.00	29.30±6.91	23.04±9.04	○	C15H20N2O4	0.0001836	6.3565	Bripiodionen	Pyrans	O=C(N)CC2NC(=O)C(=C1OC(C(C=C1)C)C(C)C)C2(=O)
										6.1463	Antibiotic RK 441;Epiderstatin	Piperidinediones	O=C(C=C1NC(=O)C(C)CC1C)CC2CC(=O)NC(=O)C2
										6.0392	Phenylbutyrylglutamine	Glutamine and derivatives	O=C(O)C(NC(=O)CCCC1=CC=CC=C1)CCC(=O)N
RP_31.92/570.5096	31.92	570.51	-	-	-	-	×	-	-	-	-	-	-	-
RP_33.83/417.3362	33.83	417.336	-	-	-	-	×	-	-	-	-	-	-	-
RP_34.34/429.3728	34.34	429.3728	165.091	-	-	-	○	C29H48O2	-9.28e-05	6.5686	4alpha-Formyl-4beta-methyl-5alpha-cholesta-8-en-3beta-ol	Triterpenoids	O=CC1(C)(C(O)CCC2(C3=C(CCC12)C4CCC(C(C)CCCC(C)C)C4(C)(CC3))(C))
										6.5395	(6beta,24R)-6-Hydroxystigmast-4-en-3-one	Stigmastanes and derivatives	O=C4C=C3C(O)CC1C(CCC2(C)(C(CCC12)C(C)CCC(CC)C(C)C))C3(C)CC4
										6.4865	Cholesteryl acetate	Cholesteryl esters	O=C(OC4CC3=CCC1C(CCC2(C)(C(CCC12)C(C)CCCC(C)C))C3(C)CC4)C

## Sheet: HILIC_MSMS_annotation
Table S5. Annotation and labeling ratios for specific peaks in DC lines
Peak ID	Retention time (min)	Precursor mass	Product ion	15N/14N ratio			MS/MS available	MS-FINDER analysis
				NL-feeding (%)	AL-feeding (%)	EL-feeding (%)		Chemical formula	Mass error	Total score	Annotation	Ontrogy	SMILES	Chemical structure
HI_3.62/100.0761	3.62	100.076	55.0552	0.00±0.00	27.12±6.23	36.45±9.68	○	C5H9NO	-0.0004096	6.8837	2-Piperidinone	Piperidinones	O=C1NCCCC1
										6.8016	N-Methyl-2-pyrrolidone	N-alkylpyrrolidines	O=C1N(C)CCC1
										6.5355	(2R)-2-Hydroxy-2-methylbutanenitrile	Tertiary alcohols	N#CC(O)(C)CC
HI_5.43/185.1286	5.43	185.129	84.0813	-	-	-	○	C9H16N2O2	-0.0001458	5.3559	N-(3-acetamidopropyl)pyrrolidin-2-one	N-alkylpyrrolidines	O=C(NCCCN1C(=O)CCC1)C
										5.0193	apronal	N-acyl ureas	O=C(N)NC(=O)C(CC=C)C(C)C
HI_5.74/249.1444	5.74	249.144	69.0705	0.00±0.00	18.87±2.35	20.89±1.61	○	C11H16N6O	9.82e-05	-	-	-	-	-
HI_5.76/168.0656	5.76	168.066	100.076	0.00±0.00	20.32±3.98	44.24±40.87	○	C8H9NO3	-8.04e-05	6.5515	Myrothenone A;(+)-Myrothenone A	Acyloins	O=CNC1=CC(=O)C(O)(C=C)C1
										6.4609	7-keto-6-methyl-1-azabicyclo[3.2.0]hept-2-ene-2-carboxylic acid	Carbapenems	O=C(O)C1=CCC2N1C(=O)C2(C)
										6.3341	(E)-3-Hydroxy-2-(4-oxazolylmethylene)-butanal;Melanoxazal	Beta-hydroxy aldehydes	O=CC(=CC=1N=COC=1)C(O)C
HI_5.76/186.0762	5.76	186.076	100.076	0.00±0.00	16.58±0.98	31.05±24.29	○	C8H11NO4	-0.0001157	5.0279	5-(1-amino-2-hydroperoxyethyl)benzene-1,3-diol	Resorcinols	OOCC(N)C1=CC(O)=CC(O)=C1
										5.0059	2,4,5-trimethylolpyridin-3-ol	Hydroxypyridines	OC=1C(=NC=C(C=1CO)CO)CO
HI_5.79/226.0686	5.79	226.069	-	0.00±0.00	21.53±4.07	24.98±1.77	×	-	-	-	-	-	-	-
HI_5.79/242.0425	5.79	242.042	-	0.00±0.00	22.88±6.29	22.41±2.37	×	-	-	-	-	-	-	-
HI_5.8/531.1623	5.8	531.162	59.0612	-	-	-	○	C19H27N6O10P	-0.0023959	-	-	-	-	-
HI_6.18/158.1177	6.18	158.118	84.0814	0.00±0.00	21.78±5.99	16.97±14.76	○	C8H15NO2	-0.0001448	5.9271	(S)-Homostachydrine	Alpha amino acids	O=C([O-])C1CCCC[N+]1(C)(C)
										5.8704	Tranexamic Acid	Amino acids	O=C(O)C1CCC(CN)CC1
										5.6665	Lentiginosine	Indolizidines	OC2CN1CCCCC1C2(O)
HI_6.74/181.1336	6.74	181.134	108.045	0.00±0.00	58.56±18.64	38.36±9.41	○	C10H16N2O	-6.04e-05	6.1343	Rilmenidine	Oxazolines	N1=C(OCC1)NC(C2CC2)C3CC3
										5.6361	UNPD117128	Piperidines	O=CN1CCCCC1C2C=NCC2
										5.5569	UNPD182743	Piperidines	O=CN2CCCCC2(C1=NCCC1)
HI_6.9/249.1597	6.9	249.16	147.044	0.00±0.13	44.80±8.67	38.15±2.70	○	C14H20N2O2	5.43e-05	6.2949	p-coumaroylcadaverine	-	O=C(C=CC1=CC=C(O)C=C1)NCCCCCN
										6.023	bunitrolol	Phenol ethers	N#CC=1C=CC=CC=1(OCC(O)CNC(C)(C)C)
										5.9787	Pindolol	Indoles	OC(COC1=CC=CC=2NC=CC1=2)CNC(C)C
HI_7.38/142.1228	7.38	142.123	84.0814	0.00±0.00	31.69±0.97	32.92±1.18	○	C8H15NO	-0.0001594	5.958	Pseudotropine	Tropane alkaloids	OC2CC1N(C)C(CC1)C2
										5.8942	(+)-Hygrine	Alkaloids and derivatives	O=C(C)CC1N(C)CCC1
										5.7961	(R)-Pelletierine	Piperidines	O=C(C)CC1NCCCC1
HI_10.3/85.0654	10.3	85.0654	84.0814	-	-	-	○	C5H8O	-0.0005087	6.237	3-Methyl-2-butenal	Enals	O=CC=C(C)C
										6.2342	Tiglic aldehyde	Enals	O=CC(=CC)C
										6.0768	2-methylbut-3-yn-2-ol	Ynones	C#CC(O)(C)C
HI_10.3/102.0917	10.3	102.092	85.0653	0.00±0.26	30.51±4.01	30.62±3.05	○	C5H11NO	-0.0003596	6.4236	5-Aminopentanal	Alpha-hydrogen aldehydes	O=CCCCCN
										6.4081	4,4-dimethyloxazolidine	Oxazolidines	O1CNC(C)(C)C1
										6.392	prolinol	Pyrrolidines	OCC1NCCC1
HI_10.32/84.0814	10.32	84.0814	56.0503	0.00±0.13	27.97±2.18	31.90±0.94	○	C5H9N	-0.0005243	5.9633	(+)-2,3-Dihydro-3-methyl-1H-pyrrole	Pyrrolines	C1=CC(C)CN1
										5.8703	2-piperideine	Tetrahydropyridines	C1=CCCCN1
										5.8648	1,1-dimethylprop-3-ynylamine	Acetylides	C#CC(N)(C)C
HI_10.88/334.186	10.88	334.186	84.0814	-	-	-	○	C16H31NO2S2	2.87e-05	-	-	-	-	-
HI_11.19/162.0502	11.19	162.05	73.0114	0.00±0.00	24.99±4.01	25.08±1.44	○	C4H7N3O4	0.0007322	-	-	-	-	-
HI_11.19/178.0241	11.19	178.024	79.1841	0.00±0.00	21.37±2.37	-	○	C7H3N3O3	0.0006174	-	-	-	-	-
HI_11.19/199.1442	11.19	199.144	136.112	0.00±0.00	39.83±5.50	44.45±3.31	○	C10H18N2O2	-9.57e-05	6.3483	Slaframine	Indolizidines	O=C(OC2CCN1CC(N)CCC12)C
										5.5761	(-)-Maniwamycin A;Antibiotic KA 7367A;KA 7367A;Maniwamycin A	Azoxy compounds	O=C(C)C(N=N(=O)C=CCCCC)C
										5.3333	UNPD162187	Indolizidines	O=C(OC2CCN1CCCC(N)C12)C
HI_11.21/100.0761	11.21	100.076	56.0504	0.00±0.19	28.24±3.92	28.70±1.67	○	C5H9NO	-0.0004096	6.8573	2-Piperidinone	Piperidinones	O=C1NCCCC1
										6.8162	N-Methyl-2-pyrrolidone	N-alkylpyrrolidines	O=C1N(C)CCC1
										6.5192	(2R)-2-Hydroxy-2-methylbutanenitrile	Tertiary alcohols	N#CC(O)(C)CC
HI_11.21/101.0601	11.21	101.06	55.0551	-	-	-	○	C5H8O2	-0.0003941	6.7006	Tiglic acid	Methyl-branched fatty acids	O=C(O)C(=CC)C
										6.6848	Dihydro-5-methyl-2(3H)-furanone	Gamma butyrolactones	O=C1OC(C)CC1
										6.664	Senecioic acid	Methyl-branched fatty acids	O=C(O)C=C(C)C
HI_11.21/118.0865	11.21	118.087	55.0551	0.00±0.07	28.30±4.47	29.68±1.16	○	C5H11NO2	-0.000245	8.2478	L-Valine	Valine and derivatives	O=C(O)C(N)C(C)C
										7.7984	Norvaline	L-alpha-amino acids	O=C(O)C(N)CCC
										7.7036	5-Aminopentanoic acid	Delta amino acids and derivatives	O=C(O)CCCCN
HI_11.27/569.1511	11.27	569.151	-	-	-	-	×	-	-	-	-	-	-	-
HI_11.27/591.1331	11.27	591.133	394.097	-	-	-	○	C27H26O15	0.0013466	-	-	-	-	-
HI_11.43/128.1072	11.43	128.107	86.097	0.00±0.00	32.65±4.90	26.58±0.25	○	C7H13NO	-0.0002095	6.4976	3-quinuclidinol	Quinuclidines	OC2CN1CCC2(CC1)
										6.4854	N-tert-butylacrylamide	Acrylic acids and derivatives	OC(=NC(C)(C)C)C=C
										6.3698	N-isopropylmethacrylamide	Secondary carboxylic acid amides	OC(=NC(C)C)C(=C)C
HI_11.43/145.1336	11.43	145.134	86.097	0.00±0.11	64.06±10.23	54.73±0.18	○	C7H16N2O	-6.04e-05	6.7435	N-Acetylcadaverine	Acetamides	O=C(NCCCCCN)C
										6.25	2-Amino-N,3,3-Trimethylbutanamide	Valine and derivatives	O=C(NC)C(N)C(C)(C)C
										6.0951	1-(3-Aminopropyl)-4-aminobutanal	Alpha-hydrogen aldehydes	O=CCCCNCCCN
HI_14.41/144.102	14.41	144.102	84.0814	0.00±0.00	20.76±5.29	22.03±11.80	○	C7H13NO2	-9.49e-05	6.2249	Proline betaine	Proline and derivatives	O=C([O-])C1CCC[N+]1(C)(C)
										5.7161	1H,3H,5H-Oxazolo[3,4-c]oxazole, 7a-ethyldihydro-	Oxazolidines	O2CN1COCC1(C2)CC
										5.6843	3beta,6beta-Dihydroxynortropane	Tropane alkaloids	OC1CC2NC(C1)C(O)C2
HI_23.99/104.1204	23.99	104.12	86.097	-	-	-	○	-	-	-	-	-	-	-
HI_24/86.097	24	86.097	69.0706	0.00±0.02	33.96±3.41	27.72±0.43	○	C5H11N	-0.0004742	5.8705	Piperidine	Piperidines	N1CCCCC1
										5.1052	N-Methylpyrrolidine	N-alkylpyrrolidines	N1(C)CCCC1
HI_24/103.1234	24	103.123	86.097	0.00±0.08	67.88±6.07	56.18±1.08	○	C5H14N2	-0.0004251	6.9261	Cadaverine	Monoalkylamines	NCCCCCN
										6.233	N-Methylputrescine	Dialkylamines	NCCCCNC
										6.0332	cadaverine dihydrochloride	Monoalkylamines	NCCCCCN
HI_24.14/117.1389	24.14	117.139	86.097	0.00±0.00	34.76±5.22	25.34±1.83	○	C6H16N2	-0.000275	6.0372	hexane-1,6-diamine	Monoalkylamines	NCCCCCCN
										6.0154	2-methylpentane-1,5-diamine	Monoalkylamines	NCCCC(C)CN
										5.9163	2-aminoethyldiethylamine	Trialkylamines	NCCN(CC)CC
HI_24.94/232.1653	24.94	232.165	86.0969	0.00±0.10	77.69±5.12	63.68±0.95	○	C10H21N3O3	0.000268	6.2358	Gamma-Aminobutyryl-lysine	Hybrid peptides	O=C(O)C(NC(=O)CCCN)CCCCN
