# Supplementary material for: Metabolic diversification of nitrogen‐containing metabolites by the expression of a heterologous lysine decarboxylase gene in Arabidopsis
Source: Plant J. 2019 Aug 27;100(3):505–21. doi: 10.1111/tpj.14454 (PMC6899585; doi:10.1111/tpj.14454)
Supplement: Supplementary file 22 — Table S6. Probability of gene gain, loss, expansion and contraction of candidate genes across nine plant species. [file TPJ-100-505-s022.xlsx]

## Sheet: # of genes
Table S6. Probability of gene gain, loss, expansion and contraction of candidate genes across nine plant species
Gene name	Orthogroup id	Number of orthogenes
		Physcomitrella patens	Arabidopsis thaliana	Brassica rapa	Nelumbo nucifera	Papaver somniferum	Malus domestica	Lupinus angustifolius	Medicago truncatula	Glycine max	node 1	node 2	node 3	node 4	node 5	node 6	node 7
L/ODC	OG0011669	0	0	0	1	3	2	3	2	2	0	1	2	2	1	1	1
AtCuAO3	OG0001988	6	1	2	3	7	4	5	9	6	2	4	5	5	4	4	4
AtALDH10A8/ALDH10A9	OG0006295	1	3	2	1	4	3	4	3	2	2	2	2	2	2	2	2
AtACT	OG0000305	0	9	22	7	0	23	6	14	10	13	6	10	9	9	8	8
AtNATA1	OG0009526	1	2	1	1	6	2	2	1	1	1	1	1	1	1	1	1

## Sheet: gain
Table S6. Probability of gene gain, loss, expansion and contraction of candidate genes across nine plant species
Gene name	Orthogroup id	Probability of gene gain from an upper node
		Physcomitrella patens	Arabidopsis thaliana	Brassica rapa	Nelumbo nucifera	Papaver somniferum	Malus domestica	Lupinus angustifolius	Medicago truncatula	Glycine max	node 1	node 2	node 3	node 4	node 5	node 6	node 7
L/ODC	OG0011669	0	0	0	0.00180501	0.00180501	0.00582397	5.35649e-05	1.62867e-06	1.62867e-06	0.000306118	0.0286195	5.24107e-05	0.00578304	0.024615	0.805025	1.89358e-07
AtCuAO3	OG0001988	2.8456e-05	9.1519e-06	9.1519e-06	5.37264e-08	5.37264e-08	3.63465e-07	6.55155e-08	2.40406e-10	2.40406e-10	0.000170254	1.77772e-06	6.54548e-08	3.63084e-07	1.72189e-06	0.000168949	8.90539e-10
AtALDH10A8/ALDH10A9	OG0006295	0.000383988	2.15987e-06	2.15987e-06	2.73814e-06	2.73814e-06	1.09967e-05	6.00949e-06	2.81713e-07	2.81713e-07	0.000702149	2.32562e-05	5.92407e-06	1.09441e-05	2.14249e-05	0.000680774	1.02133e-08
AtACT	OG0000305	0	1.99942e-13	1.99942e-13	1.627e-06	0	6.17402e-10	2.04592e-11	1.84333e-14	1.84333e-14	9.60963e-05	6.20576e-07	2.04558e-11	6.17227e-10	1.80224e-06	9.43091e-05	8.97295e-08
AtNATA1	OG0009526	0.000618805	1.66007e-05	1.66007e-05	2.66732e-06	2.66732e-06	2.87672e-05	2.45465e-05	4.3218e-06	4.3218e-06	0.00113038	4.40939e-05	2.25266e-05	2.84208e-05	3.62245e-05	0.00109028	1.15989e-08

## Sheet: expansion
Table S6. Probability of gene gain, loss, expansion and contraction of candidate genes across nine plant species
Gene name	Orthogroup id	Probability of gene expansion from an upper node
		Physcomitrella patens	Arabidopsis thaliana	Brassica rapa	Nelumbo nucifera	Papaver somniferum	Malus domestica	Lupinus angustifolius	Medicago truncatula	Glycine max	node 1	node 2	node 3	node 4	node 5	node 6	node 7
L/ODC	OG0011669	0	0	0	0	0.988151	0.938264	0.855805	0.815529	0.815529	2.7789e-06	0.00719447	0.0405183	0.0905131	0.0524599	0.000774052	4.2604e-05
AtCuAO3	OG0001988	0.47738	0	0.707274	0.106547	0.106547	0.0528694	0.0112559	0.0041588	0.0041588	0.0147217	0.0339043	0.00711237	0.042314	0.0874622	0.296683	0.0576495
AtALDH10A8/ALDH10A9	OG0006295	0	0.375999	0.375999	0	0.839537	0.693023	0.550684	0.505427	0.505427	0.491246	0.00880718	0.0455868	0.148012	0.153921	0.0186236	0.0306223
AtACT	OG0000305	0	3.05179e-07	3.05179e-07	0.0058404	0	5.8036e-05	7.0117e-06	9.16347e-07	9.16347e-07	0.0106917	0.000184551	6.12387e-06	5.40776e-05	0.00543262	0.00530646	0.170468
AtNATA1	OG0009526	0	0.95777	0	0	0.982152	0.994481	0.996463	0	0	0.0416535	0.016259	0.00153113	0.00198172	0.00402654	0.000825972	0.000222394

## Sheet: loss
Table S6. Probability of gene gain, loss, expansion and contraction of candidate genes across nine plant species
Gene name	Orthogroup id	Probability of gene loss from an upper node
		Physcomitrella patens	Arabidopsis thaliana	Brassica rapa	Nelumbo nucifera	Papaver somniferum	Malus domestica	Lupinus angustifolius	Medicago truncatula	Glycine max	node 1	node 2	node 3	node 4	node 5	node 6	node 7
L/ODC	OG0011669	0.171515	0.00517014	0.00517014	0	0	0	0	0	0	0.159689	2.49896e-06	4.74439e-07	1.26284e-05	1.70074e-05	6.39821e-07	0.0069621
AtCuAO3	OG0001988	0	0	0	0	0	0	0	0	0	8.93196e-06	3.97902e-08	1.79731e-10	6.51349e-08	2.93695e-07	2.66687e-07	0.000142018
AtALDH10A8/ALDH10A9	OG0006295	0	0	0	0	0	0	0	0	0	1.97431e-06	1.63996e-06	1.96291e-07	5.95696e-06	8.06716e-06	2.79345e-06	0.000318357
AtACT	OG0000305	0.999905	0	0	0	0.999998	0	0	0	0	4.38524e-14	4.44762e-07	1.50733e-14	2.02841e-11	4.41971e-11	1.56199e-08	8.00808e-07
AtNATA1	OG0009526	0	0	0	0	0	0	0	0	0	1.51464e-05	1.28175e-06	2.3019e-06	2.42001e-05	1.95123e-05	3.92409e-06	0.000513043

## Sheet: contraction
Table S6. Probability of gene gain, loss, expansion and contraction of candidate genes across nine plant species
Gene name	Orthogroup id	Probability of gene contraction from an upper node
		Physcomitrella patens	Arabidopsis thaliana	Brassica rapa	Nelumbo nucifera	Papaver somniferum	Malus domestica	Lupinus angustifolius	Medicago truncatula	Glycine max	node 1	node 2	node 3	node 4	node 5	node 6	node 7
L/ODC	OG0011669	0	0	0	0.0100435	0	0	0	0	0	6.61027e-06	4.16791e-05	0.000191533	0.00257669	1.77524e-05	5.46625e-06	0.00137032
AtCuAO3	OG0001988	0	0.292717	0	0	0	0	0	0	0	0.285112	0.000270375	1.52218e-05	0.000700438	0.000151662	5.7066e-05	0.0171323
AtALDH10A8/ALDH10A9	OG0006295	0.119697	0	0	0.16046	0	0	0	0	0	0.00361804	0.00164215	0.000324724	0.00566841	0.000252565	0.00142755	0.0142257
AtACT	OG0000305	0	0	0	0	0	0	0	0	0	3.91611e-08	0.000534443	2.85043e-08	3.0532e-06	2.73628e-07	4.09956e-05	8.91002e-05
AtNATA1	OG0009526	0.0172151	0	0.0422132	0.0178455	0	0	0	0.00489843	0.00489843	0.000452695	1.08936e-05	0.000145129	0.00395976	0.000133185	0.000217525	0.0164451
