# Supplementary material for: Metabolic diversification of nitrogen‐containing metabolites by the expression of a heterologous lysine decarboxylase gene in Arabidopsis
Source: Plant J. 2019 Aug 27;100(3):505–21. doi: 10.1111/tpj.14454 (PMC6899585; doi:10.1111/tpj.14454)
Supplement: Supplementary file 23 — Table S7. Primers used in this study. [file TPJ-100-505-s023.xlsx]

## Sheet: Sheet1
Table S6. Primers used in this study
Purpose	Gene name	Primer name	Sequence (5' - 3')
sqRT-PCR	La-L/ODC	LaL/ODC-F	ATGCCTTCACTACTACTGAG
		LaL/ODC-R	CCAAGTGCTGCGAGTACACC
	b-tubuline	Tub-sq-F	CTCTTAAGCTCACCACTCC
		Tub-sq-R	TGTTATTGCTCCTCCTGCAC
qRT-PCR	La-L/ODC	LaLODCF01	AGGGTAAGCGAGTCACTCCA
		LaLODCR01	ATGGGTTAGGGTTGCACTTG
	AtAO1	AtAO1-q-F	CGTGGCGATGACGGTTTAGC
		AtAO1-q-R	AACCACCGTGAAGAGTTGGC
	CuAO1	CuAO1-q-F	TTGCCACCTACTCTTGGGTCTTTG
		CuAO1-q-R	ACTTGACGATTCGAGCCGAGAGTT
	CuAO2	AtCuAO2-q-F	GTCAAGATGGAACTCCCGC
		AtCuAO2-q-R	CGCCACATGATATCTCCAG
	CuAO3	AtCuAO3-q-F	GTAAGTTTGTGCCACTCCCCC
		AtCuAO3-q-R	GCCACTCGACAAAGTAACCCC
	ALDH10A8	ALDH10A8-q-F	GATCTTGCATGGTGGTTCCCGA
		ALDH10A8-q-R2	ATTGCCTCGTCCTCACTGGC
	ALDH10A9	ALDH10A9-q-F	TGTTCTTTGTGGAGGAGTTCGTC
		ALDH10A9-q-R2	ACACGATCACACCGCTCCAG
	AtACT	AtACT-q-F2	CGCTCATTGTCCCACTCTCG
		AtACT-q-R3	ACGTGAGAAATCCGCATCAGTC
	NATA1	NATA1-q-F	AGCAGATGGGTGCGCAGGTT
		NATA1-q-R	TCGCTCGATGGGTCTCATGCA
	b-tubuline	Tub-FPRealT	CCGGAGCTGACACAGCAAAT
		Tub-RPRealT	GTCCGTGGCGTGGATCA
