# Supplementary material for: Metabolic diversification of nitrogen‐containing metabolites by the expression of a heterologous lysine decarboxylase gene in Arabidopsis
Source: Plant J. 2019 Aug 27;100(3):505–21. doi: 10.1111/tpj.14454 (PMC6899585; doi:10.1111/tpj.14454)
Supplement: Supplementary file 24 — Table S8. Accession IDs of NCBI genomes used in this study. [file TPJ-100-505-s024.xlsx]

## Sheet: Sheet1
Table S8. Accession IDs of NCBI genome used in this study
Plant names	Accession id	# of proteins
Physcomitrella patens	ABEU00000000.2	48022
Arabidopsis thaliana	Tair10.1	48265
Brassica rapa	GCF_000309985.1	52553
Nelumbo nucifera	GCF_000365185.1	38191
Papaver somniferum	PUWZ00000000.1	84179
Malus domestica	GCF_000148765.1	60544
Lupinus angustifolius	GCF_001865875.1	52821
Medicago truncatula	GCF_000219495.3	57661
Glycine max	GCF_000004515.5	71219
